# Supplementary material for: Aorta macrophage inflammatory and epigenetic changes in a murine model of obstructive sleep apnea: Potential role of CD36
Source: Sci Rep. 2017 Feb 27;7:43648. doi: 10.1038/srep43648 (PMC5327416; doi:10.1038/srep43648)
Supplement: Supplementary Table 2 [file srep43648-s2.xls]

## Sheet: H3K9ac
Supplementary Table S2: Selected H3K9ac peaks showing differential enrichment between CIH- and RA-exposed aorta macrophages.
Peak.name	peak.chr	peak.start	peak.end	Enrichment in	peak.sequence	CIH.counts	RA.counts	nlog10pval	ucsc.ID	gene.name	mgi_description
Peak1002955	chr18	84758850	84760000	CIH	CCTGCTCGGCCCTCTGACTGACTCCTCCGGCTCACCGTCTTCCCTCTGGGAGGAAGAGGCGGGACTTCCTGCCTCTCCGTCGAGCCACTTCCGGCGGTTCCCAGGGCGACTACGCTGGATGGAGCACAGGACACCATAACCGAAATACAAAAGATTTCACGATCGCCTTGGCTAATGACCTAACATTCACGTTCTCTGTTTCCCCTCGAATGGCCGGCGGCTCTGCGTGTCGACTTGTTTTCAGCCCAGCGGTACTTTCCGGAAGTCCCTACGGGAGAAAACAGGAAGTTCCACCCTCCCCGCTGGAAGGGAAACGGAAAGCCTAGAGAGTCAATCTGTAGGGCAGAAGCTGTCTGGGCTCAGTGGCGGCCGGTTCTTCGTCGGAGGACTTGTCGTCTT…	490	259	14.8203	uc008fur.2	Cndp1	carnosine dipeptidase 1 (metallopeptidase M20 family)
Peak1002955	chr18	84758850	84760000	CIH	CCTGCTCGGCCCTCTGACTGACTCCTCCGGCTCACCGTCTTCCCTCTGGGAGGAAGAGGCGGGACTTCCTGCCTCTCCGTCGAGCCACTTCCGGCGGTTCCCAGGGCGACTACGCTGGATGGAGCACAGGACACCATAACCGAAATACAAAAGATTTCACGATCGCCTTGGCTAATGACCTAACATTCACGTTCTCTGTTTCCCCTCGAATGGCCGGCGGCTCTGCGTGTCGACTTGTTTTCAGCCCAGCGGTACTTTCCGGAAGTCCCTACGGGAGAAAACAGGAAGTTCCACCCTCCCCGCTGGAAGGGAAACGGAAAGCCTAGAGAGTCAATCTGTAGGGCAGAAGCTGTCTGGGCTCAGTGGCGGCCGGTTCTTCGTCGGAGGACTTGTCGTCTT…	490	259	14.8203	uc008fuo.2	Zfp407	zinc finger protein 407
Peak100832	chr1	129999200	130000750	CIH	ACTCCAAATTATTCAAAAATTTCCTCTTACTCATCTAGACAAGGAGGTTACACCGTAACCTCTCAAGAACTACAATTCCCATGAAACACTACCGGAAGCAAAATGAGGAAAACAGGGTCTCAAAGCATCTTGGGAACTGTAGTCGCAGGAGCCAAAGTGCTCAGAAGCCCTGCCTCCACCACTAAGACTGGAGGAACCAGGTGTTCAGCCTGGAACCCGTTACCGCTAAGGGGCGGAGCCACATCCTTAAAGCCTTCCTCTCATCTTCCCACATGAACGACAAAATTGTCCTTTCATCCTTAAAAAGCTCTATAATCATTCCCTGAAGAAAGAGAGTTGTCTACCACATCTCCAGTGATTAAAATCGCCCGGAACTCGCCCACCTCAGGATTCTACTCG…	491	341	6.03328	uc007clg.1	Zranb3	zinc finger, RAN-binding domain containing 3
Peak100832	chr1	129999200	130000750	CIH	ACTCCAAATTATTCAAAAATTTCCTCTTACTCATCTAGACAAGGAGGTTACACCGTAACCTCTCAAGAACTACAATTCCCATGAAACACTACCGGAAGCAAAATGAGGAAAACAGGGTCTCAAAGCATCTTGGGAACTGTAGTCGCAGGAGCCAAAGTGCTCAGAAGCCCTGCCTCCACCACTAAGACTGGAGGAACCAGGTGTTCAGCCTGGAACCCGTTACCGCTAAGGGGCGGAGCCACATCCTTAAAGCCTTCCTCTCATCTTCCCACATGAACGACAAAATTGTCCTTTCATCCTTAAAAAGCTCTATAATCATTCCCTGAAGAAAGAGAGTTGTCTACCACATCTCCAGTGATTAAAATCGCCCGGAACTCGCCCACCTCAGGATTCTACTCG…	491	341	6.03328	uc007clj.1	R3hdm1	R3H domain containing 1
Peak1009366	chr19	5366750	5367550	RA	CGCGGCGCCCACGGGGGTCGCTGTTTTCCGGTTCCTCTCAAGAAGCCATCCGGCTTTCGATGGCTTTTGTTTCTCCAGCGGCCCTTCCGGTCTGTGGGATCGAGACCTCCGAGGAGAATGCGTTTTCCTGCCCCGCACTCGGAACTTAGGCTTGCCTCACTTGATGGAGGGAAGAGTTAAAGGGACGGACGAAGAGGGGGCGGGAAATCCGGAGGACCTCTGAGCGCCCCGGAATCGCAATTCCCGGCGCGGTTTCCTCAGGTCTGTCACCTCAGACCGGCAGACGGGAGGGAGGAACAACGGAGGATTGGGGCCGAGCGTCCAGACCGGCGTTACCGTCGGGGCCACCTGCAGGTCACAGTTGTTTGCTCTTTGGTCCCTCGCTGTCGAGGCGCGTCG…	67	174	10.2374	uc008gct.1	Eif1ad	eukaryotic translation initiation factor 1A domain containing
Peak1009428	chr19	5424000	5424600	RA	TTCCACCAGGCCTCCTGGGAGGGCCGGTGGCTCGGATCTGGTTGTATTCCCTGCACCTGAAACACCTAATCTCTCCTGCATCAGTCCAAATCCACAAAGCTGGCCTCCCTGGGCCTTGCACCACTCCCCCTGTCGGAACTCTGCCTCCTCAAAAGCCCCTCCCAGCTCGGCGGCCACTCACAGGTGGGACGTGGTCATGGTTTTGGCATTTCGAGACTGGGTCACCTGGCAAGCCTTCTTCAACAGGGACTCCAGGAAGAGCTCAAGGGCCCGGGCTGAAGACGTCAAGGAGAATCCAAAAAGGGGAGTGCCGCAGTCCCGCCCCACGCCCCTCAGCCCAACCGGCCCCTAGTAGGATACAGATGATGACAGGCACAGCTGCCGCCACCTTCCCAATCT…	82	165	6.20662	uc008gcz.1	Drap1	Dr1 associated protein 1 (negative cofactor 2 alpha)
Peak1009428	chr19	5424000	5424600	RA	TTCCACCAGGCCTCCTGGGAGGGCCGGTGGCTCGGATCTGGTTGTATTCCCTGCACCTGAAACACCTAATCTCTCCTGCATCAGTCCAAATCCACAAAGCTGGCCTCCCTGGGCCTTGCACCACTCCCCCTGTCGGAACTCTGCCTCCTCAAAAGCCCCTCCCAGCTCGGCGGCCACTCACAGGTGGGACGTGGTCATGGTTTTGGCATTTCGAGACTGGGTCACCTGGCAAGCCTTCTTCAACAGGGACTCCAGGAAGAGCTCAAGGGCCCGGGCTGAAGACGTCAAGGAGAATCCAAAAAGGGGAGTGCCGCAGTCCCGCCCCACGCCCCTCAGCCCAACCGGCCCCTAGTAGGATACAGATGATGACAGGCACAGCTGCCGCCACCTTCCCAATCT…	82	165	6.20662	uc008gda.2	AI837181	expressed sequence AI837181
Peak1009623	chr19	5609050	5610600	CIH	CTGCCTTCTCTAAAGCAAGGCAGTGCTGGACTCTGGAAGCTACGCCTGCAACTTGGTCCCCATCCTTTGCAAGCTGAAGCCATGGCAGAAGAATGCTGCCTCCTGCCCATTCAGGAACCCCTGAGGCCAAGAGATGCAAGAAGGAAGAGGCAGGAGAGAAAAGATGAAATGGGGGACCTACTCACCACCTCTCTTTCGGGAGAGCCGGGGCGGGACCCAGGAAGTCCGTTCTTGGTAGGTGTCTTGGCCTCTTTCTTGGGAAATTGGATCTTCTTTAAGTCCAGCCGCTCGTGAGTCACCCATTCATCCAGACGTTTGTTGACTGCAGCAGTGAAAACGGCTCAGGAGGGAATGCCAGAGGCTGCCCTCAACCCTCTCCAGCAACCCCACTCCATCCAG…	591	422	6.25681	uc008gee.1	Rela	v-rel reticuloendotheliosis viral oncogene homolog A (avian)
Peak1009761	chr19	5725500	5726650	CIH	CTGAAGGGGGAGGGGCTGAAAAAGAGAAGGCCACATTTTCACCCTGAACTGGACTAGGAACCATGAAGTCTTTTCCACCCAAAGCCCCCTGGAGCCCTAAAATCTTGTTCCGTTTTCCACTGCTACCCTAGACCGCTGTCCTTGGCTTGAGGGCTTCTCCCCGAGTCCTGACCACAGCCGATTTAATGTGGGCCCAGGCTGATTCTCCCAAAGCCACCGAGTCTTGACCCCCACAAGGTTCTCCACAACAGGAGTCCCCCCAACCTGCCAGGCACTTCAGTGTCTGGAATACCTAGGATGGGAACCCCTTTAGCCTTTAGACTTGAGAGGATTTTTTTTCCAGGTTCAAACGAGTCAAACTAAGTTGAGTCCCACATCAGTCTTAGGGGACTCCCTCAG…	397	263	6.06617	uc008gez.1	Fam89b	family with sequence similarity 89, member B
Peak1009838	chr19	5802750	5803350	RA	GGTGAAGGAAGAAAAATAGTTCCTCAGAGAGTTAAAAATAGATCCTGACTTCCAAGTTTCTAGATTTTTCTTGACGTCGTGTGGGCCTCTTGGACCTTGCTAATACAGAGAAATGTTTAGCTTGTACCAGCTAAATAGGTACAAATAGGTTTAAAATTTCTGGTCACAAGGAGAAAAAACATGAACTAATAGCTATTAAAAATGGGAGCCCCAAGTTTTTCAGATGTTTCAACACCTTTTGCGTTTTCCTGGGAGGACAGAGGGTATAGCGTATGTTGCAAGTGTTAAAACAGGCTTTCCCACAGCTTCAGCTTCCACTTCCCATTTTGTAACTCCCCGAGCGGCTGCCATTTCATGCGAAACAAGATGGAGGTCTCTCGGAAAGTGACCGGCCCTGCG…	293	346	1.47819	uc008gfj.2	Malat1	metastasis associated lung adenocarcinoma transcript 1 (non-coding RNA)
Peak1009838	chr19	5802750	5803350	RA	GGTGAAGGAAGAAAAATAGTTCCTCAGAGAGTTAAAAATAGATCCTGACTTCCAAGTTTCTAGATTTTTCTTGACGTCGTGTGGGCCTCTTGGACCTTGCTAATACAGAGAAATGTTTAGCTTGTACCAGCTAAATAGGTACAAATAGGTTTAAAATTTCTGGTCACAAGGAGAAAAAACATGAACTAATAGCTATTAAAAATGGGAGCCCCAAGTTTTTCAGATGTTTCAACACCTTTTGCGTTTTCCTGGGAGGACAGAGGGTATAGCGTATGTTGCAAGTGTTAAAACAGGCTTTCCCACAGCTTCAGCTTCCACTTCCCATTTTGTAACTCCCCGAGCGGCTGCCATTTCATGCGAAACAAGATGGAGGTCTCTCGGAAAGTGACCGGCCCTGCG…	293	346	1.47819	uc008gfj.2	Gm27694	predicted gene, 27694
Peak1009839	chr19	5803350	5804400	CIH	ACCTTGGCGGCCATGCCGAGCACCACCCGCACTGCGCTAATAACCGTCAGAGCCCGGCCCGTGGCGGCAAGGTCCCCAGGTCTATCTCATCGCTTCCTAAAACTACGACGGAGGGGAAAGGATGTTTTTCTCTTTCTCCCAGGACCATGGAGAAAGCGTCACTGGGCGCAGAAAGCGGGGGCCGCGCCAGGGAGGGCGGGGAGGACCGCGGAACCCGTCGCGAGGACAAAGGGGGTGGGGAGAGGCGCAAGGATACGCGGGTCGTGAGTCGCCGCCTCCCTTTGTGAGCTGCTGAATCGAGGGCTGGCAGCCGGCCGGGTTCGACCGGTTCTAACCGGTTCCAGCCGGTCTAGGCAAAGTTTCTGCTGCAGAGCCTCGCTGCGCANNNNNNNNNNNNNN…	473	357	3.9048	uc008gfj.2	Malat1	metastasis associated lung adenocarcinoma transcript 1 (non-coding RNA)
Peak1009839	chr19	5803350	5804400	CIH	ACCTTGGCGGCCATGCCGAGCACCACCCGCACTGCGCTAATAACCGTCAGAGCCCGGCCCGTGGCGGCAAGGTCCCCAGGTCTATCTCATCGCTTCCTAAAACTACGACGGAGGGGAAAGGATGTTTTTCTCTTTCTCCCAGGACCATGGAGAAAGCGTCACTGGGCGCAGAAAGCGGGGGCCGCGCCAGGGAGGGCGGGGAGGACCGCGGAACCCGTCGCGAGGACAAAGGGGGTGGGGAGAGGCGCAAGGATACGCGGGTCGTGAGTCGCCGCCTCCCTTTGTGAGCTGCTGAATCGAGGGCTGGCAGCCGGCCGGGTTCGACCGGTTCTAACCGGTTCCAGCCGGTCTAGGCAAAGTTTCTGCTGCAGAGCCTCGCTGCGCANNNNNNNNNNNNNN…	473	357	3.9048	uc008gfj.2	Gm27694	predicted gene, 27694
Peak1009839	chr19	5803350	5804400	CIH	ACCTTGGCGGCCATGCCGAGCACCACCCGCACTGCGCTAATAACCGTCAGAGCCCGGCCCGTGGCGGCAAGGTCCCCAGGTCTATCTCATCGCTTCCTAAAACTACGACGGAGGGGAAAGGATGTTTTTCTCTTTCTCCCAGGACCATGGAGAAAGCGTCACTGGGCGCAGAAAGCGGGGGCCGCGCCAGGGAGGGCGGGGAGGACCGCGGAACCCGTCGCGAGGACAAAGGGGGTGGGGAGAGGCGCAAGGATACGCGGGTCGTGAGTCGCCGCCTCCCTTTGTGAGCTGCTGAATCGAGGGCTGGCAGCCGGCCGGGTTCGACCGGTTCTAACCGGTTCCAGCCGGTCTAGGCAAAGTTTCTGCTGCAGAGCCTCGCTGCGCANNNNNNNNNNNNNN…	473	357	3.9048	uc012bhe.1	Neat1	nuclear paraspeckle assembly transcript 1 (non-protein coding)
Peak1009839	chr19	5803350	5804400	CIH	ACCTTGGCGGCCATGCCGAGCACCACCCGCACTGCGCTAATAACCGTCAGAGCCCGGCCCGTGGCGGCAAGGTCCCCAGGTCTATCTCATCGCTTCCTAAAACTACGACGGAGGGGAAAGGATGTTTTTCTCTTTCTCCCAGGACCATGGAGAAAGCGTCACTGGGCGCAGAAAGCGGGGGCCGCGCCAGGGAGGGCGGGGAGGACCGCGGAACCCGTCGCGAGGACAAAGGGGGTGGGGAGAGGCGCAAGGATACGCGGGTCGTGAGTCGCCGCCTCCCTTTGTGAGCTGCTGAATCGAGGGCTGGCAGCCGGCCGGGTTCGACCGGTTCTAACCGGTTCCAGCCGGTCTAGGCAAAGTTTCTGCTGCAGAGCCTCGCTGCGCANNNNNNNNNNNNNN…	473	357	3.9048	uc012bhe.1	Gm27533	predicted gene, 27533
Peak1009839	chr19	5803350	5804400	CIH	ACCTTGGCGGCCATGCCGAGCACCACCCGCACTGCGCTAATAACCGTCAGAGCCCGGCCCGTGGCGGCAAGGTCCCCAGGTCTATCTCATCGCTTCCTAAAACTACGACGGAGGGGAAAGGATGTTTTTCTCTTTCTCCCAGGACCATGGAGAAAGCGTCACTGGGCGCAGAAAGCGGGGGCCGCGCCAGGGAGGGCGGGGAGGACCGCGGAACCCGTCGCGAGGACAAAGGGGGTGGGGAGAGGCGCAAGGATACGCGGGTCGTGAGTCGCCGCCTCCCTTTGTGAGCTGCTGAATCGAGGGCTGGCAGCCGGCCGGGTTCGACCGGTTCTAACCGGTTCCAGCCGGTCTAGGCAAAGTTTCTGCTGCAGAGCCTCGCTGCGCANNNNNNNNNNNNNN…	473	357	3.9048	uc012bhe.1	Gm28006	predicted gene, 28006
Peak1009839	chr19	5803350	5804400	CIH	ACCTTGGCGGCCATGCCGAGCACCACCCGCACTGCGCTAATAACCGTCAGAGCCCGGCCCGTGGCGGCAAGGTCCCCAGGTCTATCTCATCGCTTCCTAAAACTACGACGGAGGGGAAAGGATGTTTTTCTCTTTCTCCCAGGACCATGGAGAAAGCGTCACTGGGCGCAGAAAGCGGGGGCCGCGCCAGGGAGGGCGGGGAGGACCGCGGAACCCGTCGCGAGGACAAAGGGGGTGGGGAGAGGCGCAAGGATACGCGGGTCGTGAGTCGCCGCCTCCCTTTGTGAGCTGCTGAATCGAGGGCTGGCAGCCGGCCGGGTTCGACCGGTTCTAACCGGTTCCAGCCGGTCTAGGCAAAGTTTCTGCTGCAGAGCCTCGCTGCGCANNNNNNNNNNNNNN…	473	357	3.9048	uc012bhe.1	Gm27505	predicted gene, 27505
Peak1009854	chr19	5810400	5812500	CIH	GCACCACACGTACTTCTGAGCTGTGTCTGTTTACTAGGCTTCTGAGTTCCCCTAAGGGTCAAAGGTAACTTCTTGNNNNNNNNNNNNNNNNNNNNNNNNNNNNTGGGGAGGAAGTTGTGCCGGGAAATCCTCTACAGAAATAACAAGGAAGTCTGTGCCTGCTGAGGGGACCGCAGCTCTCATCCATTGATTCTGTTTGGAGACTCAGCTGCACTACCCTGAGGCCAGAGCTCATTCCAGGCTCCACTTCTGACTACTGTGACCAAGCAGCTGTGCCTTCCCCCAGATGTCACTCTTCCCCCTAGAAGCTTCTAGATAGACATACGAATTCCCAAAGAATGAGCACCATCAGGATTTCTGGGGCTGGCTCATTCCAGCCCAGCACCTCACGCTCCAGGA…	1142	781	14.0588	uc008gfj.2	Malat1	metastasis associated lung adenocarcinoma transcript 1 (non-coding RNA)
Peak1009854	chr19	5810400	5812500	CIH	GCACCACACGTACTTCTGAGCTGTGTCTGTTTACTAGGCTTCTGAGTTCCCCTAAGGGTCAAAGGTAACTTCTTGNNNNNNNNNNNNNNNNNNNNNNNNNNNNTGGGGAGGAAGTTGTGCCGGGAAATCCTCTACAGAAATAACAAGGAAGTCTGTGCCTGCTGAGGGGACCGCAGCTCTCATCCATTGATTCTGTTTGGAGACTCAGCTGCACTACCCTGAGGCCAGAGCTCATTCCAGGCTCCACTTCTGACTACTGTGACCAAGCAGCTGTGCCTTCCCCCAGATGTCACTCTTCCCCCTAGAAGCTTCTAGATAGACATACGAATTCCCAAAGAATGAGCACCATCAGGATTTCTGGGGCTGGCTCATTCCAGCCCAGCACCTCACGCTCCAGGA…	1142	781	14.0588	uc008gfj.2	Gm27694	predicted gene, 27694
Peak1009854	chr19	5810400	5812500	CIH	GCACCACACGTACTTCTGAGCTGTGTCTGTTTACTAGGCTTCTGAGTTCCCCTAAGGGTCAAAGGTAACTTCTTGNNNNNNNNNNNNNNNNNNNNNNNNNNNNTGGGGAGGAAGTTGTGCCGGGAAATCCTCTACAGAAATAACAAGGAAGTCTGTGCCTGCTGAGGGGACCGCAGCTCTCATCCATTGATTCTGTTTGGAGACTCAGCTGCACTACCCTGAGGCCAGAGCTCATTCCAGGCTCCACTTCTGACTACTGTGACCAAGCAGCTGTGCCTTCCCCCAGATGTCACTCTTCCCCCTAGAAGCTTCTAGATAGACATACGAATTCCCAAAGAATGAGCACCATCAGGATTTCTGGGGCTGGCTCATTCCAGCCCAGCACCTCACGCTCCAGGA…	1142	781	14.0588	uc012bhe.1	Neat1	nuclear paraspeckle assembly transcript 1 (non-protein coding)
Peak1009854	chr19	5810400	5812500	CIH	GCACCACACGTACTTCTGAGCTGTGTCTGTTTACTAGGCTTCTGAGTTCCCCTAAGGGTCAAAGGTAACTTCTTGNNNNNNNNNNNNNNNNNNNNNNNNNNNNTGGGGAGGAAGTTGTGCCGGGAAATCCTCTACAGAAATAACAAGGAAGTCTGTGCCTGCTGAGGGGACCGCAGCTCTCATCCATTGATTCTGTTTGGAGACTCAGCTGCACTACCCTGAGGCCAGAGCTCATTCCAGGCTCCACTTCTGACTACTGTGACCAAGCAGCTGTGCCTTCCCCCAGATGTCACTCTTCCCCCTAGAAGCTTCTAGATAGACATACGAATTCCCAAAGAATGAGCACCATCAGGATTTCTGGGGCTGGCTCATTCCAGCCCAGCACCTCACGCTCCAGGA…	1142	781	14.0588	uc012bhe.1	Gm27533	predicted gene, 27533
Peak1009854	chr19	5810400	5812500	CIH	GCACCACACGTACTTCTGAGCTGTGTCTGTTTACTAGGCTTCTGAGTTCCCCTAAGGGTCAAAGGTAACTTCTTGNNNNNNNNNNNNNNNNNNNNNNNNNNNNTGGGGAGGAAGTTGTGCCGGGAAATCCTCTACAGAAATAACAAGGAAGTCTGTGCCTGCTGAGGGGACCGCAGCTCTCATCCATTGATTCTGTTTGGAGACTCAGCTGCACTACCCTGAGGCCAGAGCTCATTCCAGGCTCCACTTCTGACTACTGTGACCAAGCAGCTGTGCCTTCCCCCAGATGTCACTCTTCCCCCTAGAAGCTTCTAGATAGACATACGAATTCCCAAAGAATGAGCACCATCAGGATTTCTGGGGCTGGCTCATTCCAGCCCAGCACCTCACGCTCCAGGA…	1142	781	14.0588	uc012bhe.1	Gm28006	predicted gene, 28006
Peak1009854	chr19	5810400	5812500	CIH	GCACCACACGTACTTCTGAGCTGTGTCTGTTTACTAGGCTTCTGAGTTCCCCTAAGGGTCAAAGGTAACTTCTTGNNNNNNNNNNNNNNNNNNNNNNNNNNNNTGGGGAGGAAGTTGTGCCGGGAAATCCTCTACAGAAATAACAAGGAAGTCTGTGCCTGCTGAGGGGACCGCAGCTCTCATCCATTGATTCTGTTTGGAGACTCAGCTGCACTACCCTGAGGCCAGAGCTCATTCCAGGCTCCACTTCTGACTACTGTGACCAAGCAGCTGTGCCTTCCCCCAGATGTCACTCTTCCCCCTAGAAGCTTCTAGATAGACATACGAATTCCCAAAGAATGAGCACCATCAGGATTTCTGGGGCTGGCTCATTCCAGCCCAGCACCTCACGCTCCAGGA…	1142	781	14.0588	uc012bhe.1	Gm27505	predicted gene, 27505
Peak1009899	chr19	5847100	5848150	CIH	GACTGCCTGCAAGAACAGGGAGTTGCTTGTTAAAATGTTCTAGAATGCCAGGAGGCGGCTATGAAAGCAGGAGGGAGGGAGGGGCTCCCTGTGGCGGGCCTAGCCTGTGGAGTCAGTCTTTTCTGACTTTGAGGTGCTTAGGCAATTGTTCAACCACCTTCAATTTCCCTTCATATTATTCTTCAGTCCCAGGAACAGCTTTTGAGACTTTTTTTTTTTTGAATTAGTAGGAACAGGGTTAATTGGTAACACACCAAGCCTAGGGCTGTGTAAAGCTAGGTCGCCTGGTCACGCACAGATGAAGCATTTGTGTGCTCACAAGTCTGCAGCAGCCCAGGGACTGTCTCCAGTTCTCAAGGGCAAGATGGCAGTGTCAGAGGCTCCTGGCCTTCAAGGACA…	794	547	9.68333	uc012bhe.1	Neat1	nuclear paraspeckle assembly transcript 1 (non-protein coding)
Peak1009899	chr19	5847100	5848150	CIH	GACTGCCTGCAAGAACAGGGAGTTGCTTGTTAAAATGTTCTAGAATGCCAGGAGGCGGCTATGAAAGCAGGAGGGAGGGAGGGGCTCCCTGTGGCGGGCCTAGCCTGTGGAGTCAGTCTTTTCTGACTTTGAGGTGCTTAGGCAATTGTTCAACCACCTTCAATTTCCCTTCATATTATTCTTCAGTCCCAGGAACAGCTTTTGAGACTTTTTTTTTTTTGAATTAGTAGGAACAGGGTTAATTGGTAACACACCAAGCCTAGGGCTGTGTAAAGCTAGGTCGCCTGGTCACGCACAGATGAAGCATTTGTGTGCTCACAAGTCTGCAGCAGCCCAGGGACTGTCTCCAGTTCTCAAGGGCAAGATGGCAGTGTCAGAGGCTCCTGGCCTTCAAGGACA…	794	547	9.68333	uc012bhe.1	Gm27533	predicted gene, 27533
Peak1009899	chr19	5847100	5848150	CIH	GACTGCCTGCAAGAACAGGGAGTTGCTTGTTAAAATGTTCTAGAATGCCAGGAGGCGGCTATGAAAGCAGGAGGGAGGGAGGGGCTCCCTGTGGCGGGCCTAGCCTGTGGAGTCAGTCTTTTCTGACTTTGAGGTGCTTAGGCAATTGTTCAACCACCTTCAATTTCCCTTCATATTATTCTTCAGTCCCAGGAACAGCTTTTGAGACTTTTTTTTTTTTGAATTAGTAGGAACAGGGTTAATTGGTAACACACCAAGCCTAGGGCTGTGTAAAGCTAGGTCGCCTGGTCACGCACAGATGAAGCATTTGTGTGCTCACAAGTCTGCAGCAGCCCAGGGACTGTCTCCAGTTCTCAAGGGCAAGATGGCAGTGTCAGAGGCTCCTGGCCTTCAAGGACA…	794	547	9.68333	uc012bhe.1	Gm28006	predicted gene, 28006
Peak1009899	chr19	5847100	5848150	CIH	GACTGCCTGCAAGAACAGGGAGTTGCTTGTTAAAATGTTCTAGAATGCCAGGAGGCGGCTATGAAAGCAGGAGGGAGGGAGGGGCTCCCTGTGGCGGGCCTAGCCTGTGGAGTCAGTCTTTTCTGACTTTGAGGTGCTTAGGCAATTGTTCAACCACCTTCAATTTCCCTTCATATTATTCTTCAGTCCCAGGAACAGCTTTTGAGACTTTTTTTTTTTTGAATTAGTAGGAACAGGGTTAATTGGTAACACACCAAGCCTAGGGCTGTGTAAAGCTAGGTCGCCTGGTCACGCACAGATGAAGCATTTGTGTGCTCACAAGTCTGCAGCAGCCCAGGGACTGTCTCCAGTTCTCAAGGGCAAGATGGCAGTGTCAGAGGCTCCTGGCCTTCAAGGACA…	794	547	9.68333	uc012bhe.1	Gm27505	predicted gene, 27505
Peak1009899	chr19	5847100	5848150	CIH	GACTGCCTGCAAGAACAGGGAGTTGCTTGTTAAAATGTTCTAGAATGCCAGGAGGCGGCTATGAAAGCAGGAGGGAGGGAGGGGCTCCCTGTGGCGGGCCTAGCCTGTGGAGTCAGTCTTTTCTGACTTTGAGGTGCTTAGGCAATTGTTCAACCACCTTCAATTTCCCTTCATATTATTCTTCAGTCCCAGGAACAGCTTTTGAGACTTTTTTTTTTTTGAATTAGTAGGAACAGGGTTAATTGGTAACACACCAAGCCTAGGGCTGTGTAAAGCTAGGTCGCCTGGTCACGCACAGATGAAGCATTTGTGTGCTCACAAGTCTGCAGCAGCCCAGGGACTGTCTCCAGTTCTCAAGGGCAAGATGGCAGTGTCAGAGGCTCCTGGCCTTCAAGGACA…	794	547	9.68333	uc012bhf.1	Frmd8os	FERM domain containing 8, opposite strand
Peak1010211	chr19	6139700	6141300	CIH	CCTTACTGCTCTCCACTGGCCGGGTGGCCCAGCTTCTGCTCTGCTCCGGGCGCTGCTGCTCTTTCCTTGGCCCTCTCCCAGACCCCATCCTGTTACCCTCATCTGACTTCACACAAGCGTCTACACCTGGGTCTCAGCACTCCCCAGCTGGGCCATCCCATGATCGTTTCTAGGCTGATGGCTGCTACCTACCTGCCCAACAGTCAGGGTTGGTGTCTTCCCAGGGACATGCNNNNNNNNNNNNNNNNNNNNNNNNNNNNNNNNNNNNNNNNNNNNNNNNNNNNNNNNNNNNNNNNNNNNNNNNNNNNNNNNNNNNNNNNNNNNNNNNNNNNNNNNNNNNNATAATACTCTCCTACTACCACCATGGTCTAAGCCACCATCCTGTGCTCCCTTCATAGT…	379	204	11.0945	uc008gho.1	Arl2	ADP-ribosylation factor-like 2
Peak1010302	chr19	6241850	6243100	RA	ACTTGCTACAGCACTACTTGGGTCACTTCTTTCAGGAGCACCTCAGCCTGGACCAGCTCAGCCTGGATCTGTACAAGGGCAGCGTTGCCCTGCGGGATATTCACCTGGAAACCTGGGTGAGGAGGCAGGGCAGAGGTGGGATGGTGTGGAGAGAGGGAGCACGGGCCAGCGAAGGGTCCTCGCGGAAGGTTTGGGCTGGAGGACAGGCACCGTGTTTGGAGAGGCCAGTGGGTCTCGACCGCCTCCGCCAGGCCCCCTGGCTGGCCCGTCACCACTTAACCAGAAGCTAGGAGAGAAGTCTCTGTCTTCACCTCTCTAGGAGAGACAGACTAGGAAGTGAGGTGTTACTTTAAAAAAAAAAATGTCACCATCATCATACGGAGTTTGGGAGAGCTGCTT…	151	270	7.33483	uc008ghu.1	Atg2a	autophagy related 2A
Peak1010302	chr19	6241850	6243100	RA	ACTTGCTACAGCACTACTTGGGTCACTTCTTTCAGGAGCACCTCAGCCTGGACCAGCTCAGCCTGGATCTGTACAAGGGCAGCGTTGCCCTGCGGGATATTCACCTGGAAACCTGGGTGAGGAGGCAGGGCAGAGGTGGGATGGTGTGGAGAGAGGGAGCACGGGCCAGCGAAGGGTCCTCGCGGAAGGTTTGGGCTGGAGGACAGGCACCGTGTTTGGAGAGGCCAGTGGGTCTCGACCGCCTCCGCCAGGCCCCCTGGCTGGCCCGTCACCACTTAACCAGAAGCTAGGAGAGAAGTCTCTGTCTTCACCTCTCTAGGAGAGACAGACTAGGAAGTGAGGTGTTACTTTAAAAAAAAAAATGTCACCATCATCATACGGAGTTTGGGAGAGCTGCTT…	151	270	7.33483	uc008ghv.1	Atg2a	autophagy related 2A
Peak1010995	chr19	7113800	7114450	CIH	TCTGTGCCCCAGATCAGATGCTGAGCGGTAGAGACAGGGACTTCTAGCTCCTCACTATCGGCTCACAACTGTCTAAAACCACTAAATCCTGTGTAATCGGGAACGGAATTTCCAAGGGTCGGATACTCAGTCACCCCACAGTCACTACGAAAAGTGGGGGGAGGGGCGACATATGTATGCCTCAGGGAGCCCTGGTGACACTGTCCGCGCCCGCCTTCTCTGCAGTCGCGCGGGTCCTTTTCCCGGGCGCACACAGATGCCGTGTACCCCGAAGGCTGCTGGGGTGATCGGTCACCGGATCCCTCCAAGTTCGCAGCGGCCGACAGGGGCCTCTCCGCGCTGAGGAGGCCCGGCCCCCAGAAGCTTCGGGGCCCGGCCGCGGCCAGGCCTGTTCCCGCT…	421	283	6.0343	uc008gkg.2	Macrod1	MACRO domain containing 1
Peak1011455	chr19	7557050	7557950	RA	ACCTGTCACAATCCCCTGAGGCTCGCTAATCCTGCTCTAAGTCACCCCCACCCCCCGACCCACCCTAGGGCTCTCGGGCCTCCAGCACTCGATCCATTGGGTGCACATAGCCTTTCTCCGTTTTCACCCCACTGCGGTGCCCTCCCTTGCAGGGGGTCAGCGTCAACGCCCACTCTAGTTCACCACCCCGCCCCCAACCTGTTTTCTTCACACCCCGTTATTTCCTCACCTCGGTCCTTCGCTCCCCTCCCCCTTAGCCTGTTCCTCAAATGCCCGCCAAGAGACTAAAGCCGCCCACGGCCCAGACAGGTCGCTCGCCCCTTCCCGGAGACCCAGTAGCTCGCGCTCCCCAGGGACCAAGCCCCACGCGCGCCTCACCCGCACACGAGGAGCCGCAGC…	129	187	2.76237	uc012bhw.1	Atl3	atlastin GTPase 3
Peak1012068	chr19	8815600	8817200	CIH	GGAACGCAAACATGAGGGAAGCCACAAGGAACCAGAAAAAGGCTGACTACAACCCTGGTCTTAGTCCTCCCCAACACCAGAGAATAAAGTTAATATTGCGAATCTGCTGAAAACACTTAGGCCTAGGCTTCCAGCTTTAAAGGCTCTGAGACCACACACAGGCTCTTTAAGGCGCCTCTAACCCAGCAGGTCCAGATTTGTTCTCGCACTTCAGGGGCGGGGCCGCGGTGGCAGTCTAACCAATAGGAGAGCGGAGTCGAGTTTGCATGGTAGGGGTGTGTTCTTTCTGTCTCTGGGCTAAAAAAAAGGCGTGGCGCAGCAGCCACGTCACCGAGTTAGGAGTACGTCTAGGTGACGTGGCGGCTCCTGTTCTTTGGTCCGGCTTCCACTGCTTACAAG…	567	324	13.8151	uc008gmn.2	1700092M07Rik	RIKEN cDNA 1700092M07 gene
Peak1012068	chr19	8815600	8817200	CIH	GGAACGCAAACATGAGGGAAGCCACAAGGAACCAGAAAAAGGCTGACTACAACCCTGGTCTTAGTCCTCCCCAACACCAGAGAATAAAGTTAATATTGCGAATCTGCTGAAAACACTTAGGCCTAGGCTTCCAGCTTTAAAGGCTCTGAGACCACACACAGGCTCTTTAAGGCGCCTCTAACCCAGCAGGTCCAGATTTGTTCTCGCACTTCAGGGGCGGGGCCGCGGTGGCAGTCTAACCAATAGGAGAGCGGAGTCGAGTTTGCATGGTAGGGGTGTGTTCTTTCTGTCTCTGGGCTAAAAAAAAGGCGTGGCGCAGCAGCCACGTCACCGAGTTAGGAGTACGTCTAGGTGACGTGGCGGCTCCTGTTCTTTGGTCCGGCTTCCACTGCTTACAAG…	567	324	13.8151	uc008gmp.2	Stx5a	syntaxin 5A
Peak1012304	chr19	9040450	9041550	CIH	TGACCCAGGAACTAAAAGGACCCAATAGTGAGCAAGAGAGGCCGCCGGGGGAGCCCCTCCTCAGCTTTGTGGCATCTGCCTCCCAGGCTGAGCAGACACTCACTGTGGCCCCACTCCAGGACTCCCAAGGCCTGTTCCCTGGTCTTCATCATTTTCTACAGGGTTTTATCCCTCAAGCACTTAAAAATCTCCTCAAGTGAGGAACCAAACCTCAAAAACAATAAAGCTGCTAGTTTATTTCATACAGACATTTAATGTTCTTTTGCATACTCCCTCATAAGACCATTACGAGGTCTTTGTTTTCCTCCTGGTAACGCCTTTTTTCTTTGCCTCAATGTAGCTTCTGGCCTGACTACTCTAAAACAGTCCTATGACTTCCACTTCAGAGCTCTCCTTCCC…	626	347	16.525	uc008goh.1	Tut1	terminal uridylyl transferase 1, U6 snRNA-specific
Peak1012304	chr19	9040450	9041550	CIH	TGACCCAGGAACTAAAAGGACCCAATAGTGAGCAAGAGAGGCCGCCGGGGGAGCCCCTCCTCAGCTTTGTGGCATCTGCCTCCCAGGCTGAGCAGACACTCACTGTGGCCCCACTCCAGGACTCCCAAGGCCTGTTCCCTGGTCTTCATCATTTTCTACAGGGTTTTATCCCTCAAGCACTTAAAAATCTCCTCAAGTGAGGAACCAAACCTCAAAAACAATAAAGCTGCTAGTTTATTTCATACAGACATTTAATGTTCTTTTGCATACTCCCTCATAAGACCATTACGAGGTCTTTGTTTTCCTCCTGGTAACGCCTTTTTTCTTTGCCTCAATGTAGCTTCTGGCCTGACTACTCTAAAACAGTCCTATGACTTCCACTTCAGAGCTCTCCTTCCC…	626	347	16.525	uc008goi.1	Eef1g	eukaryotic translation elongation factor 1 gamma
Peak1013472	chr19	10679200	10680850	CIH	AAGTCGAGTGCCAGCTGGGGAGGTACAAATCATCTTCAGTTCCACCTGGTTCAAACCTAGCTACACTGATCTCTGCCTCATTTGTAAAATAGGGAGTTAGCTCTCCTCCTCCGGCATTCTGGAGATGCTTCAGGACTAGGCTTCTGCTGCTCCTCCTTTGGGGTTGGGGACATGGAGGCTGTCTGATGAAGCCTGGGACCTGCATCTGCGGGGCTGATTGCACTAGTCACCTGGGTGTTTAGGCTCTTCCTGTGAAATTCCTGCGTTGTATTTGAGCTTAGAATTTGTATCGCAGTAGAGGCACTAATAGTGCTATCAAGTAATTTAGTGGAGAGTCCTTTCGTTTCTGGAGAAATTAAAAGAGGTGAGCAAACACACCCCCAGGTGATGTGTGAGGCT…	527	317	11.0274	uc008gqm.1	Ddb1	damage specific DNA binding protein 1
Peak1013738	chr19	10916300	10918000	CIH	CTGACTCTTCTTTATTTTCCTGTAGGGCACCAGGGGATCTGAGTAAGGGGTGGCTGTGATTTAGTCTGAGGTCAGTGCCCCTGTCAATCTTGTGGCTCCCATATGGCGCCACTTCCTTCCCCTCTACTGCTTTTGCAATGCAACGTTCATGTCAGCACTTCTTTTGACATAGGCTGTTGTGGGCCCTGAGGCTCAGATACCAGGATCCAGTCACTTCTCACCTCCTTTCCCCACCCCTACTGGGCTTTGTCTCTGCATCTGTGAAGGGACACCTGGGCCTACCAAATGCTCCATGTGGCCTTCACAGATCCAATGGACTGGTCTCAGCGTCACCACCCCATGTTAGTGCTGAAGGAGCCTGAAACTCCTCCACACGTGGCTCCCTGGGCAGAAGATGCC…	473	248	14.6215	uc008gqz.1	Cd6	CD6 antigen
Peak1014645	chr19	11986400	11986700	CIH	TTCGTCTTTTTCCTAAAACCAAACGCTGTCAACACTTTGGCCTCTATCAATCACAGCCTTGGCCTCCCGACTGATTCAGCCAGCGACCTGTCCCTTTCCAAGAATACTGACTTGCCATACTAGTCCCCCCTCACAGACCAAGTCAAGGCACCCCGAGGAGGACACTGGACGTTAAATGAAATCACCCAAGAATAAATCCCCGATGTTCTCTGCTGAGACGCTTCGGGGGTCGCATCCTGTGACATTCACAAGGCTTTTCTCCGCCCAATCAGTGACGGGAACCTCGTGACTCAAAAGCAC	408	297	4.15203	uc008gtg.1	Olfr1420	olfactory receptor 1420
Peak1014645	chr19	11986400	11986700	CIH	TTCGTCTTTTTCCTAAAACCAAACGCTGTCAACACTTTGGCCTCTATCAATCACAGCCTTGGCCTCCCGACTGATTCAGCCAGCGACCTGTCCCTTTCCAAGAATACTGACTTGCCATACTAGTCCCCCCTCACAGACCAAGTCAAGGCACCCCGAGGAGGACACTGGACGTTAAATGAAATCACCCAAGAATAAATCCCCGATGTTCTCTGCTGAGACGCTTCGGGGGTCGCATCCTGTGACATTCACAAGGCTTTTCTCCGCCCAATCAGTGACGGGAACCTCGTGACTCAAAAGCAC	408	297	4.15203	uc008gth.2	Patl1	protein associated with topoisomerase II homolog 1 (yeast)
Peak1015347	chr19	12869950	12870750	CIH	CCCCGCCCCTCCGCCCGTTCCGAGGGCGCCCCCCCCCACCCGCCCCCTGCCACTCAAGCCAGCGACCGCCGGCGGCGCGCACGCGCGCACCCGGACGGACACGCAGCGGGCCAATCGGAGGGGAGGATCGGCCCCCCTGGCCCGGCCCCTCGCGGTCTCACACGCAGCAGCGCACTCGGTGCCCTCCCCCACCCCTTCCTCCAACCAATCAGGAAACGGCTCCGAGGGAGAGCGCGAGGTTTCCTTGCCCGCGCGCCCGTTCTCACCGTTAAACGGCTGCGTCTCGCGACAATCCCAAAGTGACCTTTCTCCCCCCCCACTTTGGAGTTCGGCTCAAGCTAGGGGCGGTGGGAGGGGCAGGGCTGGCGAGGGCGGAGGCGAGGACAAAACGCACCGTTC…	438	270	8.59514	uc008gup.2	Zfp91	zinc finger protein 91
Peak1015347	chr19	12869950	12870750	CIH	CCCCGCCCCTCCGCCCGTTCCGAGGGCGCCCCCCCCCACCCGCCCCCTGCCACTCAAGCCAGCGACCGCCGGCGGCGCGCACGCGCGCACCCGGACGGACACGCAGCGGGCCAATCGGAGGGGAGGATCGGCCCCCCTGGCCCGGCCCCTCGCGGTCTCACACGCAGCAGCGCACTCGGTGCCCTCCCCCACCCCTTCCTCCAACCAATCAGGAAACGGCTCCGAGGGAGAGCGCGAGGTTTCCTTGCCCGCGCGCCCGTTCTCACCGTTAAACGGCTGCGTCTCGCGACAATCCCAAAGTGACCTTTCTCCCCCCCCACTTTGGAGTTCGGCTCAAGCTAGGGGCGGTGGGAGGGGCAGGGCTGGCGAGGGCGGAGGCGAGGACAAAACGCACCGTTC…	438	270	8.59514	uc008guq.1	Lpxn	leupaxin
Peak10156	chr1	17592000	17592850	RA	AGACTCTTGCACTCTGAGAGCTTGTAATAAGACATACTCCTCTTACAAGAGTTGATGCTACAACATAACAAAGAAACTTACGTTGTTGGAGGAGCAGTGTATTCATTTTGGCATTGTGCAGAGGTAAGCTACTTGGATTAACTAGATTTTATTGCATGAATTATCTTAAAGCAGTTTACATCATTTTCCCCCTTAGCAGTGAGACTGGGTTTCTGTACTACCCTATGTCACTCGGTATGCAGAATGTCTGGGACAAATTATCAGCACATTTGCTGTGGCTACCTATATTTGTCTTCTTCATTCTCAGGGTCAGCTTGGGTTGCTAAAGATTCCTGGCTGGAAACAGGCATTGTAGTAATGTGTCTTGCAGTTCAAGCATTTGGGCAAAGTATTCCCATT…	130	198	3.46669	uc007ake.2	Pi15	peptidase inhibitor 15
Peak10156	chr1	17592000	17592850	RA	AGACTCTTGCACTCTGAGAGCTTGTAATAAGACATACTCCTCTTACAAGAGTTGATGCTACAACATAACAAAGAAACTTACGTTGTTGGAGGAGCAGTGTATTCATTTTGGCATTGTGCAGAGGTAAGCTACTTGGATTAACTAGATTTTATTGCATGAATTATCTTAAAGCAGTTTACATCATTTTCCCCCTTAGCAGTGAGACTGGGTTTCTGTACTACCCTATGTCACTCGGTATGCAGAATGTCTGGGACAAATTATCAGCACATTTGCTGTGGCTACCTATATTTGTCTTCTTCATTCTCAGGGTCAGCTTGGGTTGCTAAAGATTCCTGGCTGGAAACAGGCATTGTAGTAATGTGTCTTGCAGTTCAAGCATTTGGGCAAAGTATTCCCATT…	130	198	3.46669	uc007akf.1	Gm16070	predicted gene 16070
Peak1022657	chr19	21348200	21349050	RA	TCTTGCCATTTTGAACCATTGCCATTTTGAACCATGGTATGCACCTGAAACAGCTATTCCATACTTTAAAAGAAAACTTCATTCATTTCAGATTTTGAGTTGGAAAATCATTTTTAGTCCAGTGAGGTTTGTTTTAAGCTATGAGCTAAGAAAGAAAAAGCGTGAATTTAAACAAAACAGAGCATTCTAGCTATGCGGGAAAGGGTTTATGGATGACAAAGTTTTTAACAACTTGTTTTGCACCACCCCCGCCCCAGCCCCAATGTAAGGACAATACAGTATATCTAAACTAACAAAAACCCTATAGTTATAGTAACTGTAAAGAGTATTTGTGCTTCCATTCTTTCTCCTACTTATTGTGCCTACTTACTCTCCCCTTGCCCCACTTTTAATATTCAC…	134	244	7.02783	uc008gyx.1	Gda	guanine deaminase
Peak1024511	chr19	23208400	23209300	CIH	AAGAAACTAGCTGTCTTGCCTCCTGGGTACAGAGTTCTTAGGACCTGTCAGCTGTCTCGCCACCTCTCCCCAGACAGGTGGCCGCTCATGGGGGTGGCCTAGTATTCCAGCCAAAAAGGCTGCCAGGCCCAGCCTTTGCAGGAAGGTTTGGGGTGGGGGGAAGGGTAGAGGAGACAAGAGAAGGAGAGAGCTGACGCACTGCTGGATTAGGAGCTTTAAGAGCCTTCCCTTCCAGGACGAAGACGCGCCCCAAGCGGTCANNNNNNNNNNNNNNNNNNNNNNNNNNNNNNNNNNNNNAACTGGAGGAGGCACATGGGCGCAGGAAAAGTCCCATGACTGCAGTGTTTTGCGGCAGGTTTCCCAGCTGCTGTAGGCAGAAGGGAGGCAGTCCCGGGTGAT…	468	254	13.2728	uc008gzx.1	C330002G04Rik	RIKEN cDNA C330002G04 gene
Peak1024511	chr19	23208400	23209300	CIH	AAGAAACTAGCTGTCTTGCCTCCTGGGTACAGAGTTCTTAGGACCTGTCAGCTGTCTCGCCACCTCTCCCCAGACAGGTGGCCGCTCATGGGGGTGGCCTAGTATTCCAGCCAAAAAGGCTGCCAGGCCCAGCCTTTGCAGGAAGGTTTGGGGTGGGGGGAAGGGTAGAGGAGACAAGAGAAGGAGAGAGCTGACGCACTGCTGGATTAGGAGCTTTAAGAGCCTTCCCTTCCAGGACGAAGACGCGCCCCAAGCGGTCANNNNNNNNNNNNNNNNNNNNNNNNNNNNNNNNNNNNNAACTGGAGGAGGCACATGGGCGCAGGAAAAGTCCCATGACTGCAGTGTTTTGCGGCAGGTTTCCCAGCTGCTGTAGGCAGAAGGGAGGCAGTCCCGGGTGAT…	468	254	13.2728	uc008gzy.1	2410080I02Rik	RIKEN cDNA 2410080I02 gene
Peak1024516	chr19	23210400	23211000	RA	CGGATTCCTCGTCCCCCAATCTAGGGCAGTTTGTTCAACTGCAGCAAAGAGAGCTTGATGTTCCAGCAGGGAAGGGATTTCTGAGAACTGGGACTGTCCTCAAATGAACCTGCCTCCTCCGGCTGCTGCGGCGGCGGCCGCCTGCGGAAGACTTTTTAAAAGGGCGATGCCAGGCCCAGACGCTCGGCGCGCAAGTGGCTGAACCGCCCGCCACTCTGCGGCCGGAGCCGAGCACCCGCCCCGAGCGCCACGCGGGGCTGCTCTGAGCTCAGGGGGCTGCCGGCTAAACTTATCCTCCTGCATATGCATGAACGGATGGCCTTTCCGCTCCGCAATGGAGAGGCCTGGGGTTTTGCGGTAGGCTGCTTAGTGGAGCAAGAGTAAAGTAGGGCGTCGTGG…	202	253	1.75293	uc008gzy.1	2410080I02Rik	RIKEN cDNA 2410080I02 gene
Peak1024516	chr19	23210400	23211000	RA	CGGATTCCTCGTCCCCCAATCTAGGGCAGTTTGTTCAACTGCAGCAAAGAGAGCTTGATGTTCCAGCAGGGAAGGGATTTCTGAGAACTGGGACTGTCCTCAAATGAACCTGCCTCCTCCGGCTGCTGCGGCGGCGGCCGCCTGCGGAAGACTTTTTAAAAGGGCGATGCCAGGCCCAGACGCTCGGCGCGCAAGTGGCTGAACCGCCCGCCACTCTGCGGCCGGAGCCGAGCACCCGCCCCGAGCGCCACGCGGGGCTGCTCTGAGCTCAGGGGGCTGCCGGCTAAACTTATCCTCCTGCATATGCATGAACGGATGGCCTTTCCGCTCCGCAATGGAGAGGCCTGGGGTTTTGCGGTAGGCTGCTTAGTGGAGCAAGAGTAAAGTAGGGCGTCGTGG…	202	253	1.75293	uc008gzz.1	Klf9	Kruppel-like factor 9
Peak1024522	chr19	23214300	23218450	CIH	GGAGGGATTGTAAACCCGCAGTGTTGACTGTATGCCCTGCTGTAGATCCTTAGCTATCATGATGGAAAACAACCCAGCACTCATCTCAGGAAGAAGCACACTGAGTTCATCAGACTCCCAACCCCACACTAATTGTTGACCAAGTAAAGCCACAAGATTCAGTTGTTAAGGCTCTCTGGATGATTCCAGTTCTCAGGACTATTTAACACAGTTAATATTTCACAGGGGTGGCTCCTCTAAAGCAGAGTCAGGAATCGGGAACCCTGTGCNNNNNNNNNNNNNNNNNNNNNNNNNNNNNGAGTTCTGCGGTCGTCTACCTGATAAGGTAGACCAGTCTTGTTCTCTACAATTGTGAAGCAAGAGGAAGGAAAGGCTTGCCCAGCAGGAACAGGGAGGAGT…	1299	872	17.2317	uc008gzy.1	2410080I02Rik	RIKEN cDNA 2410080I02 gene
Peak1024522	chr19	23214300	23218450	CIH	GGAGGGATTGTAAACCCGCAGTGTTGACTGTATGCCCTGCTGTAGATCCTTAGCTATCATGATGGAAAACAACCCAGCACTCATCTCAGGAAGAAGCACACTGAGTTCATCAGACTCCCAACCCCACACTAATTGTTGACCAAGTAAAGCCACAAGATTCAGTTGTTAAGGCTCTCTGGATGATTCCAGTTCTCAGGACTATTTAACACAGTTAATATTTCACAGGGGTGGCTCCTCTAAAGCAGAGTCAGGAATCGGGAACCCTGTGCNNNNNNNNNNNNNNNNNNNNNNNNNNNNNGAGTTCTGCGGTCGTCTACCTGATAAGGTAGACCAGTCTTGTTCTCTACAATTGTGAAGCAAGAGGAAGGAAAGGCTTGCCCAGCAGGAACAGGGAGGAGT…	1299	872	17.2317	uc008gzz.1	Klf9	Kruppel-like factor 9
Peak1025573	chr19	24240400	24241400	RA	CTCTGGCTAGTACATTATTCAAGCTGCAACTTAATAACAGATCTTTCCATTGCTCTGTGAGCTAAGCAACTACCAGGCTCCCTGGGACCTTTGCCGTTAAACAGTATGTCTTTTTAAAAACGTCTTTCTGAAAGAATCCAATGGATGCCTTTTTAAAAGAAAAAAAATAAGAAAATAACACACACATATAGCTGAAAGAGCAAGTAATTTGGAATATCTTGCTCCAAACTCCTTAGAATGTTCTCTAAGCTTTACACTCGAGCACTGAGAGCCCCCAGGAAGTTAGGGGCCACAGATGACTTTATTAGCCATCTAAACTAAGCAGAGCTGAGGTCTGCAACTCACATAAAGTGGCCAGTTAATTAGCGCTGCAGTTTCTGCTGCTTCTGGGCCTAAGTT…	105	165	3.30531	uc008hao.1	Fxn	frataxin
Peak1025573	chr19	24240400	24241400	RA	CTCTGGCTAGTACATTATTCAAGCTGCAACTTAATAACAGATCTTTCCATTGCTCTGTGAGCTAAGCAACTACCAGGCTCCCTGGGACCTTTGCCGTTAAACAGTATGTCTTTTTAAAAACGTCTTTCTGAAAGAATCCAATGGATGCCTTTTTAAAAGAAAAAAAATAAGAAAATAACACACACATATAGCTGAAAGAGCAAGTAATTTGGAATATCTTGCTCCAAACTCCTTAGAATGTTCTCTAAGCTTTACACTCGAGCACTGAGAGCCCCCAGGAAGTTAGGGGCCACAGATGACTTTATTAGCCATCTAAACTAAGCAGAGCTGAGGTCTGCAACTCACATAAAGTGGCCAGTTAATTAGCGCTGCAGTTTCTGCTGCTTCTGGGCCTAAGTT…	105	165	3.30531	uc008ham.2	Tjp2	tight junction protein 2
Peak1025900	chr19	24550700	24552250	CIH	TTTAGACATATTAGCAGCGTAAAATGTATGCTTCAACACACTTATTGATAAAAAGTCCGAAAATATTACTACACTGAATTCAAGGGCATCCCCAGGAACCTGACATAGAAATTCTCTAGAATAACATTTCAGGAATTTCCAAAAAGAGGGAAGAGTCAAATAGGAAACGGCTTTAACGTAATCGACAAAGTTCAGTGCTTGCTCTAACTTGANNNNNNNNNNNNNNNNNNNNNNNNNNNNNNNNNNNNNNNNNGTCTCTCCATTGGGGGAGGGGGATTCAAGATGAGTGAGTCACTTTGAGGAAAGTTCATCTACTGGAATAAAGGGGGAGGCTGCTTGGGCGGGCGACACAGGAGAGTCGGTGGTAGTGCTGACTTTCGCTGGTGAGTTACAGGAAGA…	463	231	16.1104	uc008haq.1	Fam122a	family with sequence similarity 122, member A
Peak1025900	chr19	24550700	24552250	CIH	TTTAGACATATTAGCAGCGTAAAATGTATGCTTCAACACACTTATTGATAAAAAGTCCGAAAATATTACTACACTGAATTCAAGGGCATCCCCAGGAACCTGACATAGAAATTCTCTAGAATAACATTTCAGGAATTTCCAAAAAGAGGGAAGAGTCAAATAGGAAACGGCTTTAACGTAATCGACAAAGTTCAGTGCTTGCTCTAACTTGANNNNNNNNNNNNNNNNNNNNNNNNNNNNNNNNNNNNNNNNNGTCTCTCCATTGGGGGAGGGGGATTCAAGATGAGTGAGTCACTTTGAGGAAAGTTCATCTACTGGAATAAAGGGGGAGGCTGCTTGGGCGGGCGACACAGGAGAGTCGGTGGTAGTGCTGACTTTCGCTGGTGAGTTACAGGAAGA…	463	231	16.1104	uc008har.1	Tmem252	transmembrane protein 252
Peak1026916	chr19	25480450	25482300	CIH	ATGGAATACTTGGTACCCAGGATAATTGTAACAGGTGACACTTTGTTGGGGGCGGGGGCAGGTATTTGCCTAGTTGTTGTTGTTGTTGCTAGAGAAAGAAATATGGACTCCAGGGTCCCTTTCTGTCGTCAGGATTCAGCAGTGCTTGGAAAGAAGTCTGCCATGGTTAAATTCTAACTGTCTCTGATTTCCAGGGGGAGAAGTCCAAAGTGTCACTCGGGGATAATTGAGAATGACCGGGACCTTTGGTTAGCTACATGCTGAGCCTGGGAAGTAGCTAAATATAGGATAGTTAAGTTTTGCTGCAAAGTATGTTTTGGGGTTCAGGGGGCATTAACACCCGACTAAATCCACTCCCTTTTCCTATGGAAAATGACGCAGTGGGAATGCCCACAAGAA…	531	387	5.20588	uc008hbf.1	Kank1	KN motif and ankyrin repeat domains 1
Peak1026916	chr19	25480450	25482300	CIH	ATGGAATACTTGGTACCCAGGATAATTGTAACAGGTGACACTTTGTTGGGGGCGGGGGCAGGTATTTGCCTAGTTGTTGTTGTTGTTGCTAGAGAAAGAAATATGGACTCCAGGGTCCCTTTCTGTCGTCAGGATTCAGCAGTGCTTGGAAAGAAGTCTGCCATGGTTAAATTCTAACTGTCTCTGATTTCCAGGGGGAGAAGTCCAAAGTGTCACTCGGGGATAATTGAGAATGACCGGGACCTTTGGTTAGCTACATGCTGAGCCTGGGAAGTAGCTAAATATAGGATAGTTAAGTTTTGCTGCAAAGTATGTTTTGGGGTTCAGGGGGCATTAACACCCGACTAAATCCACTCCCTTTTCCTATGGAAAATGACGCAGTGGGAATGCCCACAAGAA…	531	387	5.20588	uc008hbg.1	Kank1	KN motif and ankyrin repeat domains 1
Peak1031575	chr19	30104650	30106700	CIH	GCGCACACCCTGGTGTGAAGTCTCGGGAACGTAGGCTGCATCCCCATTTCTTGCTCACGCCAGCGCGCAGCACGGCTAGCTATTGTTCGTGCGTTTTTGAGACCATGGAGTCTAGGCCTCAGGAGACTGCGAGGTGACCAACGACAACGAGGGCACAGGGCGAGCTGGCCTCGGCGAGCCTGCCCAACCCCGCCCTCCTCCGAGTAACGGCTCTGGAGGCCCCGCCCCCTCCCATATTAGCGCCCCCCAGGCTGTGCGTGGGGCGGAGCCCCGCGTGGATCTCGCGAGATCCGGGTTGGCGCCGTGACCTCCATGTGGGAGCTGCATCTCTATAAGTAAACAGTGCGCGCCGCCGAGCCATGGCTCCTTCCTATTTGTGAGGCGCGGGCTGCGCTCGCA…	393	218	10.6119	uc008hee.1	Trpd52l3	tumor protein D52-like 3
Peak1031575	chr19	30104650	30106700	CIH	GCGCACACCCTGGTGTGAAGTCTCGGGAACGTAGGCTGCATCCCCATTTCTTGCTCACGCCAGCGCGCAGCACGGCTAGCTATTGTTCGTGCGTTTTTGAGACCATGGAGTCTAGGCCTCAGGAGACTGCGAGGTGACCAACGACAACGAGGGCACAGGGCGAGCTGGCCTCGGCGAGCCTGCCCAACCCCGCCCTCCTCCGAGTAACGGCTCTGGAGGCCCCGCCCCCTCCCATATTAGCGCCCCCCAGGCTGTGCGTGGGGCGGAGCCCCGCGTGGATCTCGCGAGATCCGGGTTGGCGCCGTGACCTCCATGTGGGAGCTGCATCTCTATAAGTAAACAGTGCGCGCCGCCGAGCCATGGCTCCTTCCTATTTGTGAGGCGCGGGCTGCGCTCGCA…	393	218	10.6119	uc008hei.1	Uhrf2	ubiquitin-like, containing PHD and RING finger domains 2
Peak103407	chr1	132993050	132994650	CIH	CTCCAATCATTGAGACACCCCAGGAGAAAGAAACCTGACAAGTGACCTTTAGAGATATGGTGTAACCTGAAACCCTTGAGAGAAGAAAACTTTGCAGTGACCCTGAATGACAGCCTTCCCTGCTTCACTTGGACCTTTTGAAATCCCCATTCTCCACTACCACCGACAGAAGCAGAGACGGGTAGACCCACAGAGATTAAGAGTGGGTTTCCCAAATGCAGGAATAGTATTTCCTGCCTTTGAGTCTCCGGCTACCAGGGACCAGTGTACCAGCACTAGGCCAAGCCTGGCTTACAGACAAGGTTTCCTACGGTGGAGGGAGCAATGGAAACAGCCCGGCGCAAGCCTAAGGGGCAGCGCAGGCCAGGCGCTGGCGGTTCCAGACGATCGCGGGGCACG…	530	410	3.72508	uc007cmv.1	Mapkapk2	MAP kinase-activated protein kinase 2
Peak103407	chr1	132993050	132994650	CIH	CTCCAATCATTGAGACACCCCAGGAGAAAGAAACCTGACAAGTGACCTTTAGAGATATGGTGTAACCTGAAACCCTTGAGAGAAGAAAACTTTGCAGTGACCCTGAATGACAGCCTTCCCTGCTTCACTTGGACCTTTTGAAATCCCCATTCTCCACTACCACCGACAGAAGCAGAGACGGGTAGACCCACAGAGATTAAGAGTGGGTTTCCCAAATGCAGGAATAGTATTTCCTGCCTTTGAGTCTCCGGCTACCAGGGACCAGTGTACCAGCACTAGGCCAAGCCTGGCTTACAGACAAGGTTTCCTACGGTGGAGGGAGCAATGGAAACAGCCCGGCGCAAGCCTAAGGGGCAGCGCAGGCCAGGCGCTGGCGGTTCCAGACGATCGCGGGGCACG…	530	410	3.72508	uc007cmw.1	Dyrk3	dual-specificity tyrosine-(Y)-phosphorylation regulated kinase 3
Peak1037387	chr19	36337900	36339450	CIH	TAGACCTTCCTTTGTAACTACGTTGTAAAGCTCAACACATGAAATACTAGGTTAAAAATTAACTCTAAGATGTGGTGGGTTCTTTTGCATGCATATCAAAGAATGCAAGAATAAACCATCATGCAAATAAGTGGAAGAAAAAAATAATACTTAGACAAAGGCATAGTCCTAGCTTGATATCAGTAAGCACAAATTTACAGAGGCTGGCAAGAGAAAAAAATGGGAAAGTTTTATTTTTCAGACATCTATCTTTAAATCTAGTAAAACAGATGGTTTTCTTTCATTTTCCAGTATATCTCTCCAGCACCTTAATATCACAGTTGCTTCCTCTTCTTGAGACTTCCCTGATCTTCCCAGGTGATACTTCTCCCACATCCCCCATGTTTATTCTTTTAGTCC…	428	246	10.4325	uc008hhh.1	Ankrd1	ankyrin repeat domain 1 (cardiac muscle)
Peak1037470	chr19	36423150	36424000	CIH	CCGGGGCGTGATCCCCGCGGGCGCCGTGAGAGCTCGGCAGGCAGTAGGGGTCGCGCGCAGCCGGGGGTCCCAAGTTGCCCACGCCGGGGCACGGGTGCTGGCGGCGCGGCTGGGCCGGGCGGGCTACGGGAGGGTCCCCGGGAACTTTCTCCTCCCCCGAGGCACGCTTGCCANNNNNNNNNNNNNNNNNNNNNNNNNNNNNAAGGCTCCCGGGCTGGAGAGAGACAGGGCACGGTGTTTGAAGAAGCTGACGCAGTTGGTGACGCTCGCGGCTTCCTGAAGGGGACCGGCCAGGATCGAGCGCCTTTGCGAGGGGACGCGCGGGGCGGGCGCTCGGGGCCTTTACCCCCCTCTCCTGGAAGCTGCGTGGGGAGCCCCTCGGGCTCCGGGAGTGAGCAC…	381	296	2.7672	uc008hhj.1	Pcgf5	polycomb group ring finger 5
Peak1037684	chr19	36627150	36629100	CIH	GAATCATGTATTTAGTAGGAAGTGGAAACAAATTCATCATGATGCTTATCTTTCCTATATAGAGCTCCCAGCAGAATAAACCAATGGGCTTGTTTCCATTGCCTTATCTCGTCTGGAGCAGTAGAAATGAACACTTCTGACTTGCCAGTTTTTTTGCCAATATCTAAATATTTTTGTTCTATTGAATGTGACTAGATGTACAGACACACTTTTATTTTGTCTCACACATGAAAAGTGAAAGCATAAGGCATGCGATCCAACTCGTTTCTGATCCAAGTATTTTAATAGCAAATTACTAAATTTGGTTGTAGACAATAGGAGAGATAACCCACCATCATTTCAGAATTTATTCTACCAGTCTAGACACAGTAGCATGGTACATCTTGAATCGTATTTAAA…	486	299	9.51506	uc008hhk.1	Pcgf5	polycomb group ring finger 5
Peak1038055	chr19	37000150	37001100	CIH	NNNNNNNNNNNNNNNNNNNNNNNNNNNNNNNNNNNNNNNNNNNNNNNNNNNNNNNNNNNNNNNNNNNNNNNNNNNTCCTTCTTGACTTCATCCCGCCCACAGCATCGCGACCTGGGCCGGAGTCTCCTTTCTCCAGTTTGTTCCTGTTTGGAAGCCGCCTAGCTGGGTAGTAGGGTCAGGATGGAGAGAGCACTTAGAGACCGAGGTTTGGAACTTTCGGAACTTTAGCTAGGTGATCTTTATCGCTCTCTGGAAGATCAAGACCTCTTTCCGTTTCTCCCATTAATCTTAAAGACTGGGAGCCGGGCTCCCGATCCACGCTGCCAACCCGCTCCCACTGCCGCGGGGCGCTGCTACATTCCGCTCGCCGGCAGGGAGTGGGGATGGGGGGGGGGGGAA…	506	226	22.1411	uc008hhv.1	Fgfbp3	fibroblast growth factor binding protein 3
Peak1038055	chr19	37000150	37001100	CIH	NNNNNNNNNNNNNNNNNNNNNNNNNNNNNNNNNNNNNNNNNNNNNNNNNNNNNNNNNNNNNNNNNNNNNNNNNNNTCCTTCTTGACTTCATCCCGCCCACAGCATCGCGACCTGGGCCGGAGTCTCCTTTCTCCAGTTTGTTCCTGTTTGGAAGCCGCCTAGCTGGGTAGTAGGGTCAGGATGGAGAGAGCACTTAGAGACCGAGGTTTGGAACTTTCGGAACTTTAGCTAGGTGATCTTTATCGCTCTCTGGAAGATCAAGACCTCTTTCCGTTTCTCCCATTAATCTTAAAGACTGGGAGCCGGGCTCCCGATCCACGCTGCCAACCCGCTCCCACTGCCGCGGGGCGCTGCTACATTCCGCTCGCCGGCAGGGAGTGGGGATGGGGGGGGGGGGAA…	506	226	22.1411	uc008hhw.1	Btaf1	BTAF1 RNA polymerase II, B-TFIID transcription factor-associated, (Mot1 homolog, S. cerevisiae)
Peak1038056	chr19	37001100	37001900	RA	GTGACTCGGCGCGTTCGATCTGGCNNNNNNNNNNNNNNNNNNNNNNNNNNNNNNNNNNNNNNNCACCACGTTGCTCCTCTTTGGTTTCTCTTCCCTCTTTGAATTTCTAGGCGAGTTTCTTTTCTTTTTCTTTCGTAGTATCAAAGTCTGTTCCCAAACCACCATTTCACGGCAAAACTTGGTAGTAACTGTCGATGGAGGCGGGGGTTGAAACACTGTTATCTAAGAGACCATCTGGTTATGCTAAATTTTAAAAAAAATTTACAGCGTAACGGGTATAGTCTTGCTCACTTTTTTCTTGAGGTCTAATTCCTCCTTTTTGTTAAGCAGTAAGTATTCTGTCAATCAGCGTGTGGTCTTAAGCAGATGACTATTTTAGCATCTTTCCCCAAGCGTTAT…	92	232	12.8542	uc008hhw.1	Btaf1	BTAF1 RNA polymerase II, B-TFIID transcription factor-associated, (Mot1 homolog, S. cerevisiae)
Peak103806	chr1	133370050	133371100	RA	TTGTCTTTTTATTAATCTCACTCCAATTACACTTTGGTCAATTTAAAAGCACACTCCTACCAATGTTTGCTTTTTTTTTTTTTCCTTTTTAAACAGTCTGTGCTCACATCATCATTTAAAACAAAAGACCTTACATGCTTACAAAAAGAATGGAGATGGGCCAGCTTCAGGACACATGCTACTTGGGGAGGAATGACTGTCTCTAAGAAATAGCTCTATACCTCTCTGACAACCCCACAATAAGCTAGCTATACACAAATGCCTGAAATAATGAAGTTTATCAAGAAAATGAACAGTTGGCAAAATCAAGGCTTCTAGTCCAAAGGACTAGGCTTGCAGCTGGTTTGGCCAGTCATCAAAAAATCTGAATTTAAATGGCAGACACATTCACTGTGGCCT…	92	212	10.175	uc007cnk.1	Fam72a	family with sequence similarity 72, member A
Peak1038560	chr19	37449900	37450700	RA	ATGTATGAAATGGACGCTTGAACTCCTGATCTTTCTGCCTCTGTCCCTATATGTGTTTGGTTTGCTTTTTAAAGGATATTTGCTGAGTGAATGCAGTAGCAGGGAGGAGAAAAAAAGGGTAGCAGTAGGAACATCGAAGGAAGTCATTCAGGGACGAGATTCAAAGTCTTGGAGGAAGGTGATTGCAGAGGAAGGGTCTGGTTAAAAACACGTGTTGAAGTGAGAAAGACTGGCCGGAGGCAAGGGTATAAAGATGTTCAATATGTTCACTTTGTGGGACATTTTGAGATAGCAGTGAGTCTCTGGGGCTAGCTTTTGTTTTGTTTTTGTTTGNNNNNNNNNNNNNNNNNNNNNNNNNNNNNNNNNNNNNNNNNNNNNNNNNNNNNNNNNNNNNNNNNN…	103	185	5.32604	uc008hin.1	Kif11	kinesin family member 11
Peak1040883	chr19	40440400	40441450	CIH	GCAGGTGAACCCCTCGGATACTTAGGCTGACAGAGGAGTTAACTTCCCAGCTTAGCTGCAGAATTCAGGTTCTGAGCCAGCTTGTCTAAGAGGAGCCAACCAGATGAAAAGAAAGTGGAGGACGGTCCTGGCACAAGGAACCATTAACTAGGTGCCACCTTGAACTTTTCTGACTTAATCATGTGCTTGGCATTCCATTAACTCTTTGATAAGACAAGAAGACCCTATAGCTAAAAAACAAAAACAAACAAACAAACAAAAGCCCTAGAGACACCCAGGAGATGCTGCAGGAACCAGCTGAGTTGCCTTGGCAGGATGCAGGTTTGCAGCCACCAGCGCAAGAGTGACGGCAGATCTCTGTGGTAGAAGGAAGTGAGAGCAGAGCCAAGGGCTGAAGTC…	401	238	8.93132	uc008hkw.2	Aldh18a1	aldehyde dehydrogenase 18 family, member A1
Peak1041912	chr19	41337700	41338650	RA	CTCTGGGCACTCACGGAGCGCGGAGAAAGTTGCAAGGGAGTCCTGGGGACCGAGTGCGTGCAGGGTGAAGACGTGTCCGCGTGTAAACCGTTCACACCTCCACTTCCCTAAAGCTGTCCCCACCCCACGGTTTAAATCCGGTTCGGGCGAGAGGGAGAGAGAAGGGTAGGAAGAGGCCGGAGCCCTGCGCGAAGCGATGGGTATTTCCTGGTTGGCAAGCGCCTGGATCACCACGCATCCATCCTCCGCCGTGCTGTGTGCACAGCGTCCAGTTTCCCGGGTCCAGAGCCCGCTCCGGGCCGATCCCCGGGCAGCAGCCCCGAGAGGCGGAGCTGCGGAGCAAGGCCCAGGCAGCCCCGAGTGCTCGGAAATGCCTCCTCCCAGCTCCCGCGGATCCGG…	162	224	2.64181	uc008hlu.1	Pik3ap1	phosphoinositide-3-kinase adaptor protein 1
Peak1042780	chr19	42164500	42166450	CIH	ATTGCGATAGCACAAGTGACCTATGTCATTGTTGTCGTTTCAATTCTTTGTCCATAGCTGGTGCTTAGTGACACAAAAATGACATTTTGCAGTTTCACAGTCAGCTCAGCGTAGCCAGTCAATAAGTTAGCAAGGAAGCAGCTATCGGAAAAGCTTCCGAAGATCTGTCTGCCAATTGGAAGCTGGGGCGGGCTAAGGGCAGAGGGCGTACCTAACCCGGGTTTGTCTCGAGCATGCGCGGTCTCCACAGAAGGTGACGCGAAAGCTAAGGAGGCCGCGATTGCGTAGGCGCAGGTTCTGATTGGCCACTACACAAGCGCGAGGGGCCGTGCCTACGCGTCGCCAAGTAAACAGGACAGGCTAGGGGCGGAGCTACGGAGGCGCGGCTCCCTGGTTGGC…	464	297	7.93462	uc008hne.1	Morn4	MORN repeat containing 4
Peak1042780	chr19	42164500	42166450	CIH	ATTGCGATAGCACAAGTGACCTATGTCATTGTTGTCGTTTCAATTCTTTGTCCATAGCTGGTGCTTAGTGACACAAAAATGACATTTTGCAGTTTCACAGTCAGCTCAGCGTAGCCAGTCAATAAGTTAGCAAGGAAGCAGCTATCGGAAAAGCTTCCGAAGATCTGTCTGCCAATTGGAAGCTGGGGCGGGCTAAGGGCAGAGGGCGTACCTAACCCGGGTTTGTCTCGAGCATGCGCGGTCTCCACAGAAGGTGACGCGAAAGCTAAGGAGGCCGCGATTGCGTAGGCGCAGGTTCTGATTGGCCACTACACAAGCGCGAGGGGCCGTGCCTACGCGTCGCCAAGTAAACAGGACAGGCTAGGGGCGGAGCTACGGAGGCGCGGCTCCCTGGTTGGC…	464	297	7.93462	uc008hng.1	Pi4k2a	phosphatidylinositol 4-kinase type 2 alpha
Peak1045736	chr19	45132350	45132900	RA	CTGCCAATCACACCAAGGCCTCCTTCCAAGCCTCAGAGGCCAGGGCCAATTCTAGCTTCTTTTAGCAGTTAAGCTTTGGAATTTCGGGCACAGCCTTGAAAAGAGGTCTTGAACTTTTACTGACGAATCCATGAAAGATAAACTCGTTTGTGGAGGAGCGAAGCAATCTGTGCACGACAAAATTAGTGAGAATGTTTTATAACAACTACCTGTGCTCTGCAGACAAGACTTGGCCTTCTCAAAGACTGGCAGGTCATCTGAGGAGGGAGGGGAGCTTTCCTGTCTTTCCCTTCTATTTCCACACCAGTTTCTCAAACGCTGTAGAGAGTTAGCAATAGGGCGTGTCACAAGCTCTCAGGACAAATCCTAGCTAGGTACACGCTCTAAACAGTCAGCGGG…	76	156	6.16486	uc008hqq.2	Sfxn3	sideroflexin 3
Peak1045736	chr19	45132350	45132900	RA	CTGCCAATCACACCAAGGCCTCCTTCCAAGCCTCAGAGGCCAGGGCCAATTCTAGCTTCTTTTAGCAGTTAAGCTTTGGAATTTCGGGCACAGCCTTGAAAAGAGGTCTTGAACTTTTACTGACGAATCCATGAAAGATAAACTCGTTTGTGGAGGAGCGAAGCAATCTGTGCACGACAAAATTAGTGAGAATGTTTTATAACAACTACCTGTGCTCTGCAGACAAGACTTGGCCTTCTCAAAGACTGGCAGGTCATCTGAGGAGGGAGGGGAGCTTTCCTGTCTTTCCCTTCTATTTCCACACCAGTTTCTCAAACGCTGTAGAGAGTTAGCAATAGGGCGTGTCACAAGCTCTCAGGACAAATCCTAGCTAGGTACACGCTCTAAACAGTCAGCGGG…	76	156	6.16486	uc008hqs.2	Kazald1	Kazal-type serine peptidase inhibitor domain 1
Peak1046345	chr19	45734100	45735050	CIH	CTCGAGGGTGCTGGGGGAGGGGAGAGGGAGGGGGTGGGGGGCAAGTCTGGGCTTCAGTATTCCGGGTGCCACACGGTCCCGAGCCGACCAGGCCTCGGCGCCCCGCCCTTTCCCAGGACGCTNNNNNNNNNNNNNNNNNNNNNNNNNNNNNNNNNNNNNNNTTACAGGTCGGTGCCGAGCCGCGTGAAGCCGGTGTTGAGCGAGGCCCGGGCTATCGGGCGCCAGAGCAGGTCGCAGCTGGTGAAGCGCCGCAGCCAGCGGCAGACTTGGGCCAGGCGGCCGAGGGCCCGCGTGTCGAGGTAGGAGCAGATGAGCAGCAGCAGCTCCTCCGGCAGGCGCCAGAGCGCGGGCCCCGCGGCCGGACGGGTGGCCGGCTCCACGGCCGCCGCTGCGGCATCC…	399	167	19.7852	uc008hrf.1	Fbxw4	F-box and WD-40 domain protein 4
Peak1046345	chr19	45734100	45735050	CIH	CTCGAGGGTGCTGGGGGAGGGGAGAGGGAGGGGGTGGGGGGCAAGTCTGGGCTTCAGTATTCCGGGTGCCACACGGTCCCGAGCCGACCAGGCCTCGGCGCCCCGCCCTTTCCCAGGACGCTNNNNNNNNNNNNNNNNNNNNNNNNNNNNNNNNNNNNNNNTTACAGGTCGGTGCCGAGCCGCGTGAAGCCGGTGTTGAGCGAGGCCCGGGCTATCGGGCGCCAGAGCAGGTCGCAGCTGGTGAAGCGCCGCAGCCAGCGGCAGACTTGGGCCAGGCGGCCGAGGGCCCGCGTGTCGAGGTAGGAGCAGATGAGCAGCAGCAGCTCCTCCGGCAGGCGCCAGAGCGCGGGCCCCGCGGCCGGACGGGTGGCCGGCTCCACGGCCGCCGCTGCGGCATCC…	399	167	19.7852	uc008hrg.2	Fgf8	fibroblast growth factor 8
Peak1046709	chr19	46131500	46132750	RA	GCTAAGACTTCTTCCTAAGGATGCCGGAGGAGCTTCACCAGCTTGGCGCCGTAGTTCCTTTTTCGGAGCACGTGGGGTGTGGGGGGGACGATTTCCCGGGAGAACTTGTCTGCCTCCCCCTCCCCCTAGGCGGCGCGGGCGCCCACGTGGGTAGGGCTCGCCGGCGGGGGCGGGGGGAGCTCGGGGCGCGGGTCCACGTGGGGGCGGGGAAGGGATGTCCACGTGGCTCCTGTCCCAGGCTGTCGGGCATCTAGTATCCGCGCCGGAGTTGCACTGCCGGGAACTGGGTGTGTCTCAGCCGCTCCCGCCATCTCTAAAGCCTGTGCTGGGACCTCTGGTCTGGAGGGAGGTAGGGACTGCTGGAGGCAACTTTGCTCAGAGCCTTAGGAGTTTTTTCTC…	124	207	4.8164	uc008hse.1	Pprc1	peroxisome proliferative activated receptor, gamma, coactivator-related 1
Peak1046732	chr19	46150600	46151300	RA	TCGGAGGTGGCCAGTAAATTTGCAAAAGCGACCGGCGCTGTGAGTCCTTGGTTTGGTCTGCGGGCCGGGGTGGGACGACTCTCCGAGCTAATCTAGGCCTTGTCGGCTTTAGAAGTTAAGGAGGCGAGGGCTGGGGTCTGTCAGTCCGTTGTCTGCCCAGCTTCTCTGCGGACCTTCCTCAGGCTGGAGGTCTCGGTGTCTCCTTCCACCATGTCTGACTAGCTAGCTCCGAGTATTACGGCTTTTACTTGGTGTGAGTTTTTGCAGCGGTGACAGGCATGGGTCCCTCGTGACCCAGGACATGTGGCGCTAGATCCCTCCGGGAGCATTGGGTTGGCGGTGCGTGGTTCTTCTGTACTTTTTGTTGGACTTACCCTTAATTGCAGTTTTACCTGAGAC…	144	178	1.31105	uc008hsk.1	Elovl3	elongation of very long chain fatty acids (FEN1/Elo2, SUR4/Elo3, yeast)-like 3
Peak1046944	chr19	46379650	46380100	CIH	ACACAAGACATTAGGGCTGAAACGCATATTCCTGCAACGGACACATGCGCGTTACACTGGCTTTGGGATTGGAGTCGCCAGGGAGGGCGGGATGCTCCCGTTTGACCGGCCACCGGGAGCAGGTGCAGCGGGAGAATCCGGGAAGCTAAGACGGAATCGCTAGAGACCGTGGAGGGGGAAACTCCTCCCCCCCACACACACCCTGAGGCCCGAATCATATTCTCTGGTCAGAGCCCCGGAGGCCCCACTGGAAGAACCCCCGCCTACGGGCCATTCGGAAAAGGGGCCTCCGACGGCAGGAATGTCCCCACAAAAGCCCCTGGGTGAATCAGCCGTGTCCTCCACGCTGGCTGAAAATCCCAAGTTTGCTCCAGGCTGCGGAGAGGGGGCGAGGCGGCT…	385	262	5.32604	uc008hsx.2	Nfkb2	nuclear factor of kappa light polypeptide gene enhancer in B cells 2, p49/p100
Peak1047649	chr19	47044500	47045200	RA	ATTTGTTTTCTGGACACAGACGTCTGTGGGAAGTGAAAGGTGTAACAAGGGGGGGTGGAGGGCTTGCTCATCGCAGCTTTCCTTTAAACAAGCTTTACCACAGCCGCCATCCTCTCTCTCATCCCTCCGGCCAGAGCCTTCTCTTTGCTTTTAACTTTGTACAGTTTACACGTAAATTACATAACCCAGGGAGTACAAGGGAAACTCATGACCATAGGTGTTAGGAAAGTTGATCATACATAACCGGAAACACACTTAAGACAGGCTTNNNNNNNNNNNNNNNNNNNNNNNNNNNNNNGGAGGGATGGCAGCCCAAGTTCCACCCCTCCCTCTAAAAGCCTAACGGGCACACAGCACCCCATCCTAAAACAAACAACACACATCAGGCCTTTGTAAGGA…	187	222	1.16747	uc008hui.2	Nt5c2	5'-nucleotidase, cytosolic II
Peak1047649	chr19	47044500	47045200	RA	ATTTGTTTTCTGGACACAGACGTCTGTGGGAAGTGAAAGGTGTAACAAGGGGGGGTGGAGGGCTTGCTCATCGCAGCTTTCCTTTAAACAAGCTTTACCACAGCCGCCATCCTCTCTCTCATCCCTCCGGCCAGAGCCTTCTCTTTGCTTTTAACTTTGTACAGTTTACACGTAAATTACATAACCCAGGGAGTACAAGGGAAACTCATGACCATAGGTGTTAGGAAAGTTGATCATACATAACCGGAAACACACTTAAGACAGGCTTNNNNNNNNNNNNNNNNNNNNNNNNNNNNNNGGAGGGATGGCAGCCCAAGTTCCACCCCTCCCTCTAAAAGCCTAACGGGCACACAGCACCCCATCCTAAAACAAACAACACACATCAGGCCTTTGTAAGGA…	187	222	1.16747	uc008huk.1	Ina	internexin neuronal intermediate filament protein, alpha
Peak1048017	chr19	47387600	47388950	CIH	CCACTCCTGGGGTACACCTATATACAGGGCCTGTCCCCAGCAAACTGAAACCAAAATGATCCTGACTCCTTTTAAGTCCCACCGGGCAGGCTGTGGGCAAGCAGCAGAGGATGCTGTGGTTTCAAGGACCCTTTGACTCTCCCTGCAACACGCACAGACTAACTTTTCTCTATCTGCCGAGTGTGCCTTTTCTTGCCAAGGGCATCAAGGGATTTTGATCCATTCTGCAAAAACCCTGGAGCTAGCAGATCCTGCCAAGCCATGGGCATGGTCTCTGTCAGCTCCTAATGACAAAGTGGCCTGCTGCAGGACCCCTTCTGGACCTGGCTTCATCCAGAGCCTGGGCCCTCTTCCCAAGTCCTGGTGGCTTCCAGCTCAGCAGGAGGTGGTCAAACTCAC…	406	148	25.0573	uc008hva.2	Sh3pxd2a	SH3 and PX domains 2A
Peak1048017	chr19	47387600	47388950	CIH	CCACTCCTGGGGTACACCTATATACAGGGCCTGTCCCCAGCAAACTGAAACCAAAATGATCCTGACTCCTTTTAAGTCCCACCGGGCAGGCTGTGGGCAAGCAGCAGAGGATGCTGTGGTTTCAAGGACCCTTTGACTCTCCCTGCAACACGCACAGACTAACTTTTCTCTATCTGCCGAGTGTGCCTTTTCTTGCCAAGGGCATCAAGGGATTTTGATCCATTCTGCAAAAACCCTGGAGCTAGCAGATCCTGCCAAGCCATGGGCATGGTCTCTGTCAGCTCCTAATGACAAAGTGGCCTGCTGCAGGACCCCTTCTGGACCTGGCTTCATCCAGAGCCTGGGCCCTCTTCCCAAGTCCTGGTGGCTTCCAGCTCAGCAGGAGGTGGTCAAACTCAC…	406	148	25.0573	uc008hvb.1	Obfc1	oligonucleotide/oligosaccharide-binding fold containing 1
Peak1048278	chr19	47612000	47612650	RA	CCCCGAGAGAATGAGAGGTCTTGTCTCTAACGGAAACCACCCCTATGAGGTTTCCTCCAGGATGTTGTGCCTTTAACTCTTGAGAGACTGACAATTCTTGTATAAACCATGGCCACCTCCTTGGAGCCCTGTCTCCACTGTCTCCACCCATATAAATAAAGACGTTTTTCCCTACTCACAGGGACTCACACGCCTAGGAGAGGGCAGGTCACTCACTCCAGCGGCAAAAGAGGCAGGAGGCCAAAGAGATCATTGCTAAACTATCAGAGAAGGGCTGGGATGGAAACTGGGTGTCATTAGAACCATGGCTTTCAGTTACTGCCCTGGCCACAGAAGGAGCGGACAGTGTCTCCCAGACTCTGTGGCACAGAATGGCTGGGCCCGTGGAGTTTAAGATCT…	107	221	8.59278	uc008hve.1	Obfc1	oligonucleotide/oligosaccharide-binding fold containing 1
Peak1048278	chr19	47612000	47612650	RA	CCCCGAGAGAATGAGAGGTCTTGTCTCTAACGGAAACCACCCCTATGAGGTTTCCTCCAGGATGTTGTGCCTTTAACTCTTGAGAGACTGACAATTCTTGTATAAACCATGGCCACCTCCTTGGAGCCCTGTCTCCACTGTCTCCACCCATATAAATAAAGACGTTTTTCCCTACTCACAGGGACTCACACGCCTAGGAGAGGGCAGGTCACTCACTCCAGCGGCAAAAGAGGCAGGAGGCCAAAGAGATCATTGCTAAACTATCAGAGAAGGGCTGGGATGGAAACTGGGTGTCATTAGAACCATGGCTTTCAGTTACTGCCCTGGCCACAGAAGGAGCGGACAGTGTCTCCCAGACTCTGTGGCACAGAATGGCTGGGCCCGTGGAGTTTAAGATCT…	107	221	8.59278	uc008hvf.2	Slk	STE20-like kinase
Peak1053547	chr19	53388000	53388600	RA	GACAGCTCACGCAGGCGAGGGTGACCCTCCCGCAAACTCCAGGAGACCACTCGTCGGACCCCCAGATTGTCCACCCTTGCTAACAGAAGCGGCTCACTCTGGCCACTTTATTCGCCCCCCACGCTCTTCCTCCCTCGAGCGGACTGGGTCCCCCCAGTACGGCAAACGCCGGGCCCTACATCTGTCTTGCTTTATTGGGGGCGCTTCTCCGCGCAGCGGGCGCTCGCCGTTGTTTTCTGCTCGCTGCACACAATGCCCGCGCGTCACGGCGGTCCGCGTGTGCACAGCAATAACGCGAGTCGGGGGGCGGGTCGTGCGTGCGCCGGGCTCGGGCACTGCGGGTCGCTCCGCGCGCGCGGGGCTTGTTTTGCTCCAGAGCTCTGCTTTCCGAAACGCTTA…	151	225	3.56534	uc008hwo.1	Mxi1	Max interacting protein 1
Peak1053845	chr19	53674600	53675150	RA	CGCCGAGCAGGCCCCGCCCCTCACGGGCGCGACCATAGTCCGTGCGTCCGGAGGTAGTTCCTGCCGGCCTCTGGAGCGGGGCTCCTCCGAGTCGGACTCCCAAGTGATTCTCAGCAAAACAAGAGGATAAGAAAATCCTTTTCTCAGATCAGGTCCGTCTAAGAGGGCCGCGGGAGAGGGGCCTTTCCTACGCGACAGAGTGGAACCGGCCCAGACTCCCCCTGCGATCCGCATCGCTTCCATCGTGGTTNNNNNNNNNNNNNNNNNNNNNNNNNNNNNNNNNNNNNNATTTTGTTTGGCCACAGGGGGAGCGAGCGGGAGCGAGCGGAGCGCTGTGAGGAGGGGGCTGTCTTGCTCGTCTTCCGAGCCTGCGGCCGCGCTGCTGCGGTGCTGAGGCGA…	126	184	2.80462	uc008hwx.1	Dusp5	dual specificity phosphatase 5
Peak1053845	chr19	53674600	53675150	RA	CGCCGAGCAGGCCCCGCCCCTCACGGGCGCGACCATAGTCCGTGCGTCCGGAGGTAGTTCCTGCCGGCCTCTGGAGCGGGGCTCCTCCGAGTCGGACTCCCAAGTGATTCTCAGCAAAACAAGAGGATAAGAAAATCCTTTTCTCAGATCAGGTCCGTCTAAGAGGGCCGCGGGAGAGGGGCCTTTCCTACGCGACAGAGTGGAACCGGCCCAGACTCCCCCTGCGATCCGCATCGCTTCCATCGTGGTTNNNNNNNNNNNNNNNNNNNNNNNNNNNNNNNNNNNNNNATTTTGTTTGGCCACAGGGGGAGCGAGCGGGAGCGAGCGGAGCGCTGTGAGGAGGGGGCTGTCTTGCTCGTCTTCCGAGCCTGCGGCCGCGCTGCTGCGGTGCTGAGGCGA…	126	184	2.80462	uc008hwy.2	Smc3	structural maintenance of chromosomes 3
Peak1054226	chr19	54018050	54018700	RA	GAACTACATGAGACAATGTCTTGGAGACACATAAAGCATTTTAAATATTTTTAAAATGTCCTTTAAAAGGATATTCACAATCGTAAACACCCAGGACTAACTACTTCAATATACCCTAACCCAGACTTCTAGTTGAAGCTTACATAGAGCTCAGAAAGGGGAGGCAGGACAGAAAGGGAAGAAAAATCAAAGATGAAAGGGAAGGTTTTGCTTTGCGGGTTGGCTCAGGGAAGTCATCTTTTTCTTTGATAGCTGGGGTGGAAACCGGTTTCTTTGGTTCCCAAAATTTGGAGTTTCTAAAGGCCAGGGAGTGAAAGTACTGTACTCGACAGGAACTCGAGGAGGCGTGCACCGTGCCCCACTGTGCAGACCTAGGGACTGCGGGCCTGGCCTCGCCCG…	134	170	1.45188	uc008hxe.2	Bbip1	BBSome interacting protein 1
Peak1054226	chr19	54018050	54018700	RA	GAACTACATGAGACAATGTCTTGGAGACACATAAAGCATTTTAAATATTTTTAAAATGTCCTTTAAAAGGATATTCACAATCGTAAACACCCAGGACTAACTACTTCAATATACCCTAACCCAGACTTCTAGTTGAAGCTTACATAGAGCTCAGAAAGGGGAGGCAGGACAGAAAGGGAAGAAAAATCAAAGATGAAAGGGAAGGTTTTGCTTTGCGGGTTGGCTCAGGGAAGTCATCTTTTTCTTTGATAGCTGGGGTGGAAACCGGTTTCTTTGGTTCCCAAAATTTGGAGTTTCTAAAGGCCAGGGAGTGAAAGTACTGTACTCGACAGGAACTCGAGGAGGCGTGCACCGTGCCCCACTGTGCAGACCTAGGGACTGCGGGCCTGGCCTCGCCCG…	134	170	1.45188	uc012bnk.1	Shoc2	soc-2 (suppressor of clear) homolog (C. elegans)
Peak105492	chr1	135027000	135028350	CIH	NNNNNNNNNNNNNNNNNNNNNNNNNNNNNNNNNNNNNNNNNNNNNNNNNNNNNNNNNTCCTCCCCTTATTACAGTAATTAAAATTAATCAGCCAATATTTTTCAGAGGACAAAAGTCACCAATGTGTTATCCTTCGCCGGATGCTCTACTCTGTGGCTCTTGTTACTGAGGAAATAAGTGAATTGAACGCGCTGTTTCTGAGTTAGTTAACAGTTATCTTCCCACCTGTGACTTCAGCTTGCTAGTAACACCGCGTTTTTCTTTCTGAGGGGTATTTTGTCAAATGGACCCTGAAAGATGTCCAAATTAGATCACAGGCAATGCTAGAGACTTAGAAATCCTAAAGCAGAGGGGACAGGAATGTGTGAGTGATTCAGTTTCACTATGATTCACTAGGGA…	507	303	10.8505	uc011wry.1	Pik3c2b	phosphoinositide-3-kinase, class 2, beta polypeptide
Peak105492	chr1	135027000	135028350	CIH	NNNNNNNNNNNNNNNNNNNNNNNNNNNNNNNNNNNNNNNNNNNNNNNNNNNNNNNNNTCCTCCCCTTATTACAGTAATTAAAATTAATCAGCCAATATTTTTCAGAGGACAAAAGTCACCAATGTGTTATCCTTCGCCGGATGCTCTACTCTGTGGCTCTTGTTACTGAGGAAATAAGTGAATTGAACGCGCTGTTTCTGAGTTAGTTAACAGTTATCTTCCCACCTGTGACTTCAGCTTGCTAGTAACACCGCGTTTTTCTTTCTGAGGGGTATTTTGTCAAATGGACCCTGAAAGATGTCCAAATTAGATCACAGGCAATGCTAGAGACTTAGAAATCCTAAAGCAGAGGGGACAGGAATGTGTGAGTGATTCAGTTTCACTATGATTCACTAGGGA…	507	303	10.8505	uc007cps.2	Ppp1r15b	protein phosphatase 1, regulatory (inhibitor) subunit 15b
Peak1055320	chr19	55173500	55174400	RA	GTCCGGCTGCAGGGAGGGCAGGGGTCTCCATAGCACGCCCGGGACACTGTGGGGTACGCGGGGCTGCTGTCAGCGGGCGGTCCCTGGAGCCAGCTGCTCGCGGAGTCCCCCGCTGCCTCGGTTTCCCTCCCGGCCCCCCGGGACGGAGCGTGCTGGGATGTCAGCCCTGCTGGTGCTGTCACTGCAGCCCGGTCCCTGGAGCGATACCGTGCCCACCCATCCGGGAGCCCGGCCCACTCCAGGGGGAACCCGGGTGTCCGCCCCGGACTCTTGCAAAGCCTCGGGCGGGCCCAGGGAGAGCGGCGCCCACCCACGCACCTGACCCCGCGCTCCGGCCCAGCGGCGTCTGCAGCCGCAGCCCGCACCGCGCACAGCGCACCGCGCTCCTCTCCACCCGCC…	114	172	2.99623	uc008hxm.1	Tectb	tectorin beta
Peak1057300	chr19	56895900	56896500	RA	TTCCTCAGACAAGCACCCTGTGTACCACTTCAGAAGAAAGGAAAAGGCTGGGACATCAAAGGACCGTGCGTGACACTGGGTCTGAGACATCTTTTCTGGTTCGCTGTCATATTTTTTTACTGTAGTCTTTTCTGACTCTAACCCAGGTGTTCTGCGTACAAACCCGAGTCTCCTCTCTAAATAACAATCAAGATGTGAATATTGTAACAAGTTACGAATTGTTGGCAGCTGAGCCATCATTCTCCCCGCGCGCTGTTTCCCTGGGATTGCTACTTTGAGGATAGGTAGAAGGGGAGAGAGAAATCTGAAATGGTTTCCCTACCAAGGTGAAAATATATGAAAATACATCGGGATCTTTGGAAAAGCCGAACGCTGCGGACCGCGTCCCCGGAGATACCG…	61	159	9.4862	uc008hzi.1	Tdrd1	tudor domain containing 1
Peak1061493	chr19	60865050	60866600	CIH	ATTCCATTTTCTACAGCACAATGCAATTCTAAGTTTCAAAACATTAAAAGTCCTAAATTAGCTAGTTCTATTTTCAATAATAGATTAGTACTAGAGGTATTGGGTGACCCACAGTGCATTATTATTCTACTCCAGACTGCTTCCTAACCACAAAAAATATTAATGTATGTAACCAACACATCTTCATTCCTGAAAATTATCAGCAGTATTCTTTTATTATAAGTTTTGAGTCAAATGGCCTTTTCACAAAATGTAACTTCCACTTCTAACAAGCTTGCCAAACAAAAACCTGCAACATACATGGTTTATTTTTCCAGTTTGGACTGGAAGGGTTGAAAAGGGCACAAATACTGAATTATCAGGNNNNNNNNNNNNNNNNNNNNNGCAATTTTTAAAGGT…	406	260	7.01244	uc008ica.2	Fam45a	family with sequence similarity 45, member A
Peak1061495	chr19	60866700	60867600	CIH	TGCCGAGCAGCGCGAGCTGTGGTGTTCTTTGGTTGCGGGAGGGAACCTTCGGGACCGTTTTCTCCGACCACCTCTGCCCCCCGCGGACACAGAGTGGGAAAGGGAAATTTGCGGTCTGATCTGCGACGAGAAAAGGCAGTGTCTACACAGTCATAGCCAAAATGACGTGCGCGGAAGCAGGCCGCGTTAGGGTCGCATCGCCTCTGCCGGGACCTCTCCTGGAAAGGTTGAAAATACTGAACGGAAGTGCTGACCCCGTATCGCTGGCCAGTGGTGTTCATCCCTGAAAAATAGGTCACCAGTCACTTGATTGACAAGGAAGGGGAGGGAACAAACGAATAATAAACAGAGTTATTTGGTATCCTCCTAGGGTTAGTGTCCCAAGGATTCCCGAAAGAA…	398	310	2.83593	uc008ica.2	Fam45a	family with sequence similarity 45, member A
Peak1064016	chr2	4984750	4985050	RA	CCTGTCACACCAGGGCAGGGTCTGCCTGGGCCTCGGAAGCCTTCTCAGGACAGCCGTCCTACAGGAGGGCCGCCCCAGCTTCGTCACCCTTCCCGCGGCAGGCTCCGGAAGACGGCGACAGCGAGAACCGCTGCCAGGATGGAGTCCGCTGGGGAGAGTCGCCGCGCTCAGTCAGCGCCCGCCACCCCCCGGCCCGGCTCACCGGCCACAGGGATCCTCTCCTCTTAGGTCACTGCTTCGTTGGTATTTTGTCCCAAAGCTCTGGATGCCGACGCCCGCCAGGGACCAGCCGGGGGGCGG	134	168	1.35057	uc008ifo.1	Ccdc3	coiled-coil domain containing 3
Peak106416	chr1	135974450	135975600	CIH	TTCCAAGTTTTTGTACACTGGAAAGCAGCCCCAGAGCTTTCAGGTAGATGCTCTATGGTGGTCATGGATATTTTTGGCACAATCCTGTTTAAGGCAGGAAGGGCTAGCAAGAACCGGCAGGGCCTCTGACGACCAAGGCACTGAAATTTCAAAGCCGGTAGGTAAGCGGCCAATGTTGTTGGTTGCCCAACAAGTCACAAGGCCTCTCATCCCTTCCGCATCAGAAGAGTTTTGAGATCTTTAGCAAAGGTAAGGGGATAAAAAATGGTTTTGTTTTGATGAAACAGCTGTTGGTCCTCAGATCTGTGCCAACATGTTGAGAGATGGCTATCGCAGCCCAAGGCAACCAACCAGTTATAACAGCTGCGGACAGAGGCTAAAGGGTGGCTTATCACTCCT…	1079	577	31.0936	uc007cre.1	Btg2	B cell translocation gene 2, anti-proliferative
Peak106437	chr1	135989250	135990750	CIH	CAGCAAGCACGGTTTAGGAAACTTTTCACACCAAGGCGGGTGGTGCATTGATAGATATCCTCACAAACACCGACGTTGGCTGATATGCTCTCTGCTCTTTGGAGGAAACTGAGAACTGTTGGCATTAGGATTAGTTTAAGTGCAAGCCTTCCCTTTGCACCAGCTCACAAAGGCCCTGGCGTCCCAGCCTTCCGGTCTCAAAGGATTAAGGCATCTGTGACTGGCCATCTGTGTTTCTACCTAGCTTTGACATTTCATGAGAAACCCTGGAGATGGGAGATAACGCCTGGGAAGGCTGTCTGGCCCCCCTCCCGGCCCAGAGGTGACACGGAGCCAGCGTCCCTTCTCAAGACGTGACTGGCTGTGCGCCCGCCCCGCCCTGGCTGGGACAGGAGGGCG…	809	489	16.2745	uc007cre.1	Btg2	B cell translocation gene 2, anti-proliferative
Peak106449	chr1	135995600	135996600	CIH	CCATTGAGCCTGTTCTGGTGTCCCTCAGCAACCAAATCTGCCTGTATTTGGGAGAAGAGACACCATCTGGCTTGCCTCTAGTATCAAAGTGTTGCATGGAATGACTACAAGTCCACACTAACCTGCCAGACTGAGCTGGGCCGCTCTGTGCTCCCGGTCCTGACTCCAGAGCAACTAGGGGAGGGACTAGTGCAGCTCCCCAAGGCCCCGAGGAATGCCTTACGCAGAGAGTCAAGTTCTATTTGGGGAATGGAACATCACGGTTCTAAACACAAGCCGGATGTTATTTACAAAACTTGTCTAATGGCCCAGCCTCCATACCGGTAGCTCATTGGCTGCTCGTCTAATGGCTCAGCCTCCATACTGGCAGCTCATTGGCTTCCAGCTCAGGTTTCTCTA…	808	447	21.2711	uc007cre.1	Btg2	B cell translocation gene 2, anti-proliferative
Peak1064786	chr2	5765400	5766900	CIH	TTCTCTCCAGATGGGTTGCTTCTTCTCAGAACACTGGATCGTCAGTAGCAATGCAACCTATACACACTACCAAACTGGAGCTTCATCCAGACTTGGAGGTACCGTCTGTATCACTGTTCTCATTGTACAATGATGGAACGCAACTCTCACCAGAGGGGGTTGTCGGTCAGCAGCAGGCAAAGTCTCCAGTTTTGTTTTGTTTATTGCCTTGCGCTTCTGACAATTCCCAAAGTATCTATTTCAATCTACCCTACCGAGGACCCCCACCGCCTCCCTACCTCCCTCGACTCGCTCTTTGATTCCGAACAGGACGCACGGCAAACACTGATCTACTTGTTAATCTTGCTCCGTCAAAGCCAATAGAAAATCCGCAGCTCGACACAGTCGCTCCCACTGAGT…	512	298	11.8773	uc008ifu.1	Cdc123	cell division cycle 123
Peak1065762	chr2	6641050	6643150	CIH	AACATGTAAATATTCACAAAGGTTTCTAACATAATTCTGATTTCTGTGGTTTTACATTTTACTGATTTTAGATGTTAGAGCCTACTTATCTAATTTTATTCTTTGTAGGTACAACATTCCAGTCTTTTTAAAACAGCCATAGTGTTAAAGGTTATGTTCGGGGGGAGACTACTTTATTAACAAAATGTGAAGGTGGGTTTGTCTACCTTTACAAGTCTTTGGGCTTTTAAATTCCTTTAAAAAGCTTCCCAAAGCCCATTAACCCTCAGTACCATAGAGAACAGGAGATAGCTCAGCATTTCACAGAATTACAGAATATTAGCCTTAAACTTTTCTTATTCTTTTATTTTTAAAAGGCTCAGAAAAAGTGAAAGGTAAGGTTCGTGTGCCTAACTAAAT…	465	251	13.3849	uc008igx.1	Celf2	CUGBP, Elav-like family member 2
Peak106795	chr1	136352050	136352850	RA	AACCCAGGAGAGGCCCGCCCCTCCCGTGGCGTGACGTCATCATGCCGCGCGGTCGCCGTACTCCGAGACTGGAGTTTACCACGGAGACTGCTCCGCAGCGGCTGGTCCGGGCGGCAGCGGCGGCGCTCCGGCTGCTCAGCCGCCTGGGAGCCCGGCGCCTAGCACCTCGGCTCGGACGGCCCAGGAGCCCTGGTGAGTGAGCGCGGCCCTGACACACGGCCTTTCCCTCTGCCCTCAGCCGGGGGCGCGGCCTTCCCCCAACCCGGGTACCCCCCCCAGCCCGGGTCGGTAGGAGATGAGCTGGGGCGCTGCAGGCATAGCGCTGCCTTCTCGGCTTCTCCGGAGCAGCTGCCGCCTGCCCCGGGAGAAGGTTTAACCTGGGAGGAAAGAATTCAGCTG…	72	171	8.75541	uc007cry.1	Adipor1	adiponectin receptor 1
Peak106795	chr1	136352050	136352850	RA	AACCCAGGAGAGGCCCGCCCCTCCCGTGGCGTGACGTCATCATGCCGCGCGGTCGCCGTACTCCGAGACTGGAGTTTACCACGGAGACTGCTCCGCAGCGGCTGGTCCGGGCGGCAGCGGCGGCGCTCCGGCTGCTCAGCCGCCTGGGAGCCCGGCGCCTAGCACCTCGGCTCGGACGGCCCAGGAGCCCTGGTGAGTGAGCGCGGCCCTGACACACGGCCTTTCCCTCTGCCCTCAGCCGGGGGCGCGGCCTTCCCCCAACCCGGGTACCCCCCCCAGCCCGGGTCGGTAGGAGATGAGCTGGGGCGCTGCAGGCATAGCGCTGCCTTCTCGGCTTCTCCGGAGCAGCTGCCGCCTGCCCCGGGAGAAGGTTTAACCTGGGAGGAAAGAATTCAGCTG…	72	171	8.75541	uc007csb.1	Klhl12	kelch-like 12
Peak1070326	chr2	11423200	11423750	CIH	GCACGCGGCGCAATCTACAACCTAGCCCCCCACGTGGCTGCCTGCACTCACATCTGGGCAACGAGGGTCGGTGATCGACGGGCACCCAGATCTTCTGTACCCGGCTCTGGGTCAGTTCCAACGGCATCTTCGTAGCTGTATTCGGCGACCCGCCACCCCTGGAGGAAAGACTCCGACTTGGGGAGAAGAGCAGCAGCAGATCCCCCCGGAACAAAGGACAGGAAGGGTGCGTCCGCCTGCACGCGGCTGGGCGCTCCCTTGCACTGCTTTGGAAAATGTGCTTTGTGCGGAGTCTCGGAGGAAGGATCGCCTGAGCGGAGACACGAGACAGATGAGAGCGGCGTGGAGTTGCGGCTGCTGCACTGCTGACTAGTCGGCTCTGTTCAAAAGCTCAGGGAT…	377	202	11.1722	uc008iio.1	Rbm17	RNA binding motif protein 17
Peak107177	chr1	136720600	136721500	RA	CCAGCGCAACAGTACAGTCTTGCCTGGGAAATACCTTACCATATTAGGCAATCAGGCCCCAATAGAGAAGAAAAAGCAAAGCAGACCTAGGGTTTTACCTAAAAGGAGAAAGGCCAAGACACTGCCCATCGGTGGAGAGCGAACAGACAGAGATGCTTCACGGGATTAAGTAAAAGATTAAAAGACACTGCTCGAGAGAAAGATCCAGCAAATAGCCAGGAGCGGCTGTGAAAGATTAGAGAAATAGTGCAAATTCATCCCGAGAGGTGAGGGGAGAAAACCAGAAAGGACCTGCCTAAACAGAGTTGCCGCAAAATCTGCAGAAGAGAAGCAAGACAGGACGGTACTTAAAGTTGAACACTGCAAGTTGGCTTGACCCACAGAGAAATTTTAGGATAC…	177	225	1.75836	uc007csn.1	Ppp1r12b	protein phosphatase 1, regulatory (inhibitor) subunit 12B
Peak1072163	chr2	13359100	13360700	RA	CCTAACTTCTTGCCTTCCCTTTCTGGGCTCACTCCAAGGTGACTGATGAGAACTTGCACGGTAGTGTAAGACAGAAGGAAATCCCAGTGGATTCACCTTTTTATATGGATATTTGCTCATAAGATTGTGCTTGGGACCATGCTAGCTACTTCCCTGGGTAATTTTGAAGCTCTTCTCTTAGTAAAATGTAAGAAACATTCCTCATAGTTCCGCTGTAGCCCTGGAGAGAATGACAACAGAAACAGGCAGCATAGTGAAGCCTGTTTGCTTAGTTTGGCTCTTAAACCAGCCAGCTGTTTATTCTTGGGACGACAGATTCAACATTCTAGACTGATATTGCCTCCATTCAAAGATTAATTGGGAAAGACTGTACTTATATTTTCTAGACACGTCACAAAA…	137	273	9.67767	uc008ijz.1	Cubn	cubilin (intrinsic factor-cobalamin receptor)
Peak1072163	chr2	13359100	13360700	RA	CCTAACTTCTTGCCTTCCCTTTCTGGGCTCACTCCAAGGTGACTGATGAGAACTTGCACGGTAGTGTAAGACAGAAGGAAATCCCAGTGGATTCACCTTTTTATATGGATATTTGCTCATAAGATTGTGCTTGGGACCATGCTAGCTACTTCCCTGGGTAATTTTGAAGCTCTTCTCTTAGTAAAATGTAAGAAACATTCCTCATAGTTCCGCTGTAGCCCTGGAGAGAATGACAACAGAAACAGGCAGCATAGTGAAGCCTGTTTGCTTAGTTTGGCTCTTAAACCAGCCAGCTGTTTATTCTTGGGACGACAGATTCAACATTCTAGACTGATATTGCCTCCATTCAAAGATTAATTGGGAAAGACTGTACTTATATTTTCTAGACACGTCACAAAA…	137	273	9.67767	uc008ika.2	Trdmt1	tRNA aspartic acid methyltransferase 1
Peak1072333	chr2	13495300	13496100	CIH	CCTAATCCTCTCTAGTTGAACTGAGTCCGTTAGATCAGGGGATATGACCACGTCAAACAAGCCCTCTGCAAAGGTCTTGAGCCAGATATCTTGGGCTGTGTGCTTCTCCACCCCCAATCTCGGGCCCTCTTTGTTTCTCTCTCCCCGGCTTCCGATCTGCAGGACTGCTTTTGCAGGCTCTTCCTGCTCCTCCGCTCTCGGATCTCCCCACCCACCCAGTCCCAGAAGACCGCAGATCTGCGACTGCGACCACGCCCCTCCTACCAGCGCGCCTAGTCCCACGCCCCTTTGGCCCAGTGCCAGGGATCGCTTTACTCAACTTTCCAGAGCCCCCCTTCCTTCCCCCATGAATCCTTCCCGCGATCCCTTCTTTCTCAGCACCCAAGGGTGAGTAGAGAG…	401	175	18.4534	uc008ika.2	Trdmt1	tRNA aspartic acid methyltransferase 1
Peak1072333	chr2	13495300	13496100	CIH	CCTAATCCTCTCTAGTTGAACTGAGTCCGTTAGATCAGGGGATATGACCACGTCAAACAAGCCCTCTGCAAAGGTCTTGAGCCAGATATCTTGGGCTGTGTGCTTCTCCACCCCCAATCTCGGGCCCTCTTTGTTTCTCTCTCCCCGGCTTCCGATCTGCAGGACTGCTTTTGCAGGCTCTTCCTGCTCCTCCGCTCTCGGATCTCCCCACCCACCCAGTCCCAGAAGACCGCAGATCTGCGACTGCGACCACGCCCCTCCTACCAGCGCGCCTAGTCCCACGCCCCTTTGGCCCAGTGCCAGGGATCGCTTTACTCAACTTTCCAGAGCCCCCCTTCCTTCCCCCATGAATCCTTCCCGCGATCCCTTCTTTCTCAGCACCCAAGGGTGAGTAGAGAG…	401	175	18.4534	uc008ikb.2	Vim	vimentin
Peak1072689	chr2	13994750	13995650	CIH	ATACAAATCTTGTTGACATGTTTATAAGCTTCCCTTTTTGTAAGGGTCCCTATTTGGGCACTTTTTACCGAATCTCAGTGCATGTGCAAGACCGACTTGCTAACTTTACGTAATATTTCCAAGAGATGATTCTTTAGATTTCACATGATTTAGAGGACAATGTGTGTGTGTGTGTTGGGAGCTGGGGAGGGGGCGTGCGTTACATACATATGTACAAATTAGATCACCAAATCAACATTTTAAGTTGCCAAGAGTCCTCATCAATGTCTGGCTCCATTTTTCATGTGTGTGTGTGTGTTTTTTTTTTTTTTTCAATTTCTGCCGTTGGGTGTGCGTGCTTATCTCAGGCTGAGAAGGTCTAATCTTCTCAGGGACTCAGTGACTGCACGTTTAGTCAGT…	512	404	3.19965	uc008ikf.1	Stamos	signal transducing adaptor molecule (SH3 domain and ITAM motif) 1, opposite strand
Peak1072689	chr2	13994750	13995650	CIH	ATACAAATCTTGTTGACATGTTTATAAGCTTCCCTTTTTGTAAGGGTCCCTATTTGGGCACTTTTTACCGAATCTCAGTGCATGTGCAAGACCGACTTGCTAACTTTACGTAATATTTCCAAGAGATGATTCTTTAGATTTCACATGATTTAGAGGACAATGTGTGTGTGTGTGTTGGGAGCTGGGGAGGGGGCGTGCGTTACATACATATGTACAAATTAGATCACCAAATCAACATTTTAAGTTGCCAAGAGTCCTCATCAATGTCTGGCTCCATTTTTCATGTGTGTGTGTGTGTTTTTTTTTTTTTTTCAATTTCTGCCGTTGGGTGTGCGTGCTTATCTCAGGCTGAGAAGGTCTAATCTTCTCAGGGACTCAGTGACTGCACGTTTAGTCAGT…	512	404	3.19965	uc008ikg.1	Stam	signal transducing adaptor molecule (SH3 domain and ITAM motif) 1
Peak1073526	chr2	14976300	14977250	CIH	AGGTCAGGCTGGCAGGCTTCTTCTCTGGTTATGTGGGGCCCGCCAGGTGGCCTCAAGGACTAGTCTGGCCTATGAAGTTTCCAGTTTCAACTGGTAAGGATTTTGAGATTAACTACCACACCTAACGCTTGGCCAAACTGATGGCACTTTGATTTTAGAAACTTAACTGGACCCTGGCTACAGGCATTCCAGCACGCACGTCCCTATCAATTCCATTCAGAATTAAGAATCACGCTAGAATCCCAACACTGGGACAGGAACGGAAACCCACTCCTCCGCTTCAGTCAGAGGACCGCGCCAGCTGAGGTTCCTCAGGCGGTCAGCAGCGAGGGACGCGGTGGCCAGGCCTCGGGGATGACCGCTGCTCTGGACCTCAGTCCGCGTTTCTTCAGAGTGGCA…	458	269	10.4131	uc008iku.2	Nsun6	NOL1/NOP2/Sun domain family member 6
Peak1073526	chr2	14976300	14977250	CIH	AGGTCAGGCTGGCAGGCTTCTTCTCTGGTTATGTGGGGCCCGCCAGGTGGCCTCAAGGACTAGTCTGGCCTATGAAGTTTCCAGTTTCAACTGGTAAGGATTTTGAGATTAACTACCACACCTAACGCTTGGCCAAACTGATGGCACTTTGATTTTAGAAACTTAACTGGACCCTGGCTACAGGCATTCCAGCACGCACGTCCCTATCAATTCCATTCAGAATTAAGAATCACGCTAGAATCCCAACACTGGGACAGGAACGGAAACCCACTCCTCCGCTTCAGTCAGAGGACCGCGCCAGCTGAGGTTCCTCAGGCGGTCAGCAGCGAGGGACGCGGTGGCCAGGCCTCGGGGATGACCGCTGCTCTGGACCTCAGTCCGCGTTTCTTCAGAGTGGCA…	458	269	10.4131	uc008iky.1	Arl5b	ADP-ribosylation factor-like 5B
Peak1073527	chr2	14977250	14978100	RA	TCTGGATAGGGTTCGGGGTAGAACTCGGATCTGGGGACCCGGAGCCCGGGCAGGGGACGCACCCGATGGCCAGGAATCCCACGCGTGTGCAGCTTTTAGCCAACCAAGGTGAAAACATATTCCTGCAATCTGTTTGCGGGCCTTTCCGGTCTCAGCGAACCATCTTTTAGGTCTGATTAGCCCCAAGAAAGTGTCTCCCCGAGAACCCAAAACTTTCCGTTTGTTTAACACGAAACAGGAGTTTTGCACTGTTTACCTTCCTCTTGTCTATGCCAATGCACCTTCACGTTGTCTGACTTGGCTCTGATTTCTGTTCGTCAAGACTTAGAATGAGTGAGTATTCAGGTGCACGGGTTTCTGAAATTTTTACACATACACACAGCTTCCCCTCCTCCCCGT…	187	222	1.16747	uc008iky.1	Arl5b	ADP-ribosylation factor-like 5B
Peak1073527	chr2	14977250	14978100	RA	TCTGGATAGGGTTCGGGGTAGAACTCGGATCTGGGGACCCGGAGCCCGGGCAGGGGACGCACCCGATGGCCAGGAATCCCACGCGTGTGCAGCTTTTAGCCAACCAAGGTGAAAACATATTCCTGCAATCTGTTTGCGGGCCTTTCCGGTCTCAGCGAACCATCTTTTAGGTCTGATTAGCCCCAAGAAAGTGTCTCCCCGAGAACCCAAAACTTTCCGTTTGTTTAACACGAAACAGGAGTTTTGCACTGTTTACCTTCCTCTTGTCTATGCCAATGCACCTTCACGTTGTCTGACTTGGCTCTGATTTCTGTTCGTCAAGACTTAGAATGAGTGAGTATTCAGGTGCACGGGTTTCTGAAATTTTTACACATACACACAGCTTCCCCTCCTCCCCGT…	187	222	1.16747	uc008ikz.1	Plxdc2	plexin domain containing 2
Peak107532	chr1	137042750	137045200	CIH	CCACCCACTATCAAAAACTTTGTATCAAAATAGCATACATTTTTTCCTTTGCTACCGCCGTTCCTCACAGGGAATCCCTTGCCCTGATTTTGCCCGTCTCTTTATAGTGAAGACAAGCATCAAGTTCAAATGTCGATCTCACTTTGGGCTTCCCAGACAAGTAGCCTGGCAAACTGTGGTTAACAAAACAAGATGGAGTATTAAGGGCTCTAAATCCGGCTGTTACTCTCTATGGCATTTCGGGGGATGGAATTCGGTACCCAGAGATGCTCAGAGGCAAAGGTTCAGGGAACAAAACCGTTTCTTGGAGATCTTCATGTCACGGTTCTTCGGCCTGGAAATACCCTAGCTTAATCGGGACACCACCCGCCCAGGACCGACCACCGTTCAAGCCAGAAA…	778	380	28.0618	uc007csu.1	Arl8a	ADP-ribosylation factor-like 8A
Peak1076224	chr2	18313700	18315050	CIH	AAAATCGGTCTGCCTACATCTCTCTTCCTTCTTCCTTCAGCACAGCTCGCGGGGTGGGGGAAGGATGGTCTCCAGAAAGCCAAAGAAAAGGTAGTTGCACCGTCCAGCCTAACACTCAGATCAGAAGTTCCGAAGTTGGGCCGACAGTGAGGAACTGGGAAGAGATGGCGGTCAAGTGGACCGGGCTGGGTGAGGAGGTCCGGCCCGCCGCGCTTACCTGCTGCACCCCGAGGAACTCGTAGAAGTTCAACTGCACCTCTTCCACCAAGTCGAACAACTCCAGGTCTCCGCTCTCCCAGGCGCGCACTGGCCGCACGGCTGCCAGCAGGAACAGCAGCAGCAGCCACAGCGGCCGCACCGAGGATGACTCCAACCCGGAGCGCCGGCGCTGGGGAAGTC…	441	297	6.24995	uc008ilx.1	Commd3	COMM domain containing 3
Peak1078805	chr2	21126250	21127450	CIH	CCATCATTTTTGTTAAACCAATTGAAATACTGAGGCCTAGAAACAAATGAGAATTCAATTTAGACACAAATTACGGGAGGCAAAAGAGTGCCTAAGTCAAATACAACATTGAGTTCCTAAATTAAACATCAGATTTCCTAAAACGGACGGATAAAACAGATTTTTCCCCCTCTTTTCAACGACATGGAATTTCACATTATACACAGCACCTAAAACCAAATTAATAATTGCATATTAGTGGGGGGCTATGATCATAAAATGGACGTCTGACAACACTAGCTCACTTTTTTTTTTTCTCTGTGAAATATGAAACGCTATTTAGATTTGTCCACCTGGTCTTAAGAAGTTGCGACCCAAGATTAAATGTAAAAGTCAGCCCCGTAAGTCTTTAAAAGAGGT…	489	267	13.6257	uc008ina.1	Enkur	enkurin, TRPC channel interacting protein
Peak1078805	chr2	21126250	21127450	CIH	CCATCATTTTTGTTAAACCAATTGAAATACTGAGGCCTAGAAACAAATGAGAATTCAATTTAGACACAAATTACGGGAGGCAAAAGAGTGCCTAAGTCAAATACAACATTGAGTTCCTAAATTAAACATCAGATTTCCTAAAACGGACGGATAAAACAGATTTTTCCCCCTCTTTTCAACGACATGGAATTTCACATTATACACAGCACCTAAAACCAAATTAATAATTGCATATTAGTGGGGGGCTATGATCATAAAATGGACGTCTGACAACACTAGCTCACTTTTTTTTTTTCTCTGTGAAATATGAAACGCTATTTAGATTTGTCCACCTGGTCTTAAGAAGTTGCGACCCAAGATTAAATGTAAAAGTCAGCCCCGTAAGTCTTTAAAAGAGGT…	489	267	13.6257	uc008ind.1	Thnsl1	threonine synthase-like 1 (bacterial)
Peak1078806	chr2	21127450	21128100	RA	TCTTCTTTGGGTGGTTTTCTTGGTGAGTTAATGGAGGAGGAATGGAAAGCCAGCGAGAGTTGTTACCCTAGCATCCCCCCTTCCGTCGTGCCCCATCAGGCCTCTCTTTGCCATCCACCTGTCGCACCGGACCCTGCGGCGGGCCCTGCGGTGCTCTGTCTCCACGGTGCGTGCGCGAGCGCTACCCGGCGCCAGGAGGACCAGCCTTTGGAAGAGGGCCTCGAATTTTGCCCAGGTTTCAGCCCTTGACTCCCTTTTTGACATGTTTTTGTTTTTTTCCTCTCCGAGAAGTGCTTATATTTCGTTTGAGCTGTTTGATCTCCCGTTCATGCATATGCACTTGTGATTGCACTCTCATTTGAAAGCCTTCACCCAGTCACATCCTTTGGCCCTGGGATT…	93	159	4.11195	uc008ind.1	Thnsl1	threonine synthase-like 1 (bacterial)
Peak1080058	chr2	22894300	22895600	CIH	AAGGAGCAATTCTATGTTATGACTTAAAGACTACATAATGTTTGCTAATCTACTTTATTCATATTCTTCTATGTATTAACTCAGTATAGAAAGAAATCTCAGAACATAAGCAACCACGATAACACTACTGCGTTCAAGGCCAACAGTCCAAGAACATTTAGAGGAAGAAAAGTATTTAACAGATTTCCCACTGAATTTCCCTATGAATCATTCGTGCTTTATAATAACGAGTATACATTATGCTAAAGCGGAAGTAAATATGAGGAGGTGGAAGAGGAAAAGCCCAACTTGAAAATCGCCAAGCACGCATTTTTCCTTCAATTAAAAGAATTTTAATATGGATTTTATCACACCCTCAGCAGTCACTCTCCGCACTCGATTAGGAGGTCTGTACAAATG…	414	312	3.53121	uc008inx.1	Acbd5	acyl-Coenzyme A binding domain containing 5
Peak1080143	chr2	23011800	23012800	CIH	GCCACAGAATGTGGAGAGCCTGGGTGAGCGTTAAGTGCGTTTGACCGCGTACTGAATTCAGAAACAGAGTAGGAGCGACTAGAAGAACATCCAATTTATTGTGGAGGTGGTGATAGGAACCTCGAAAAACCACCCCAAAGTGACAGAGTCCCCGGAAGAGGCGGAGCGCTGACGGGCGGGGGCGGGGTGAACGCGGAGGCTTGCTCCGGAAGCACTGTACCTATGGTCTTCCGGGGCAGATGTCGTCGTAGCAGCTGTCGGGAGGGGAAGCCATTTTTTCGTTTCTGGGAGGAGTAAGGGAGAAACTGGGAGAAAAGCAAAGAGAAATAAAGAGAAAATAAAAGGGCTCAGCCCCTTTCCTCGGAGCTGAAGCTAAGAAGCAGTTTCGGCTGGCCGGTA…	409	319	2.87567	uc008iob.2	Mastl	microtubule associated serine/threonine kinase-like
Peak1081712	chr2	25117550	25120150	CIH	ACAATGGATACTTGGCAGGACCATGGGTGGCAAGCTGTGCACCAGATATTTACACACATAGTAGATCTGGGATCTACAAAACCAAGATCCTCGAAAATAGATTCTTTTTCCCCGGGTGGATCTCAGAAGCAGCATTTCTAGGTCCGAAAGGGGACCTTGGCGGCCTGTCCACAGAGGTTCAAGGACTCCAGATTGGAGCAGAGCCTGGGCCTAAAGGTGGAAGGCCCGTGCAGCTTGTGTACTGAAGTCAGAACTGTGTCAAGGTCACCTAGGTCGCAAGGGTCCGCAAGGCGATACCTGCTTTAATTACCACCCCTGCTTAAATTGGGGTCTAGGATCCCAGGTCCAGAGCGCAGAGGCGGAAGTGAGGAGCAGCCATTGAGCAGCGCTTCACTGGGT…	481	250	15.1808	uc008iqz.1	Tmem203	transmembrane protein 203
Peak1081712	chr2	25117550	25120150	CIH	ACAATGGATACTTGGCAGGACCATGGGTGGCAAGCTGTGCACCAGATATTTACACACATAGTAGATCTGGGATCTACAAAACCAAGATCCTCGAAAATAGATTCTTTTTCCCCGGGTGGATCTCAGAAGCAGCATTTCTAGGTCCGAAAGGGGACCTTGGCGGCCTGTCCACAGAGGTTCAAGGACTCCAGATTGGAGCAGAGCCTGGGCCTAAAGGTGGAAGGCCCGTGCAGCTTGTGTACTGAAGTCAGAACTGTGTCAAGGTCACCTAGGTCGCAAGGGTCCGCAAGGCGATACCTGCTTTAATTACCACCCCTGCTTAAATTGGGGTCTAGGATCCCAGGTCCAGAGCGCAGAGGCGGAAGTGAGGAGCAGCCATTGAGCAGCGCTTCACTGGGT…	481	250	15.1808	uc008ira.2	Tprn	taperin
Peak1081944	chr2	25315700	25316350	RA	TCTAGGTTGCATACATGCTCTGCCAGGCTGAGAGTCAAAGCCTGCAGCCTGGGGGCTGCCTCCGGGCTGGGCACCTTGGAGAGGTCAAAGGCCAGGGCAGGGGTATCCCCTGAAAGGGTTATCAATGCTCTGTCTTCTTGCAGGCTTACAGTTACTGCCTGCTGTTGGCAGGCTGCCCTAAGGAGGGAGATGTGTGTTATGGCCAGGATGTGTTAGCACTACCCCAAGCTTCTCATTCACATGGCCTCCCTAACTGGAACTCACCTGAACCGGGAATGGATATCTTCAGCCCCACTTAGGCCAAATCGGGCTTTCTGCTGGGAACAAGGAATTGTCACTAACCCCGCCCAGGACCCTGGACCCACTGGACATTCCAAACTGCCCTACCCTGGAAATGCT…	89	178	6.54364	uc008ise.1	BC029214	cDNA sequence BC029214
Peak1081944	chr2	25315700	25316350	RA	TCTAGGTTGCATACATGCTCTGCCAGGCTGAGAGTCAAAGCCTGCAGCCTGGGGGCTGCCTCCGGGCTGGGCACCTTGGAGAGGTCAAAGGCCAGGGCAGGGGTATCCCCTGAAAGGGTTATCAATGCTCTGTCTTCTTGCAGGCTTACAGTTACTGCCTGCTGTTGGCAGGCTGCCCTAAGGAGGGAGATGTGTGTTATGGCCAGGATGTGTTAGCACTACCCCAAGCTTCTCATTCACATGGCCTCCCTAACTGGAACTCACCTGAACCGGGAATGGATATCTTCAGCCCCACTTAGGCCAAATCGGGCTTTCTGCTGGGAACAAGGAATTGTCACTAACCCCGCCCAGGACCCTGGACCCACTGGACATTCCAAACTGCCCTACCCTGGAAATGCT…	89	178	6.54364	uc008isf.1	Ptgds	prostaglandin D2 synthase (brain)
Peak1083108	chr2	26299850	26300850	RA	AAGGAACAGTAATCTGTGAGTCTGCTGTTTCTTACTGCCAAACTCAGAATGGAAAACGCCTCTAGTCAACACTTTTGAAAGGAAATCTTTCCTTCAGTGCGCGACCATCCTACATGCCATTTAAAAACCTGTGTAAGCACAACAGCCAGAGTTATCTACAGGACGCTCCACAGCCAAGCCGACATTTTTCTACACCTTGGTAAAAAACAAATCACGACCTCCCTTGCGACATCCTGCTCCGCCGGCCAAGAGATTACAAATAAACGCTGCTACTCCCTGTTTCAAATGAAAATGTGTCCCATGATCATCAACTTCTGAGGAAGTCTTCGAGCCAACGAGAATCAAATATCTTCAGAACCCAGCAAAAGTCAAGCTTGGCAATTTCCTGCACTTTCTTCG…	231	279	1.51599	uc008ivi.1	Sec16a	SEC16 homolog A (S. cerevisiae)
Peak1083108	chr2	26299850	26300850	RA	AAGGAACAGTAATCTGTGAGTCTGCTGTTTCTTACTGCCAAACTCAGAATGGAAAACGCCTCTAGTCAACACTTTTGAAAGGAAATCTTTCCTTCAGTGCGCGACCATCCTACATGCCATTTAAAAACCTGTGTAAGCACAACAGCCAGAGTTATCTACAGGACGCTCCACAGCCAAGCCGACATTTTTCTACACCTTGGTAAAAAACAAATCACGACCTCCCTTGCGACATCCTGCTCCGCCGGCCAAGAGATTACAAATAAACGCTGCTACTCCCTGTTTCAAATGAAAATGTGTCCCATGATCATCAACTTCTGAGGAAGTCTTCGAGCCAACGAGAATCAAATATCTTCAGAACCCAGCAAAAGTCAAGCTTGGCAATTTCCTGCACTTTCTTCG…	231	279	1.51599	uc008ivk.1	0610009E02Rik	RIKEN cDNA 0610009E02 gene
Peak1083537	chr2	26787500	26788700	RA	AAGCAGTAGGAGACCCAGGGTTTCCTCCTGGGTGGTGGACACTGGCAAGTCCAGGAGCCCAAGCCAGTTACTTAGTGGGAGTGGCTACTGTATTCCCCACAAAAGCCTGTCCAGTCCCAAGATTTGGCTTCTTTCATTTAAATCAAAACAAAGTACATGGAGGACTTCATAAAAGATGAACTCTTTCTCCAGTTGAAATCTATCATTAGATAGTTGGCAGCTTCTTGGAGATAATTCATCTGATCTGGGTTGTGAAATCCACTTGCAAAATGGTGGGTTTTCCAGCTGAAGATCCTGAGGTGAGCCGCTCACAAACTTGGCTATGAAGCCATCTTCTTAGAGAGCTGCTACTCAGGAAGATAAAACTGGGTCACTGAGAATTATGTCAACGAAACCCAT…	134	279	10.8092	uc008iwl.2	Surf4	surfeit gene 4
Peak1083537	chr2	26787500	26788700	RA	AAGCAGTAGGAGACCCAGGGTTTCCTCCTGGGTGGTGGACACTGGCAAGTCCAGGAGCCCAAGCCAGTTACTTAGTGGGAGTGGCTACTGTATTCCCCACAAAAGCCTGTCCAGTCCCAAGATTTGGCTTCTTTCATTTAAATCAAAACAAAGTACATGGAGGACTTCATAAAAGATGAACTCTTTCTCCAGTTGAAATCTATCATTAGATAGTTGGCAGCTTCTTGGAGATAATTCATCTGATCTGGGTTGTGAAATCCACTTGCAAAATGGTGGGTTTTCCAGCTGAAGATCCTGAGGTGAGCCGCTCACAAACTTGGCTATGAAGCCATCTTCTTAGAGAGCTGCTACTCAGGAAGATAAAACTGGGTCACTGAGAATTATGTCAACGAAACCCAT…	134	279	10.8092	uc008iwm.1	Stkld1	serine/threonine kinase-like domain containing 1
Peak1084538	chr2	27654700	27655500	RA	AGAAGCTGAAGCCTGAGCAGCAGAGCCCAGAGCTGCCTCTGGAGAATTTAACTTGCTGTTGGCTGACATCCTGCCAGGCATTTGCTATTGGAGCAGAGTTAACTACAGCTGTCCAGCATCCCTAGGGTGCAAGGGCTCTGAGTCAGGATGAAGGCACTTCCCAGGGGTCTGTACAGTCTCTTCAGATAAGCAAAGCACCTGGGATCTGGAGCAGAATTCCTGTGTCGACGTGGTGTTCCAGAGGCATGAGCCAGAGCAGAGAGCCATGTTTGTTGCTCACCATACTTGGGTAGGAAGCTGTTGGAATAACTAGACCAGCAGAGGATTCTATTTCTGCCTTCATTTGTGTCCCAGGCCTTTAGGGTTCCACTCTCACTCCCATCTGGGCAAATGTGAACT…	99	179	5.29506	uc008ixs.1	Rxra	retinoid X receptor alpha
Peak1084538	chr2	27654700	27655500	RA	AGAAGCTGAAGCCTGAGCAGCAGAGCCCAGAGCTGCCTCTGGAGAATTTAACTTGCTGTTGGCTGACATCCTGCCAGGCATTTGCTATTGGAGCAGAGTTAACTACAGCTGTCCAGCATCCCTAGGGTGCAAGGGCTCTGAGTCAGGATGAAGGCACTTCCCAGGGGTCTGTACAGTCTCTTCAGATAAGCAAAGCACCTGGGATCTGGAGCAGAATTCCTGTGTCGACGTGGTGTTCCAGAGGCATGAGCCAGAGCAGAGAGCCATGTTTGTTGCTCACCATACTTGGGTAGGAAGCTGTTGGAATAACTAGACCAGCAGAGGATTCTATTTCTGCCTTCATTTGTGTCCCAGGCCTTTAGGGTTCCACTCTCACTCCCATCTGGGCAAATGTGAACT…	99	179	5.29506	uc008ixt.2	Col5a1	collagen, type V, alpha 1
Peak1085466	chr2	28496700	28497000	RA	TAGGGACTCTTTTTCATAGCGGAGGCCCCCGCCGCTCGAGACGCTTCACGCCAGGGGGAGGTGCTGCGCGTCCAAGATGGCGGCGCCCTGTAGGCTGGAGGGACTGTGAGGTAAACAGCTGAGGGGGAGGAGACGGTGGGTGAGTACGGGGGGTGTTTCCCCTTCTTTTCCTTGTGGGCTTTTCGGGGCAGCTCTGGCAGCGTGACCTCACGCTGTGGGGCGCTGCGGAGCGCGTTAGCCGAGTCGGGGGTCCGGGGAAGGGGGTTCGGGGAGCTTCTTCCTCGCCCTCATCGCGCGCTG	141	197	2.49227	uc012bta.1	Gfi1b	growth factor independent 1B
Peak1086785	chr2	29725150	29725800	RA	CTTGCCATCCTGGCCCGCAATGCTGAACACTCTCTGCCCCACTACCTGGGTGCGCTGGAGCGCCTGGACTACCCCCGGGCCAGGCTGGCCCTCTGGTGAGAGATCCAGGGGTGGGTGCATATGGGCATCAAGCCCCAGGACCCAGGAAGGCTTTTGACCTGGAGGCCTCATTACTTCTGCCCAGACACAACCCGAACAAGCTCCTCCCTCCCAGACAGCCCTTCAACAGTATTCCTAGACCCCGCGGGGCAAGAATAGACCTCTGAGGCCAGGGTTCAGCCCAGGGACACTCACCCCTCCTTTGGGCTCCCTACATGTCTCGGGCGTCCCCGGCTTCCCGGGTTTCCCCTGGGTTTCAGTTAGGCCTGTCCTTTCTGACCTAGCCCTTGGGGCTCGGCA…	97	158	3.55137	uc008jai.1	Cercam	cerebral endothelial cell adhesion molecule
Peak1086785	chr2	29725150	29725800	RA	CTTGCCATCCTGGCCCGCAATGCTGAACACTCTCTGCCCCACTACCTGGGTGCGCTGGAGCGCCTGGACTACCCCCGGGCCAGGCTGGCCCTCTGGTGAGAGATCCAGGGGTGGGTGCATATGGGCATCAAGCCCCAGGACCCAGGAAGGCTTTTGACCTGGAGGCCTCATTACTTCTGCCCAGACACAACCCGAACAAGCTCCTCCCTCCCAGACAGCCCTTCAACAGTATTCCTAGACCCCGCGGGGCAAGAATAGACCTCTGAGGCCAGGGTTCAGCCCAGGGACACTCACCCCTCCTTTGGGCTCCCTACATGTCTCGGGCGTCCCCGGCTTCCCGGGTTTCCCCTGGGTTTCAGTTAGGCCTGTCCTTTCTGACCTAGCCCTTGGGGCTCGGCA…	97	158	3.55137	uc008jaj.2	Odf2	outer dense fiber of sperm tails 2
Peak1086803	chr2	29745400	29746750	RA	TTCATAAGGAGACGGTTCTGGGCGCAGCCGTGCCGCTCTTGGTGAGAGGCCACGCGGCGGGGCAGGGCGTAGAGTGCCGCGGGTTCAAGCCCCGCGCTCCCGGGGCTGGCTCGACCGGGCACCGTCCCCGAGTCTAGGCGCGCTCCTTCCTGCGTCCGAACCCGGCCCGCCCCGCTCCTCGTTGGGCGCGGGCCCTTCCTCCTCCCGCTAACGGGCGGGCCGGCCGCCTCCGTCCTCTCCGGGCCATCGGCAGCGCTCTTTCCCTCCTCTGCTGTCCTCGGGCAGGGCTGCGCCCTTCTATGGGCAGAACCCCGTCCCCTCTTGCCCGCTGGTGGGTGGCCGTGCGCCCCATCCTCCCCGGAGGCCACCCCTGCTCTCTGCGGACTGGGCCGCAGCAGT…	139	193	2.38716	uc008jak.2	Odf2	outer dense fiber of sperm tails 2
Peak1086803	chr2	29745400	29746750	RA	TTCATAAGGAGACGGTTCTGGGCGCAGCCGTGCCGCTCTTGGTGAGAGGCCACGCGGCGGGGCAGGGCGTAGAGTGCCGCGGGTTCAAGCCCCGCGCTCCCGGGGCTGGCTCGACCGGGCACCGTCCCCGAGTCTAGGCGCGCTCCTTCCTGCGTCCGAACCCGGCCCGCCCCGCTCCTCGTTGGGCGCGGGCCCTTCCTCCTCCCGCTAACGGGCGGGCCGGCCGCCTCCGTCCTCTCCGGGCCATCGGCAGCGCTCTTTCCCTCCTCTGCTGTCCTCGGGCAGGGCTGCGCCCTTCTATGGGCAGAACCCCGTCCCCTCTTGCCCGCTGGTGGGTGGCCGTGCGCCCCATCCTCCCCGGAGGCCACCCCTGCTCTCTGCGGACTGGGCCGCAGCAGT…	139	193	2.38716	uc008jam.2	Odf2	outer dense fiber of sperm tails 2
Peak1087367	chr2	30297350	30298050	RA	GATCAGATTTCAGCTGGAAGGGAAGGAGCTGACAGGAAGGCGCTGTGCTGAGCCTCCCCCACCCTGCCCATCCCCCCAGTTACTGACAGAGGAACCATTTACAAAAGGCCGATTCTCTGGGGAGTGGAGAGGCAGGAACGCAGCGTCTGTGAGTAATTTCCTGCTCAATATGGCTGCTCTGACTCACACGATTCCCCTGGGGTCACTGCGGGACTGCAGTTGCTTGCTTGTTCTCGCTCTTTCTCTTCTCCCTTTGTGGCTAGAATGAGCTGATTTTTTGGGGGCGTCTTCTCACCCCCAATTTCTTTTCTCCCTCATTTTTTTTCCTTTCTCTTGAGTCGCAGAACCTCCTTCTGAAGGACTTGGGACCTGAGGCCCTGAAGGCCTTGAGGGTGAAGT…	134	208	3.85411	uc008jcn.2	Ppp2r4	protein phosphatase 2A activator, regulatory subunit B
Peak1087367	chr2	30297350	30298050	RA	GATCAGATTTCAGCTGGAAGGGAAGGAGCTGACAGGAAGGCGCTGTGCTGAGCCTCCCCCACCCTGCCCATCCCCCCAGTTACTGACAGAGGAACCATTTACAAAAGGCCGATTCTCTGGGGAGTGGAGAGGCAGGAACGCAGCGTCTGTGAGTAATTTCCTGCTCAATATGGCTGCTCTGACTCACACGATTCCCCTGGGGTCACTGCGGGACTGCAGTTGCTTGCTTGTTCTCGCTCTTTCTCTTCTCCCTTTGTGGCTAGAATGAGCTGATTTTTTGGGGGCGTCTTCTCACCCCCAATTTCTTTTCTCCCTCATTTTTTTTCCTTTCTCTTGAGTCGCAGAACCTCCTTCTGAAGGACTTGGGACCTGAGGCCCTGAAGGCCTTGAGGGTGAAGT…	134	208	3.85411	uc008jco.1	Ier5l	immediate early response 5-like
Peak1087528	chr2	30455950	30456850	RA	NNNNNNNNNNNNNNNNNNNNNNNNNNNNNNNNTGCCCTGCCCTGGTGTGGGGCGCAGGTCTTTACTGCTGTCGGTGCAGCTACAGTACCACTCATTTGGGTGTCTCCCCTTCCCAGCCTGTCTCACCACGACCTTTCTATGGCTATCCATGATGAGTGAGGGAAGCAGAGAGAAAACAGAGGCATGCAACCGCCTCTCAGGAAATGTAACTGGGCGCCCCTGGTAGAGGCTGAGCCGGGACAGATTGCCTAGGAGGGGAGAGGCACCTTCAGCCAGCCTTTCCAAGGCTCATGCCGGCCCTCCCCAACTTTTTTTTGGTGTGCCTCGGGTCAGATGGGGATCCTTCCCGGATTCTGCAGCAGTGGGCTGGCTAGGGTTGTAGGGTTGGGTGGGAGACCC…	94	156	3.71985	uc008jcp.1	Cstad	CSA-conditional, T cell activation-dependent protein
Peak1087528	chr2	30455950	30456850	RA	NNNNNNNNNNNNNNNNNNNNNNNNNNNNNNNNTGCCCTGCCCTGGTGTGGGGCGCAGGTCTTTACTGCTGTCGGTGCAGCTACAGTACCACTCATTTGGGTGTCTCCCCTTCCCAGCCTGTCTCACCACGACCTTTCTATGGCTATCCATGATGAGTGAGGGAAGCAGAGAGAAAACAGAGGCATGCAACCGCCTCTCAGGAAATGTAACTGGGCGCCCCTGGTAGAGGCTGAGCCGGGACAGATTGCCTAGGAGGGGAGAGGCACCTTCAGCCAGCCTTTCCAAGGCTCATGCCGGCCCTCCCCAACTTTTTTTTGGTGTGCCTCGGGTCAGATGGGGATCCTTCCCGGATTCTGCAGCAGTGGGCTGGCTAGGGTTGTAGGGTTGGGTGGGAGACCC…	94	156	3.71985	uc008jcq.1	Gm14488	predicted gene 14488
Peak1087586	chr2	30513200	30513950	CIH	AGTAGACACCCCCCTCCCGTGAAGGGCACCCCATACAGGATGTGCAGAGGACCGCACAGCAAGGCTTACACGTGCTGAGTTAATCTTTATTCGCCTCGAAGCCGAGTCAGGCTTCAAAGAGCCCTGGGTCGAATTGCTGTCCCTCTGGCTCCACAGTACTCGCTGGCTTCCTCCTTGCAGAAACCTCAAGCAGAAAACTCAGGGACTGGNNNNNNNNNNNNNNNNNNNNNNNNNNNNNNNNNNNNNNAGGGGAGGCTAAGTGGGAAGGTTCAGGACAAATGCTGCGGAATCTAGGAAGCTAAACCCTACTGGGTGGCCGAATTCTTACTGCCTGGCTGCCTAGCCTGGGGGGTCACACGTTCAGGAAGGGCTGAGGATTTTCTGGTCTCCATCTGGCTT…	406	232	10.1045	uc008jcp.1	Cstad	CSA-conditional, T cell activation-dependent protein
Peak1087586	chr2	30513200	30513950	CIH	AGTAGACACCCCCCTCCCGTGAAGGGCACCCCATACAGGATGTGCAGAGGACCGCACAGCAAGGCTTACACGTGCTGAGTTAATCTTTATTCGCCTCGAAGCCGAGTCAGGCTTCAAAGAGCCCTGGGTCGAATTGCTGTCCCTCTGGCTCCACAGTACTCGCTGGCTTCCTCCTTGCAGAAACCTCAAGCAGAAAACTCAGGGACTGGNNNNNNNNNNNNNNNNNNNNNNNNNNNNNNNNNNNNNNAGGGGAGGCTAAGTGGGAAGGTTCAGGACAAATGCTGCGGAATCTAGGAAGCTAAACCCTACTGGGTGGCCGAATTCTTACTGCCTGGCTGCCTAGCCTGGGGGGTCACACGTTCAGGAAGGGCTGAGGATTTTCTGGTCTCCATCTGGCTT…	406	232	10.1045	uc008jcq.1	Gm14488	predicted gene 14488
Peak1087787	chr2	30683000	30683900	RA	AGACCTCTTGCAACAGGTGGGCCCTAAGATCTGACCAACGCCCGGACACAAAACGCTTATCTGGGGCAGCCCTCCTAAATATGCTGGGCTCCGCCAAAGGAGGGCAGTAGCGCCTTGTTGTGCAGCCCTGCGGCCCCGCCTCCGAGTTCTTAAAAACGCCTGGCACTGCATTTACAGAGTAGGCCGCAGAGGAAAGGGCTGATGTGGTTTAGAAAAGACATCCTTGGTGAGACTGCTAGCTCCTCTGCCCCACCCTACTCTGCATCTCAGACCGCGATGCCGGTCTGGGTGCTCGCTTGTCTCTGTAGCACAAGCACTCCGAAGGCGTAGCGCTCCGAGTACCCAAGGAGGTCTGCACAGGGCACACGGACCACACCGGCTTGCTTCCCCAGAGGCTCT…	114	179	3.51711	uc008jcx.1	Asb6	ankyrin repeat and SOCS box-containing 6
Peak1087787	chr2	30683000	30683900	RA	AGACCTCTTGCAACAGGTGGGCCCTAAGATCTGACCAACGCCCGGACACAAAACGCTTATCTGGGGCAGCCCTCCTAAATATGCTGGGCTCCGCCAAAGGAGGGCAGTAGCGCCTTGTTGTGCAGCCCTGCGGCCCCGCCTCCGAGTTCTTAAAAACGCCTGGCACTGCATTTACAGAGTAGGCCGCAGAGGAAAGGGCTGATGTGGTTTAGAAAAGACATCCTTGGTGAGACTGCTAGCTCCTCTGCCCCACCCTACTCTGCATCTCAGACCGCGATGCCGGTCTGGGTGCTCGCTTGTCTCTGTAGCACAAGCACTCCGAAGGCGTAGCGCTCCGAGTACCCAAGGAGGTCTGCACAGGGCACACGGACCACACCGGCTTGCTTCCCCAGAGGCTCT…	114	179	3.51711	uc008jcy.2	Prrx2	paired related homeobox 2
Peak1087927	chr2	30821850	30823350	RA	TTAAACAACCTGCACAAAGCCACAGTTATGGCCACACAATGCTCAACAGAAAGGGGGTGCACTAACAGACTCGAGGTTGAAGCACCATTCTAAGATAAAGAATGTCCCTGCTCAAGTTAAGTGACAGCCCCTACTGCACAGCTGTAGGGAGGGAGGGACCGAACCTGAATTCAGGTGTGAGCCTGTTATCAGAATTAAACTCCAATAGCAGGTTGCAACAGCTGGGTCAAAGCAAACTTGGCCTCTAGGTTTCCTTTTCACAACAGGGGGCGGGGGGAGGCGACTCCTAAAGACCCTGGAGTTGTTATGTCCCCACTTCCCAGCCAAGTTGTCACCTTACCGAGTCACTTTATGAGTGTCACAGAGGCCACTCATAAAACTTTGGTGGTCTAACTGCTC…	104	194	6.07155	uc008jdc.2	Tor1a	torsin family 1, member A (torsin A)
Peak1087927	chr2	30821850	30823350	RA	TTAAACAACCTGCACAAAGCCACAGTTATGGCCACACAATGCTCAACAGAAAGGGGGTGCACTAACAGACTCGAGGTTGAAGCACCATTCTAAGATAAAGAATGTCCCTGCTCAAGTTAAGTGACAGCCCCTACTGCACAGCTGTAGGGAGGGAGGGACCGAACCTGAATTCAGGTGTGAGCCTGTTATCAGAATTAAACTCCAATAGCAGGTTGCAACAGCTGGGTCAAAGCAAACTTGGCCTCTAGGTTTCCTTTTCACAACAGGGGGCGGGGGGAGGCGACTCCTAAAGACCCTGGAGTTGTTATGTCCCCACTTCCCAGCCAAGTTGTCACCTTACCGAGTCACTTTATGAGTGTCACAGAGGCCACTCATAAAACTTTGGTGGTCTAACTGCTC…	104	194	6.07155	uc008jdd.2	BC005624	cDNA sequence BC005624
Peak108932	chr1	138311350	138311900	RA	GTAAATTAATTTTGTATGCATCAAATATTGGGTCGAAATGTATCTTTCAAAAAAAAATAACACCCAAAACCTCACCTCTATTTCCCTGCTTCTCCTGTCCAACTTCCTCCCCACCCCAACAGAAGTGCAAGTCCTGGGACCTGTCAGGCTGTTCCAGAAGTTGGCAAAGTGAAGGCCACCCGTTGGAACTAGGGAGACTTTGAAGGTTGGTTTTAGTTTTGGTTTACACAGCGCGGGGCGGAGTGCTGCATCTATGAATATTTGGCATATTAACTACGCCATATCAAGTTGCTCGGATTCTCGAGTTATTCTCAGTATCTGACAGGAGGTTTTCCTGGCCCACTCAAACTTCCCACTTTCTAAGCGTGGAGGGCCCCGCCCTTCCTGGCAATCCTTTCT…	131	204	3.81306	uc007cus.1	9230116N13Rik	RIKEN cDNA 9230116N13 gene
Peak108932	chr1	138311350	138311900	RA	GTAAATTAATTTTGTATGCATCAAATATTGGGTCGAAATGTATCTTTCAAAAAAAAATAACACCCAAAACCTCACCTCTATTTCCCTGCTTCTCCTGTCCAACTTCCTCCCCACCCCAACAGAAGTGCAAGTCCTGGGACCTGTCAGGCTGTTCCAGAAGTTGGCAAAGTGAAGGCCACCCGTTGGAACTAGGGAGACTTTGAAGGTTGGTTTTAGTTTTGGTTTACACAGCGCGGGGCGGAGTGCTGCATCTATGAATATTTGGCATATTAACTACGCCATATCAAGTTGCTCGGATTCTCGAGTTATTCTCAGTATCTGACAGGAGGTTTTCCTGGCCCACTCAAACTTCCCACTTTCTAAGCGTGGAGGGCCCCGCCCTTCCTGGCAATCCTTTCT…	131	204	3.81306	uc007cuu.2	Ddx59	DEAD (Asp-Glu-Ala-Asp) box polypeptide 59
Peak1089497	chr2	32278700	32279800	RA	GGGAGGGGGAAAGAAGACTTGCTTTTTCCCCCTTTACAGCCACTCCAACTCCATTCTATGTGTCTCCATTCTGAGATGCACAAAACCACACACCAGCACTGGGGACAGCATGAAATTTAGTGCATCAAAGTAAACCCCAAAGCCAGGTTCAGTTTCTCATCAGAAAAGGGCCAGGCTCACCGTTGGCATCCTGTTTCCTGGGGTACCTAAGCACTTGAAAGTCTAAGAGTGAAGACCGCCCTAGCCTCTCTTTCCCAGAGTGCCTCTACACTCTGCCCTGGAGTCACAAGAACAAACGTCCCACAGCAGTGAGACAGTCCAGGACTCTATGACATCCTGTACATTTTAGGGGCCTGCATCTGTACCAATCTCCTATCTAGAGATTCCATCTCCCACAAG…	206	322	5.72063	uc008jfq.2	Slc25a25	solute carrier family 25 (mitochondrial carrier, phosphate carrier), member 25
Peak1089497	chr2	32278700	32279800	RA	GGGAGGGGGAAAGAAGACTTGCTTTTTCCCCCTTTACAGCCACTCCAACTCCATTCTATGTGTCTCCATTCTGAGATGCACAAAACCACACACCAGCACTGGGGACAGCATGAAATTTAGTGCATCAAAGTAAACCCCAAAGCCAGGTTCAGTTTCTCATCAGAAAAGGGCCAGGCTCACCGTTGGCATCCTGTTTCCTGGGGTACCTAAGCACTTGAAAGTCTAAGAGTGAAGACCGCCCTAGCCTCTCTTTCCCAGAGTGCCTCTACACTCTGCCCTGGAGTCACAAGAACAAACGTCCCACAGCAGTGAGACAGTCCAGGACTCTATGACATCCTGTACATTTTAGGGGCCTGCATCTGTACCAATCTCCTATCTAGAGATTCCATCTCCCACAAG…	206	322	5.72063	uc008jfr.1	Naif1	nuclear apoptosis inducing factor 1
Peak1089529	chr2	32306450	32307550	CIH	GTCCGTCGAAACCTGACAGGCTACAGAAAGCAGCCCGAGAAGTCCTGCGGTCCCGACCCGTCCCCTTGGCGTCGGTCTCTCTCCTCAAGACCTCCCGGATCCTCCCCGCCCGCGCGGACGGCGCACGCAGACTTACCCGGAGCTCGCCCTCCGTGCGGTGCAGTCCCAGGCGCCGCAGCCCCACCGCCAGGTCGTTGACACACAGGCCGCCGTCGCGGTTGACGTCGAGTGTCTGGAAGAGGCTCCACAGGCGTAGCTGGTGGTCCGGGCCGCCACAGACGGCGCCGCCGCACGGGTCCCCTACAGAAGCCGGCGACGAGGCGGACGACGAGGCGGTGGCGGCGGCGTCCGGCGGCGGGGAGGCCACGCAGCGGCACAACACACTGCTCACCATCGGGC…	381	271	4.37404	uc008jfr.1	Naif1	nuclear apoptosis inducing factor 1
Peak1089529	chr2	32306450	32307550	CIH	GTCCGTCGAAACCTGACAGGCTACAGAAAGCAGCCCGAGAAGTCCTGCGGTCCCGACCCGTCCCCTTGGCGTCGGTCTCTCTCCTCAAGACCTCCCGGATCCTCCCCGCCCGCGCGGACGGCGCACGCAGACTTACCCGGAGCTCGCCCTCCGTGCGGTGCAGTCCCAGGCGCCGCAGCCCCACCGCCAGGTCGTTGACACACAGGCCGCCGTCGCGGTTGACGTCGAGTGTCTGGAAGAGGCTCCACAGGCGTAGCTGGTGGTCCGGGCCGCCACAGACGGCGCCGCCGCACGGGTCCCCTACAGAAGCCGGCGACGAGGCGGACGACGAGGCGGTGGCGGCGGCGTCCGGCGGCGGGGAGGCCACGCAGCGGCACAACACACTGCTCACCATCGGGC…	381	271	4.37404	uc008jfs.1	Fam102a	family with sequence similarity 102, member A
Peak1092133	chr2	34726100	34726900	RA	GTGCCGTGGACCCCGCCACAATATCAGCAGAAGATTCCTTCCGGAGAGGAGAACCGTCAAGACCCGGGCAACACACAGTTGTGGACATCTTGCAATTGGACAACCTGGACTTTTCTCCGAAAGACCCCTGCAGCCATCCCTACCCGCCCAAGCCCGGTGCTTCTCTCACCGATTGTTCTGGTTAAGCAAGGAGAACAGCGGGCGGAGGCGTAGCTCCGCCGCCTGCTCGCGAAGCTCGTGCAGCGGCACAGCCTGCACCACTGACTGCAGCGCACGAAGCTCCTCCAGCGGCGCCTCCAGCCGCGCCACCTCCCGCAGGAGCGACACAGCCTGCGCCGCCATCTCCCTGGCTCCCGTCTGCCCGCCCACCTACTAGGTTCCCAGAGCGCCTCTCTGAAT…	108	156	2.37088	uc008jjf.1	Cutal	cutA divalent cation tolerance homolog-like
Peak1092397	chr2	34964700	34965300	RA	CATCGAGACACGGGAGAGCTCAAGGCCTGCCTTCCATCATCCCAAGATCGAATGCTGTGAACATCTCCATACTGGTTCCTCCGGTTGTTGCCTTAGGGAGAGGAACGTAAGCCTTCCCCCATTGCTTCAGTGGAAAAAATCTCTCCTCACAGACTCGGCGCCCAGAGGGCTGACCACAGCCCGCCAGGTTCATACCCGGAAGCTTCGCACCCCCAAATTGAGCGCGCGCAGAGGCGGCAAGGGTGGCGGGAAGCGCCTCCGCCCCGTCCCGTCCACTAGTCCGTGTCGGGGGCGTGGCGATAACAAGCCCCGCCCACACCAAGCTGGCCCTCTCGGCAACCGGCACAACACAACAAAATGGCTGCTGTGCTGTCGGTCTCCTGAGGGGAAGTATCCCGG…	81	162	6.02039	uc008jjr.2	Cntrl	centriolin
Peak1093010	chr2	35495750	35496650	RA	GAGATAGTTAGCTGGAGTCTGATCACTCCGGGCTTGTGAGCTCCTATTATGACCCTTTCCCCTGTCTTTGGAAAGGTGACTGATAACAGGAGCCTGCCTTAGCTAAAGTTTGCACCCTGAACTTAGCTCCAAGCGCCATCCATATGTCCAGTCCTTCGGCTGGTCCTGAGGCCCAGGGGCTTGGTCCAGACACACCTACTTCCTAGGGATGGGACCTGAGGTTCAGGATCTACTCTGGTGAAGTGGGGCCTCCATTGCCTGCTTGGCCTGACGTAGTGCCTCCCCCAGGACTCAGAGGTGACTGTGGAGTAAACTGTCCCAGAGCTCATAGGACATGTGCCTGATGTGGACGACACATGCCATTAGGAAGCACGTTAGGATCTTTGTCCAGGTGGAGAA…	85	165	5.7567	uc008jkt.2	Dab2ip	disabled 2 interacting protein
Peak1093598	chr2	35991900	35992600	RA	CAGAGACAGGACAATCCGGGGCGGGGCCTAGAAGCCTGCGGGTGAGGATGGTTTTCGCCAAGGCCCCGCGGCCAGGATGGCACTGAGCTTCGGGTACTCACCTGCTAGCCTCAGAGCTGTGCCCTCAGCTCATGCCCCGAAAGCAGCTTCCGACGCTGGGGTCCGAGCGAAGGACCTGAGGTTACCTCTGCCGAAACACCGCTCGCCGCCTGGCCGCCCGTGACGCACTACGCCTGCGCCGCCGCGCTGGCCCGTGACGTCATGACGCCCGCACCTCCGCTGTCCCGCGTGTGTTTCTCTATAGTCCCGGCCGTAGCTGGTGAGTGGCCTTGAGTGTGTGTGGGGGTCGGCTCTCAAGGAGTGGGCGGGATTCGAGCTCTGGTGACACTTTTCTAGGCT…	135	251	7.60569	uc008jlj.2	Mrrf	mitochondrial ribosome recycling factor
Peak1094238	chr2	37278150	37278850	RA	CCCGCGACTCCCAACCCTCGGGGTACCGGCGGCCACCGTGCACAGGCCGCCGGGCAGAGACAGCTCCCCGCCCCACCTCTGAGGACCCGGCAGCCGGGCCAGGGCCCCAGCCGCATCTTGCCCGCCCCCGCCCTACCTGAGGGGCCCGGGCGGGGTCGCTAAGGGCCGCTCCCGGGGGCCCCGCGACGGCGCGGCTCGGCGACGGAGGCGCCTCGTCTCGCCGGGGCAGAGCTCGGCGGCGGTTTCAGGGCCTCAAACTCCATCGGGAGCTACAGGGACAGCCCCGTTGGCGGCGGCGAAGGCCGCGACGGGGNNNNNNNNNNNNNNNNNNNNNNNNNNNNNNNNNNNNNNNNNNNNNNNNNNNNNNACCACGGAGGCGGACCTGGAGGGATCCCGATT…	105	155	2.55916	uc008jmr.1	Rc3h2	ring finger and CCCH-type zinc finger domains 2
Peak1094238	chr2	37278150	37278850	RA	CCCGCGACTCCCAACCCTCGGGGTACCGGCGGCCACCGTGCACAGGCCGCCGGGCAGAGACAGCTCCCCGCCCCACCTCTGAGGACCCGGCAGCCGGGCCAGGGCCCCAGCCGCATCTTGCCCGCCCCCGCCCTACCTGAGGGGCCCGGGCGGGGTCGCTAAGGGCCGCTCCCGGGGGCCCCGCGACGGCGCGGCTCGGCGACGGAGGCGCCTCGTCTCGCCGGGGCAGAGCTCGGCGGCGGTTTCAGGGCCTCAAACTCCATCGGGAGCTACAGGGACAGCCCCGTTGGCGGCGGCGAAGGCCGCGACGGGGNNNNNNNNNNNNNNNNNNNNNNNNNNNNNNNNNNNNNNNNNNNNNNNNNNNNNNACCACGGAGGCGGACCTGGAGGGATCCCGATT…	105	155	2.55916	uc008jms.2	Zbtb6	zinc finger and BTB domain containing 6
Peak1094249	chr2	37286150	37286900	RA	CCTAGACCGCCTGCCTGCCAACTCCCTCCAACGAGGCACACGGTTCCCAAGTCGAGCCTTCCGAAGTCGGGCCCGACTGGTCAGGTGGGTGCGGTGCCAGGCTAGAGCGGAGGCCACCGCGGGGTGTACTCACTCCTTCAGCCTCAAACCCCAGCATGTCTCCGTCACTTTCACTTACCGACTAGCAAAACTGGCTTTGAGGCTTCCGCGGCAATGGCAGCCCAGGCCGGAAGATGGACTTAGCCTGGAAGGAAACGCTTCCGGAGTCAACCAGCTTTATTCTTCGCGGAGACTGTCTGGACGCCCCGGAAGAACATCCTGAGATGCTCTTTCTTCCTCTCTTTTTCCGCTGCAGGAAAGACAGAAAAATATCTAAATATCAGCGAGCCGGGTCTTTCT…	124	170	2.07548	uc008jmt.2	Zbtb6	zinc finger and BTB domain containing 6
Peak1094249	chr2	37286150	37286900	RA	CCTAGACCGCCTGCCTGCCAACTCCCTCCAACGAGGCACACGGTTCCCAAGTCGAGCCTTCCGAAGTCGGGCCCGACTGGTCAGGTGGGTGCGGTGCCAGGCTAGAGCGGAGGCCACCGCGGGGTGTACTCACTCCTTCAGCCTCAAACCCCAGCATGTCTCCGTCACTTTCACTTACCGACTAGCAAAACTGGCTTTGAGGCTTCCGCGGCAATGGCAGCCCAGGCCGGAAGATGGACTTAGCCTGGAAGGAAACGCTTCCGGAGTCAACCAGCTTTATTCTTCGCGGAGACTGTCTGGACGCCCCGGAAGAACATCCTGAGATGCTCTTTCTTCCTCTCTTTTTCCGCTGCAGGAAAGACAGAAAAATATCTAAATATCAGCGAGCCGGGTCTTTCT…	124	170	2.07548	uc008jmu.1	Zbtb26	zinc finger and BTB domain containing 26
Peak1094270	chr2	37307800	37308750	RA	GACGGCGCTCGGCGGCAGCAGGTCCGGTACAGTCGCCGTTCCCCTCCTTTCACCCTGCTCTCCTTTCCCCGGAGGCGGGGGTCCTCCCGCCGCCCCAGTTAGAATCCGGCTGCCTTCTCTCCCCGCCGGGCGGGGTCAGGCCGGGGATGGCGGGGGGCTCTCTCGACCGACCGAGCCCTGAGGGGAGCGGAGATTGGGTGTGGGGGAGCGGCCACGGAGGGCAGATGGCGCACGCGCGGGCCCTACCCCGCCACCCCCCAACCCCCAGGAACCCCTGCCCAAACCGGTTCCCCCTGTCTGGGTGGGTGTCTGTCTCCCAAGTCTTGCTACTGCTGCTCCCTTGTGCGCGATCTCTCCCCTCCCAACAAAGCCGGTTTCTCTTCACTCTTGTGTTTTTGT…	122	168	2.08355	uc008jmy.1	Rabgap1	RAB GTPase activating protein 1
Peak1095593	chr2	38499100	38500050	CIH	GGCGAGGAATTACAGATCGGGGCGGTGACCCAATCCCTCCAAAGCCACAGGAAAGTCCAAATCCTTACACACTGGCAAGGGGAGAGGGCCGCGCCGGCCTCAGAAGCAGCCCGCGCTGGGGCCCGATTCCCTGAGTCACACGGCCGCGGGCACCATCCCCACGCTCGCCTCACGCCCCCGACCCCGGCCGCAGCCCAGTTCCGATCCGGCGTACAGAGTTCCCACTCGGGTCCCGATCGCGCCCCCGGGCATGAACACACCTGCGACAATTATCAAAAGAAAAGCCTCCGACCGGTGGCTGAAACACCGACACAGCCGCCATCTTGCCAAGAAAGTGTTTCCGGGCCGAGGGCGGAGCGACAAAAAAAGAACTTAGCACTTCCGGCGCCGCGAGAGACC…	429	253	9.69988	uc008jnr.1	Nr5a1	nuclear receptor subfamily 5, group A, member 1
Peak1095886	chr2	38781100	38782000	RA	AGATAGGCTGGGCGGCGCGGGAAGCGTCCGGCAAACGCCGGGAAAAGGCAGGTGTCCCGGTGCCCCAGGATCCCGCTGGAGACCTGAGCCAGCAGAAAGTCGTCGCCTAGAAGAATGAGTCTGAGTAAAGGAAGGCCAGGGGACAGGAGTGAGCACCGAGGTCCGAGAAGGACCATTACCGGTCTGCCCAGAGGCGGAGGCTCACGGGCTGGGAGGAAGCTCGGGACAGTGGAGGAGGAAAACGCTCCAGGATAGGTGCAGGGCGCAAAGGTGTGGAGTCTGCGAGCTCCCTGGTGAAGGAAGAGAGGGTGCTCCGTGCACCAGGGCCTCCTGGGGGAGGAGAAAGGGTTGGCGCAGAGGGGACGGGGGGAGGGGAGGGTCCGAGCAGAGGGGACCGGG…	95	176	5.44977	uc012buu.1	Nr6a1	nuclear receptor subfamily 6, group A, member 1
Peak1095886	chr2	38781100	38782000	RA	AGATAGGCTGGGCGGCGCGGGAAGCGTCCGGCAAACGCCGGGAAAAGGCAGGTGTCCCGGTGCCCCAGGATCCCGCTGGAGACCTGAGCCAGCAGAAAGTCGTCGCCTAGAAGAATGAGTCTGAGTAAAGGAAGGCCAGGGGACAGGAGTGAGCACCGAGGTCCGAGAAGGACCATTACCGGTCTGCCCAGAGGCGGAGGCTCACGGGCTGGGAGGAAGCTCGGGACAGTGGAGGAGGAAAACGCTCCAGGATAGGTGCAGGGCGCAAAGGTGTGGAGTCTGCGAGCTCCCTGGTGAAGGAAGAGAGGGTGCTCCGTGCACCAGGGCCTCCTGGGGGAGGAGAAAGGGTTGGCGCAGAGGGGACGGGGGGAGGGGAGGGTCCGAGCAGAGGGGACCGGG…	95	176	5.44977	uc008jnv.1	Olfml2a	olfactomedin-like 2A
Peak1096035	chr2	38920000	38921100	CIH	NNNNNNNNNNNNNNNNNNNNNNNNNNNNNNNNNNNNNNCTCCTACTGTTCTGTTTCAACCTTATCTTTTCACGTCTGTGCAGGATACACTCTGTTGTAAGATGACAGATGACGCCTTACCACTTCAGGTTAGCCATTAAGCCTATGAAATCCTTCAAAACTTTACCCCCAATATCTGTAAACCACTGTACTCACCTGTCTTATCTACTATATTTAAAAGAGTATGGAGGTCAAAGTCACTGCCCTGTGTAAAAACAAAGATAAAATAGGTTGGATATTTCAAGTGCCGGATGAAAACGTTCAGCGGGAGAGGGACAAAAGAAGGGGGGGGGGGCAGGGCTGAATAAGTGGGCAAATACACCTGGCCACTATTGTACTACTGTCAGTGAGACGCTCCTCA…	423	166	23.307	uc008jof.1	Scai	suppressor of cancer cell invasion
Peak1105668	chr2	50151500	50152450	RA	TCTAAATATTAACTGAAATCACTTTTAAAATTGTGGAAAGGATGCCTGCACTGAATTGGATTATATGAGTATAAAATATGTATATATTAAATTGGAGAAACAAACGCACCCGAATTTAATAGAATGTGCTCAACTAATTTCAAAGCATAAAAACCTAATTTCACACCCTCTGCTCCCCGACACCGCCGATACATCAAGGCGACCATTATGCCAACGTCATCATAAACTCGTCCCTCCATTTCCTAACAAGTTTATTCAAAGAGTGACTTACATGGGCCATTTCTAGTGAAGAAGGCGGACGCAAATTCTTGCCCCACTGCAAAGTATCCCTGGGAGAGAGCAAAAACAAGACAGGCTAGTGACAGGCCAAGCTGTCCCGACAGAGGTTCAGGCCAGGCA…	132	183	2.27494	uc008jqc.1	Mmadhc	methylmalonic aciduria (cobalamin deficiency) cblD type, with homocystinuria
Peak1105668	chr2	50151500	50152450	RA	TCTAAATATTAACTGAAATCACTTTTAAAATTGTGGAAAGGATGCCTGCACTGAATTGGATTATATGAGTATAAAATATGTATATATTAAATTGGAGAAACAAACGCACCCGAATTTAATAGAATGTGCTCAACTAATTTCAAAGCATAAAAACCTAATTTCACACCCTCTGCTCCCCGACACCGCCGATACATCAAGGCGACCATTATGCCAACGTCATCATAAACTCGTCCCTCCATTTCCTAACAAGTTTATTCAAAGAGTGACTTACATGGGCCATTTCTAGTGAAGAAGGCGGACGCAAATTCTTGCCCCACTGCAAAGTATCCCTGGGAGAGAGCAAAAACAAGACAGGCTAGTGACAGGCCAAGCTGTCCCGACAGAGGTTCAGGCCAGGCA…	132	183	2.27494	uc008jqe.1	Gm13483	predicted gene 13483
Peak1106510	chr2	51002750	51004200	RA	TCCCCTCCCAGATTGGTAGTTTCTGCTCCTCTGGAGAAGGTATGGTTTCTACTAACAGTAGGCGTTTCTCCCGACGAGCCTCTGGCCAGTCTTGATACCGGGGGTGTGTGGGGGTTGGGGGGTGCTCAGTCCTCACTGTCCCTTCCCCGAACTCAGCCGGGGCTGCCAGCCTTCCTGCCCGCGAAAATCTGCCCTCCCCACCACCTTGTGCCACGTTGGTGGGTGGGCGCATGGGAAGGCAACAACCCGGCCTTGAACCCTAGACCTCTGGACGGAACCCTCCAAGGCGCCAATAATTCAAGTAGACAGGAAGGTCAAAGGCGATCGGTGCTGCCTGCGGCTCTGCAGGCAGGCGAAGCCGAAGCAAAAGGGTAGGGGAGTGGTATGTTCGGAGAGCTG…	234	345	4.91605	uc008jqg.1	Rnd3	Rho family GTPase 3
Peak1106510	chr2	51002750	51004200	RA	TCCCCTCCCAGATTGGTAGTTTCTGCTCCTCTGGAGAAGGTATGGTTTCTACTAACAGTAGGCGTTTCTCCCGACGAGCCTCTGGCCAGTCTTGATACCGGGGGTGTGTGGGGGTTGGGGGGTGCTCAGTCCTCACTGTCCCTTCCCCGAACTCAGCCGGGGCTGCCAGCCTTCCTGCCCGCGAAAATCTGCCCTCCCCACCACCTTGTGCCACGTTGGTGGGTGGGCGCATGGGAAGGCAACAACCCGGCCTTGAACCCTAGACCTCTGGACGGAACCCTCCAAGGCGCCAATAATTCAAGTAGACAGGAAGGTCAAAGGCGATCGGTGCTGCCTGCGGCTCTGCAGGCAGGCGAAGCCGAAGCAAAAGGGTAGGGGAGTGGTATGTTCGGAGAGCTG…	234	345	4.91605	uc008jqh.1	Gm13497	predicted gene 13497
Peak1106689	chr2	51160900	51162300	RA	TGTTGCTTATTCATAAAAAGATGGAACTGTTTTCTACTGAGTGGTTTTCCTGTGATAATAATAAGCTTATCATTAGTTTGAATTTTCAACTCAAGTGTTCTCATCAAAGACGGCTGTTGAACAGAATGAGAAATTGTTGTCCCTTCCTGAGATTTTCTCAGCTCTCACCGGAAACATGCTCCCGCAAACACTGACCCAGCTCAACCCCACTCCGTTTCTCAGAGCAGATGAGGTCATGTCCTGGTGTGGTGGCGCTCTGCACTGCAGTCTCAATCATTTGACCATTGCTGGCATAAAAAAATGGGACCCAGGATTTTAGATTACACAGCCATCTAACAGAGGAGGGTACTGTCTGTACGGGGAACACTACATGATTCATTTTTTCTTAGAAAAAAAAAT…	58	204	17.4028	uc008jqh.1	Gm13497	predicted gene 13497
Peak1106689	chr2	51160900	51162300	RA	TGTTGCTTATTCATAAAAAGATGGAACTGTTTTCTACTGAGTGGTTTTCCTGTGATAATAATAAGCTTATCATTAGTTTGAATTTTCAACTCAAGTGTTCTCATCAAAGACGGCTGTTGAACAGAATGAGAAATTGTTGTCCCTTCCTGAGATTTTCTCAGCTCTCACCGGAAACATGCTCCCGCAAACACTGACCCAGCTCAACCCCACTCCGTTTCTCAGAGCAGATGAGGTCATGTCCTGGTGTGGTGGCGCTCTGCACTGCAGTCTCAATCATTTGACCATTGCTGGCATAAAAAAATGGGACCCAGGATTTTAGATTACACAGCCATCTAACAGAGGAGGGTACTGTCTGTACGGGGAACACTACATGATTCATTTTTTCTTAGAAAAAAAAAT…	58	204	17.4028	uc008jqi.1	1700057H21Rik	RIKEN cDNA 1700057H21 gene
Peak1108718	chr2	53049950	53051850	RA	CTGCAGCTCTCTTCCTGATATGCTCTTCTCCGTTTGGAGAGAGCTTCCTGTTTCTCTGACTCGGTTTTTCATTGTGCCGCTTTCCCCTACCCCGCCGATCCCTTACCGAGGGCCGTCTCCTCAGGAAGCCGTCAGCAGAGACCCAAGAACTGGAGCACAGGTTTGAGCCGGACAATCTCCGCTCCCCGTCCCCGGGACCCCGCGAGGGAGGTTGGCTCTCCATTTCACTCACCATGAGGCCTCCACGCTCGGCTCCAGTCCCCGGCCTCATCGTCGGGCTCAGACTGCTCCGTCGGCGGCCACTGCCGCTGCACATACCAACAAGAAGCGATCTGAGTGGCTGGCGCCCGCCGGGGCCAAAGGGTAAAGGCTGCCCTGAGCTGCGGGGCGGGATCAGCG…	327	500	7.83974	uc008jro.2	Arl6ip6	ADP-ribosylation factor-like 6 interacting protein 6
Peak1111349	chr2	56975850	56976400	RA	CTCCGCAGCCTGCTTGCCTGCCACGTGCGAGGGGCTGCGGAGCAGCCGGAAGGACCGGGCTCAAGGCTGGCCTCCGGGGCCAACAAGTCCCTAAAAGTACCTGCCAGGGCGACAGTGGGGCTCGGGAGAGCCAGGGTGGGAGTCGGAGGGCCTCCGGATCGGGGAAACACGGGGAAGGAGTGGCCCGGGAGGGTTTAGGGAGGAGGGCGACAGGGTGCCCGTGTCGCGCCGGCCTCTCTGGACTGGTCTCATTGAAGTTTCTCTCCCGCTCTGGCGCTCCACACCCACTTCGGCTTCCTGCCCCGGCGCGGGCCACCGCGGGGACAGAAGTCGGGGAAGGGCCGCCCCCGGGCCTCCCGGAGCCCCCAGCCCGGTCCAATACACGTTACCTGCCCAGCG…	146	240	5.26516	uc008jrx.2	Nr4a2	nuclear receptor subfamily 4, group A, member 2
Peak1111448	chr2	57089800	57091500	CIH	ATAGGCATTTCTACAGGGTTTAAGAATACTATGTATGTGACTTAGCAATTGATTACTAAACACTGCTACAATTTCCTTCAAACTAATTTGGCACGAGGAGCTTTTCGGATCAGTCCCTGCCTACTTTTCAACACCATAATCTCAGGATTTAAAGTGGGGTCTTTCGGAACCCGAACTGAGCCCTCCTTGGGTACCCTTGGTTTTGCTTAACCCTTTTAGTTGCAACAAGTGAGCTGGGCATGCTCAGTGGGCAGGGTCGGGTTGGGAGGGGGTGCAAGTGGGAAGCCTGTGGCTCCGCAGCCAGGGTTCTCCGCCTCCCCCCACCTGTACGAGGCCCGGCCCGCTGGGCCAGCGCTCAGCATCCCACCCTTGCTGATTTGGCTTGTTCTTCTCAGCGGG…	463	281	9.51506	uc008jsa.1	A930012O16Rik	RIKEN cDNA A930012O16 gene
Peak1111448	chr2	57089800	57091500	CIH	ATAGGCATTTCTACAGGGTTTAAGAATACTATGTATGTGACTTAGCAATTGATTACTAAACACTGCTACAATTTCCTTCAAACTAATTTGGCACGAGGAGCTTTTCGGATCAGTCCCTGCCTACTTTTCAACACCATAATCTCAGGATTTAAAGTGGGGTCTTTCGGAACCCGAACTGAGCCCTCCTTGGGTACCCTTGGTTTTGCTTAACCCTTTTAGTTGCAACAAGTGAGCTGGGCATGCTCAGTGGGCAGGGTCGGGTTGGGAGGGGGTGCAAGTGGGAAGCCTGTGGCTCCGCAGCCAGGGTTCTCCGCCTCCCCCCACCTGTACGAGGCCCGGCCCGCTGGGCCAGCGCTCAGCATCCCACCCTTGCTGATTTGGCTTGTTCTTCTCAGCGGG…	463	281	9.51506	uc008jsc.2	Gpd2	glycerol phosphate dehydrogenase 2, mitochondrial
Peak1114394	chr2	59962250	59963100	RA	TGCACAAAACTAGGTGGATACTAAGTGACACAGTAAAAAGTTTCGATCATTTTTTAAAAAAATAATCTTCCACTTGTTACCAAACATGGTTTTGCGATCCGTTCTGAATGCAAAATACAAAAATAAAGTGCACAACTTATCACTAGCCTCTAAGTTACACGATTCCGAAAAACGAGAAAATTTTGAGGAAAACAAAAAACCACTTTGGGGAAATTTTCTTGATAAAAGTTTACATGACGTCACATGGCCCCCTGAACCGTTCCTAACTTTGAGCCTTATCCAGGCACACTTTTTTTCATTTCTATGGCTCCTTTCCCTTCCTTAAAAATTAAAAGAGACAGACAGACTTGGGAATAAAAATTGCCCAAGATGGCGAAACGCTTGTTGTTTAGAGGGCAG…	176	262	4.03605	uc008jtw.1	Baz2b	bromodomain adjacent to zinc finger domain, 2B
Peak1115957	chr2	61431000	61431550	RA	TAGGGTTCTCTTACTGTCAGATGCTATTTCCTGTATGGCCCCGGGCCTCCAAGGAGCTTGGCGGGGCGGGGCTTTGTGGGCGGGGCTTTCCTGCAGAGGCGGGACGTGGGGCGGGGCTGGCCCTGAGGATGGAAGGTGAAGCGTTAATGACTCAGAGCGCAGTCGCTGCCCTCTGAACTGGAACGGAAAGCTACTTCCGGTTGCAGTCATTCTGCCGGGCACCGGCGACCTGTGGCGTGAGCGAGCACAGCCGGAACCCTCCACTGTGAGTAAAAGCGGAGACAGGGAGTCTGGGTCGGCCGAGCCCGGGGACGCAGGGCTGGGGTGTGTGAGCGGGTGTGGGATGCGCTGCGCTGCACCGAAGTCTCCTCCGAGAAGTAGAGCTGCGGCCCCAGCGAG…	83	178	7.55398	uc008juw.2	Tank	TRAF family member-associated Nf-kappa B activator
Peak1119443	chr2	65075200	65077050	CIH	TTTGCATGGAGGAGATCGAAATTTAGAGGAAAAAAGAACGAATTCATACACTGCATGTTTCCTCTATGTAAGCATTACACTAAATATCTGTTAGATTAGTCATGTTGCCTTGAGACTCTTCCATGTTTCCTCTAGACAACTGCCAATGCTCGCATGGCCTCTGATGAATAAACATGCTGTGACTTGCTCCTAAGGAAACGCCTGTCATGTTCCAGGGAAAAATGACTTCTTCACTCTTAAACCAGGGGAAAAAAAAAAAAAAGAACGACTTTCATTCATTGCTTACAAAGTCGCCTGTTCCTTAATGTTCCAATTTCCGGAATTTTCATACTCTGCTTAAGGCATTTCTAGGTTCTGATTAACAAAGAAAAAGAGAAACTGGGGGTGCTTTATGGCAAA…	530	236	23.303	uc008jwi.1	Gm13594	predicted gene 13594
Peak1123977	chr2	69560950	69561750	RA	CGGCGGTAGATTTGAAGCGCTTTCCAGGACCGGGCCGGGAGACGAGAAGCCCGCGGCGGGGCAGGTGAGGGATGCGAGAGCGTCTGTCGGCGCGGCGGCGTCTTCTGCGGGCCTTGGGGACGAGAGCGGGAAGGGCTCAGGGCGAGGGGCGGAGCCGCGGCGGGCCTCTGGGCCGAGGTAACCGTCTTTCCGTCGAGGTCTCTGGGCTGCTCGGGCTCGGAGGGGTNNNNNNNNNNNNNNNNNNNNNNNNNNNNNNNNNNNNNNNNNNNNNNNNNTTGCAGCCGAGCCCCGGGGCGAAGGAAGCGGCTCTTCCTCTCCAGCCCCCGCCCTCCCGGCTCGGGCGCACACCTCCTCCCTGACGCATTTTGCCGCACAAGCTGTAATATGGCGGCAGCGACG…	160	248	4.45519	uc008jyl.1	Ppig	peptidyl-prolyl isomerase G (cyclophilin G)
Peak1124927	chr2	70499500	70501700	CIH	CTTTCCGCTTTCTCGCGCTCCCTGCCTCCGCCCGCTGCGCTCTTCCGATCGTTCCCTCCGGCTCCCGTCAGGGGGCGCTGTCTGCGGCGTGGCAGCGGCCGTGGCTGCCGGGCGACGATCTCCCGGCGGGCTGTGCGGCCCGGCTCGGGCTGCTGCAAGTGCCACGTCCCAAGAGCTACGCGGAGTCGCCAAGCGGGCGGTGCGCGAGGCGGAGCAGCGCTGAGCCGGCCGGGTCGTACGGATCGCCCGCCGCCATGGGCTCCTCGCAGAGCGTCGAGATCCCGGGCGGCGGCACCGAGGGCTACCACGTTTTGCGGGTAAGGCCCGGGGGGACGCCGGGGCGGCCAGGCCCGAGTCCGCGGAGCACCCTGGGCGCGGCTGCCGGCGACGTGGCCCGGG…	613	357	14.0743	uc008jzo.2	Gorasp2	golgi reassembly stacking protein 2
Peak1125642	chr2	71205000	71206400	RA	AAATTAATAGCCGGGCCTAGCAGCCTTTCTTGTGGAAAGCAGAAACAGTACATCGTCATCTTGGCGACCCTTTCTCCATCTGACCTAAACCTTGAGAGCTGCCACAATACGGATACTTTCGACATCTGACAACCTGCCAGGCAAATGTCAACCAGTGCCCTGGGCTGTATTGTGGCCCCAAATGACAACACCCACCCCCTCCCCCACCGCGGATGCCCTGGGTATCCCCGGTTCTCCTGCCCGCTGACTCTCAGTCCCTCTCTGATGCTCTCCAACTCTGTGCTCGCAATCCCATGTACCTAGGACAAAACACTACTCTTTTCCTCCTCCCGACCATGGTCCTCAGGAGCCCCTCCAACTCACGATCCCTCCTCCTTCCCCTCCCCCAGCCGGGCATCC…	233	395	8.98836	uc008kan.1	Slc25a12	solute carrier family 25 (mitochondrial carrier, Aralar), member 12
Peak1125659	chr2	71226350	71227700	CIH	NNNNNNNNNNNNNNNNNNNNNNNNNNNNNNNNNNNNTATACCAAAGATCAACTTTCCATACGGCATGCATCATTTTAAAGCGTATCAGCAAATGTGTTGACACCAGGGAGTCTGGTATTTGAATACCATCGTAGAGGTAAATAGCAAATTATCCTCTGGGAGAAAAAAAAAAATCCAAAAGCAACTAAATAATAAGGCCCATGATTAAAAATGGGTAGTATCCTATGATTAGTTCAAGCCACTAGGACCTCATACAAGTCCAACTAAATCAAGCCACTTGAGGTAGTGTTAGTAACCACTTTTAGTGAGCTAAATGGTTGTCCAGAAAACTTAAGAGCAAAAGCAGGTATATTTCTAAATTTTACTTTTAATAGTTGTGCACGCTAGCATGTAATCAGA…	441	288	7.02231	uc008kaq.1	Hat1	histone aminotransferase 1
Peak1126596	chr2	72072450	72073400	RA	GAGTCTATTAAGCCAATAACACCTAGTTTATATTTATATATTCCACAAGCTTCATGAAAGCCCTTCAAATCTATATGACAAGGTACATCCGGGTTAGCGATTGAATTCACATCTGCTGCTTGATAGAACACTTTCCTGACAAACGGAGGAGCCAGGCTGGCGTTTTGATTTAAAAGCCAACAAATAAGTAAAATTGTTTTCCTTTCTGTTCTAGCTGGAGCTAATCTACCACACATTTGGAAGGCATAATTTTAAAAAGACCACGGCAAACTTGGATTTGTTCCTGAGGAGGTTTAATGAAATTCAGTTTTGGGTTGTCACTGAGGTCTGCCTTTGTTCCCAGCTCAGCAAACGTGTTCAGCTTTTGAAAAAATTTATCAAGATAGCGGCTCAGTAAGT…	103	181	4.95803	uc012bxe.1	Rapgef4	Rap guanine nucleotide exchange factor (GEF) 4
Peak1129115	chr2	74416550	74417750	RA	GGGGGGCCCAAGGGCTCGGGCTCTAAACAGCCACTGCGCGGAATCCCTGAGAACATACCCGGAAAGAACACCGGCCTCAGGGGAGGCAGAGCCGGGTCTCGTGCGCTCCGGAGCCGCTCGGGCCGCTGTTCAGGGCGATCCACGAGAGAAGGCGGCAACAGTGTACGGAGGGCAGCAGCCCCGCGGCGTGTTCCCCAGCCGCCACCAAGCTCTAGGCCACTTGGCAGGGGCGGAGGCACCCGGGCCGGCGCGCCGAGGAACCCGGAGACTGGTTCCCGCTGTCCGGAGCGCCTCCGTCTACGCGGCCCTCCCTTCACAGTCCTACCTGAGAAAAGCGGGCGCCGCTCGGCCTGGGCGTCCACTCGGGGAAGCCTGGGTCGCCACCGCGTAGAGCCTCTG…	143	243	5.80907	uc008kds.2	Lnp	limb and neural patterns
Peak1129115	chr2	74416550	74417750	RA	GGGGGGCCCAAGGGCTCGGGCTCTAAACAGCCACTGCGCGGAATCCCTGAGAACATACCCGGAAAGAACACCGGCCTCAGGGGAGGCAGAGCCGGGTCTCGTGCGCTCCGGAGCCGCTCGGGCCGCTGTTCAGGGCGATCCACGAGAGAAGGCGGCAACAGTGTACGGAGGGCAGCAGCCCCGCGGCGTGTTCCCCAGCCGCCACCAAGCTCTAGGCCACTTGGCAGGGGCGGAGGCACCCGGGCCGGCGCGCCGAGGAACCCGGAGACTGGTTCCCGCTGTCCGGAGCGCCTCCGTCTACGCGGCCCTCCCTTCACAGTCCTACCTGAGAAAAGCGGGCGCCGCTCGGCCTGGGCGTCCACTCGGGGAAGCCTGGGTCGCCACCGCGTAGAGCCTCTG…	143	243	5.80907	uc008kdt.1	Evx2	even skipped homeotic gene 2 homolog
Peak1130402	chr2	75521050	75521700	RA	CTGTTAACCCAAAGCACTGCCTGGGAGGCCCACAGCACAAGTGCTATTTTCTGCAATGAACAAAGCACTCAGCATTTCCTGTAAGGAACCCCGTGACTGGCGCATGACTTACACCACAAAGACCTATCCCCGAACCACTGCTTTGTGAAACCTGAACAGCATCTCAGAGGAAATGCTAGGGTGGAGCCCCTAACAAGCAAGAACAAGACAGCAGACAGCGGGGAAGAGAAGCATCTAAGGAGGACTAACACTGCTCTTGCCAAAGTTCTGAAAAGCAGCTAGCTGTCCGACCCTGACCGTGTGGGTCTCCCAGGAGGGAAGGCCACATAAACAGTCTGGGGGACGGGGGGACGACGACCCGAAAGCAGACAACAGCTAGCACAGCACTCCAACAGATAT…	184	237	1.95164	uc008keq.1	Nfe2l2	nuclear factor, erythroid derived 2, like 2
Peak1130402	chr2	75521050	75521700	RA	CTGTTAACCCAAAGCACTGCCTGGGAGGCCCACAGCACAAGTGCTATTTTCTGCAATGAACAAAGCACTCAGCATTTCCTGTAAGGAACCCCGTGACTGGCGCATGACTTACACCACAAAGACCTATCCCCGAACCACTGCTTTGTGAAACCTGAACAGCATCTCAGAGGAAATGCTAGGGTGGAGCCCCTAACAAGCAAGAACAAGACAGCAGACAGCGGGGAAGAGAAGCATCTAAGGAGGACTAACACTGCTCTTGCCAAAGTTCTGAAAAGCAGCTAGCTGTCCGACCCTGACCGTGTGGGTCTCCCAGGAGGGAAGGCCACATAAACAGTCTGGGGGACGGGGGGACGACGACCCGAAAGCAGACAACAGCTAGCACAGCACTCCAACAGATAT…	184	237	1.95164	uc008ker.1	Nfe2l2	nuclear factor, erythroid derived 2, like 2
Peak1130690	chr2	75776450	75777250	RA	CTCAGCCCTGCCATATTCACCTAGCTTGTTTTGCATCCTGGTTTCCAAGGCAATAGGCCAACCGGAAACGGAAGCTGTTCAGCGGCAAGTATCCAACGGAAGTGTCTTGTGGATAAAAGCGAATCACCGACACGTTTCTATCAATTTCTGGATATGTTTTTAAACACTCTAGACTGTGGGGAAGCAATTGGGCTTGGTCTGGAAAATTTTCTAGGTAGTTCAGAGAGGGATATTCCACGTCCCGGCCTACATCGCTTCCGTTATCGCCCTGCATCCTGGGAAATGTAGTTTTTCCTCTTTGACGTTTTACAGTAATTGGAGTCTCTGCCTTTTCTCTGGGATCGGGATCTTGTTTCTATTGCTTTGATTGCTTCTTTGTTGGCACTGAAGTAAAGTTTT…	128	230	6.42894	uc008keu.1	Ttc30b	tetratricopeptide repeat domain 30B
Peak1134812	chr2	79476200	79476950	RA	AACGAGAAGATCGCGATATGGCTCAAAGACTGCCGGTAAGTAAAGCGGGGGTTGCCTGGGGGAGAAGCGAGGGGGTTCGACTTCGTCTCTGGGTCCCGTGGTCACTGTAAGCTAGGAACCGGAAAGTGAGCCGGCCGATAGCTTCCTTCTAGAAGCGATTAGAACTGGAAGTGCTGTGGCCGCTGATTATTTGGTGACCGAGTTGACGACTTCAGCAGTCCGGGCATGATGTCAGCAGCAGATCAGAAACTAAAACAGGTCACAGTGATGCTACTTTGGCTGGTCGTGCTTTCTCTTGAAATAATTTTGATGTTTCACAGAACCTTTTATTTTTCTTTATTTTGGCATCTGCATATCTGGCATAGAATCATTTTCCTTTCAAACGTGTTATAGACGAGT…	127	228	6.34566	uc008kgv.2	Ssfa2	sperm specific antigen 2
Peak1138107	chr2	83564900	83565650	RA	CCCGGGCGCCTGCTGCTACGCCCTCGCCCCGGCGGCCTCCTGCTGCTGCTGCCGGGTCTCCTGCTGCCCCTCGCCGACGCCTTCAACCTGGACGTCGAAAGTCCCGCCGAGTATGCGGGTCCCGAGGGAAGTTACTTCGGATTCGCCGTGGACTTCTTCGAGCCCAGCACGTCCTCGTAAGTGGCCGCGCTCGAGTCCCCAGGCGCCCCCTCCCCCACCGCGCACCCTCAGCGGATCCGCACCCAGCCGCTGGCTCCAGGGTCCTCCCGGCCCCAAACCCGCCTACTCTCTCCATGCCGCGGCTGGCCCAGGTCTGGCATGGATGAAACTTTTGTGGGGATGACCTAACCTGACACTCAGCATCCAGTTTCACCGTGTCCCCAACTTCTTCTGATTGGC…	111	189	4.72075	uc008kie.1	Fam171b	family with sequence similarity 171, member B
Peak1139033	chr2	84614450	84615150	RA	CCTACTTGGCTACCGGGACCACAGTGTTCTTAACCGTGGTGCGGGTCCAGGTCTGTCTGCTAGCTTTCCTCCTTGCATCCCGCTTTCTACAGACCCTAGCTTAGAAGAGACCATCACAGCAGCACCAGGGGTGGAGGGTGTCTGTTTTTCACAACTTGGGCTTGTTCTTCATCTTCCCTTCTATGACCCATCTAAGCCTGGCTNNNNNNNNNNNNNNNNNNNNNNNNNNNNNNNNNNNNNNNNNNNNNNNNNNNNNNNNNNNNNNNNNNNNNNNNNNNNNNNACGAACCTTCCAATAGACAACCCAGTCCCTCTAGACCCTGGTCTAACGCTAGTTCAAGACTCGAACTTAAGATTCCCTGGAGAGGCTTCCCTCCTTCACCAAGACCTGAAGAGTTAA…	98	171	4.60739	uc008kje.2	Serping1	serine (or cysteine) peptidase inhibitor, clade G, member 1
Peak1139033	chr2	84614450	84615150	RA	CCTACTTGGCTACCGGGACCACAGTGTTCTTAACCGTGGTGCGGGTCCAGGTCTGTCTGCTAGCTTTCCTCCTTGCATCCCGCTTTCTACAGACCCTAGCTTAGAAGAGACCATCACAGCAGCACCAGGGGTGGAGGGTGTCTGTTTTTCACAACTTGGGCTTGTTCTTCATCTTCCCTTCTATGACCCATCTAAGCCTGGCTNNNNNNNNNNNNNNNNNNNNNNNNNNNNNNNNNNNNNNNNNNNNNNNNNNNNNNNNNNNNNNNNNNNNNNNNNNNNNNNACGAACCTTCCAATAGACAACCCAGTCCCTCTAGACCCTGGTCTAACGCTAGTTCAAGACTCGAACTTAAGATTCCCTGGAGAGGCTTCCCTCCTTCACCAAGACCTGAAGAGTTAA…	98	171	4.60739	uc012byn.1	Ube2l6	ubiquitin-conjugating enzyme E2L 6
Peak1143142	chr2	90687600	90688250	RA	TGCGCCTTTGGGTTGGCTCTGCGTCCCAGGCCTTCACCCTCTCGAGATGCTGCCCTTCTCTCCCCTCAGGAACAACTTCCACGGCCTCGCGCCCCTCTCGGAGACATCCCGAGGCTCGCCCCGGGCAGGCCGGCTCCCTTTCTGCAGCCAACTGCCACCCTTGCCTTCCCTGGCCGGTGACTCTTCTCAACTTTGTTTTTCCTTTCCCTGATCCTGGCCGGTTGCCACCGAGGGCTTCCCAACCCTTTTCTTGTCGCCCCTCTGATACTGGCGTTCACCTCACCTCGTTCACTCCTCCTCAGCGAAATATCTCAAACTCGAGACGTGAAATAACTCATCTATGGGCAAATTTAAAATTCTAGGAAAGCCAACATCTTATTGTTCTTACTCGGTTTTTCT…	106	194	5.79684	uc008ktp.1	Mtch2	mitochondrial carrier homolog 2 (C. elegans)
Peak1143142	chr2	90687600	90688250	RA	TGCGCCTTTGGGTTGGCTCTGCGTCCCAGGCCTTCACCCTCTCGAGATGCTGCCCTTCTCTCCCCTCAGGAACAACTTCCACGGCCTCGCGCCCCTCTCGGAGACATCCCGAGGCTCGCCCCGGGCAGGCCGGCTCCCTTTCTGCAGCCAACTGCCACCCTTGCCTTCCCTGGCCGGTGACTCTTCTCAACTTTGTTTTTCCTTTCCCTGATCCTGGCCGGTTGCCACCGAGGGCTTCCCAACCCTTTTCTTGTCGCCCCTCTGATACTGGCGTTCACCTCACCTCGTTCACTCCTCCTCAGCGAAATATCTCAAACTCGAGACGTGAAATAACTCATCTATGGGCAAATTTAAAATTCTAGGAAAGCCAACATCTTATTGTTCTTACTCGGTTTTTCT…	106	194	5.79684	uc008ktq.1	C1qtnf4	C1q and tumor necrosis factor related protein 4
Peak1143939	chr2	91488950	91491100	CIH	TGGCTTGCATCGTGTCCTCTGGTCTTCCAAAGGATCTCGGTAACAGCCACAACTTTCTTTTACAGGTGAGTAATATTAGGTGTGTAATTTAGCTAACTAGTTAACAGGTTTGAATCTGATCCTGGTAACCTTAGCTTCTGACCTTTGTCTCTGCCAACACAGTAGGAATTCAGGTTCTCACAACTTCTTTGCATCTGCTTTAGTTACTGCTGCTTAGGTAGAGCAAGACAGCGCTGCAATGAAGGGACAATTATTTCTCGAGTTTGAAAATATCCTGCTTCTAACAAACTGGAAGAGCTGTCCGGAAATGTCTGAACCTCCCCCAAACTTTCAGACAGATGTCCGACTCCTCAATACCTCCTCGTGCGGTGTCTTCATTCCCTCGCCCTTCTCCAGGAC…	497	345	6.11621	uc008kwl.2	Arhgap1	Rho GTPase activating protein 1
Peak1144008	chr2	91549800	91550750	RA	NNNNNNNNNGGGCTACCACCGAAGTGGGGAGGGGGGAGCCAACAAAGGAATGTTACCTTGAGGATAGATTGAGCAGATTAACTAGGAAAAAAGTGAATGAGAGATTTACAACCCAAGAAGGTGCTTAGCCACTTAATTCAGAGATTTAATGAGAATAGGTTTTCGCAGGTTATTCCACTGCCAGTAAGAACATAGTCCCCTTTTTCACTAGTCAAGTCACCCTCACTTACAGGAGGACTTCATACTTGGCATTAAAAATTTTTTTTGATTGACTGAAAACTTACCTAACCTACCTTGATACCCAACACCGGAGTTACGGCCCTACAAATGTTCTCCAATAGATCTTTTTGACATAACTCAAAGAGACAATAAAGTAGCAAGAAAATTTCGGGGGATGTC…	135	205	3.53656	uc008kwo.1	Harbi1	harbinger transposase derived 1
Peak1144790	chr2	92263550	92264450	RA	AATCCCCATGGGCCTCTGGGCACCTATCTGACCACACCAAGGGCTTCTCTCTACCCCATTTCGAGCCTCCGAGGGATATACAGTGAGGGACATAACATGCTCCTTTCTTGGAGGATCAATGTCCTGTTAGCCCTGTTCACTAGAGCAGAGATGTGAAGGCCGGCTAATGCTCCCTCAGTCAGAGTCTGGGGCTACGGTAAACAGCAACAGTATAAAGAGTGTTGCAGTGTGCCAAGCACTTCTCACAAGCAAGAAGGAAAGGCATGGGCACTGGAGAGGAGGGTTCACTGCGTCTGTGAGGATAAATTTCGATGGTCTGTAGGCAGATTCCTAGGCTCTCGCTGGCCGAGAAGGAGCTTATGCAAGGCCTGCCTGTCCGGGTGAGTTCATTTCCCAGTT…	204	263	2.11275	uc008kxz.2	Cry2	cryptochrome 2 (photolyase-like)
Peak1144807	chr2	92274450	92275900	CIH	TCCGCCCCGCGTGGGCTGAGTCTGGAGGGACCTCGGATCTCCTACGCATTTCGCGTCCCCGGGAAAGACAGGGGTTGCGGTGACTCCGGCCGGTGGCTGACAGACCTGTTACCGGGCCCTTTCTAACAGTTCATTGTCCTGTTCATATGTGAGGCTGAGCGGTGATTGCCTTACACAAACTGTCCTATTTTCTATTTTCATCTCATCCTGGTAACGTTCATTTCATAAACACGAATAAAACAGATGCTTGTTAGTCTTACTCTGCAGATGAAGTAAGCTTAGGGCGCCCCAGTTTGAATGACTTGCGCAATACCATGAATCCAGTAAGATTCCACTCAGAATCTTCCGATTTCAAAATCCACTTCCTCGCAGAGAATCTTGGTATTTGCATACAGAAAG…	440	281	7.61607	uc008kyb.1	Slc35c1	solute carrier family 35, member C1
Peak1146563	chr2	93850300	93851600	CIH	AATCAAATCCAACTCTCCGGGCTTACCGAATGTGTGAAGGAAACCCTCGTGTATCATATTCTCGGAGACCTAAAGGCATAAGACTAGTGGGGGTCAGTGAAGGCCTCTGACCTGCTCACCTTGACGTGACTTGTTTAAGGCAAGTGGTGAACAGAAATTCCAGAGTGCTGTCTGAGACTTCCTGAGTGCTGTCAGTTCGAGGAGTCCCAGAACTTAATAGGTCCTAACAAAGGTCCCGCCACCCTGGAACTCCAAGCCTGAAAACCTTAAAAAGAACAAGGGCTCTGGCAGGTGCAGGAACTTGCTTGGAATGCACAGATCTATCCCGTCCCGCCAGCAAACCCCGTGGCAGCGGACGCCACCGTCTGACCTCAGGCCTCTCCCTCAAGCAGGAGACAG…	414	246	9.18518	uc008lgp.1	Hsd17b12	hydroxysteroid (17-beta) dehydrogenase 12
Peak1146729	chr2	93997600	93998200	RA	NNNNNNNNNNNNNNNNNNCACTGCAAGGGACACAGCGGACAATGCGCCTGACTCCGGCCGCCTGCCCAGGAGGGCTCCAACAGGACAAGTCCGGGGAGTTAAGAAAGGTCTCCTCCGTGCCCACCAGGCAGCAGCAGGTCAGATCACCCACCCCGCCAGTGCGCTCAGGGTCTGGAGAAGTTTCCGCGCTCCAGAGCGGGCTCGCTGAGCGCGAGCGACAGGGGAACAAGGGCCACAGCGTGGTCGCGGCTTGTGGTTCCACTCACCTGCCCATTCTCCGAGTCGCGGACCGACCAAGGCCTCGTTGCCCACGCACCACACCTGGAAGGCCCTGAAGAGCGAGTACGAGGCTCGCAGGGCCAGGTAGGCAATGGTGCTCGCGCCCACCCAGTACAGGAA…	226	274	1.53708	uc012bzz.1	Mir129-2	microRNA 129-2
Peak1146749	chr2	94017850	94018750	RA	CTCACCACACACATCAAAGCATTCTTAAACAATATACAAAAACAAAGCAACAGTTTTACATGTAAGAAAATACCAATCACAATGCAACCTTTTAACCCTTTCCCTGTAAGTCTTGTCACATGATTCCCTTTAAAACTAAAAATTGGTATTGGGGTCCCAAAACCTTATTGCAAAAGCAATCATACCTCAGGGTGGATAACTCCAGATTATGGAAATAGACAGAATGTACCTAAGAGTACACACTGGCAGTAACACAGAGACCTAATTCTGTATGGACAGGTAAGACAGGTGCTGACATGCTCAGCAACTATATTATCTTAATACCCTGAGATTCACAGTAATCCATTCTGCCTCAGGTGTTCCCAAGAGCCAGTATCAAAGATCCTTAACTTGCAGAGG…	131	161	1.19618	uc012bzz.1	Mir129-2	microRNA 129-2
Peak114682	chr1	145624900	145625350	RA	TCTCCCTCCCTCATCATCTCCTCCGCGCTTCTCTTGTCCTTTCCACTGTCCCTTCCCTGCGGAGCCTCCCTGTCTCCAGTGTGGTCAGGTGCATCGCTCAGGCTGTCGGTCCTGCGGAGCAGCCGGTCTAGGGCGTGTGTTTCCCCGGGTGGTGTCTGAGGCTCCAGCCGCCCAGAAACTCGAGATTCTAGTTTCCCAAAAGCAGAACTTTCACCTTTCGTATGTGGGCACCTCTTCCGGACCTCCACAGATAACCGTCTACGCGGGTCTGCACTCTACTTCCCGCAATTCTTTTACTCCCTCCTTTTTTGACTTCCTGTGAAGTTGAGTTTTCTCGAGGTAGTGCTTTTGCTCAGAGGCCACATGCTTAGCTCTGAATTTCTCTCTGACTTTATTTCC…	71	154	6.74649	uc007cxf.2	Uchl5	ubiquitin carboxyl-terminal esterase L5
Peak114682	chr1	145624900	145625350	RA	TCTCCCTCCCTCATCATCTCCTCCGCGCTTCTCTTGTCCTTTCCACTGTCCCTTCCCTGCGGAGCCTCCCTGTCTCCAGTGTGGTCAGGTGCATCGCTCAGGCTGTCGGTCCTGCGGAGCAGCCGGTCTAGGGCGTGTGTTTCCCCGGGTGGTGTCTGAGGCTCCAGCCGCCCAGAAACTCGAGATTCTAGTTTCCCAAAAGCAGAACTTTCACCTTTCGTATGTGGGCACCTCTTCCGGACCTCCACAGATAACCGTCTACGCGGGTCTGCACTCTACTTCCCGCAATTCTTTTACTCCCTCCTTTTTTGACTTCCTGTGAAGTTGAGTTTTCTCGAGGTAGTGCTTTTGCTCAGAGGCCACATGCTTAGCTCTGAATTTCTCTCTGACTTTATTTCC…	71	154	6.74649	uc007cxg.2	Rgs2	regulator of G-protein signaling 2
Peak1146858	chr2	94113150	94114150	RA	TGGATTGCTGGGGACACCATCCCTAACCTCATCCCAAAAGCTCTTCTCCCTCACTCTGTCCCAAGCTTCAGCTTCACCTTGAAACTAGGTCTTCCCTGAGATAAGAGTCTCCTTCCCCATCTCCTTCTTCCACTAAAGGGATGCAAGGCCATTACAGTAATGTGGAAGGGAGAACAAATCTCTTCCCCAAACCTTGGCAGGTACACACCCCAGGACCTGTCACCCCCGCAACCGCTGGGCAGAGGGGAGCGTCCCAAACTGGGGAGATCGTGCGGCTGCAGATAGAAGACTTTTCTTCAGCCGCAGCGGCCTCCCTCCCACGCGTGGAAGCGGAGCTGCAGTGGGGGCGGCGGTCACGCGGGCGGCACGGGGCCCTGCGCCGCGCGCACGTGAGGAGGC…	271	407	6.08271	uc008lgs.1	E530001K10Rik	RIKEN cDNA E530001K10 gene
Peak1152174	chr2	101592250	101593600	RA	GAAGGAGATAGAAGTCCACACCCCATTACAGCCACATGGCCTACAGATTTTGAAGATCACACCACTGCCATCCACTCTACCTAGGAAGATGCCAATTTGCCATCTATGGGACTTAGGCTTGCTCAAAGGTTCTGAGAGACAGAAACCAAGGAAAAGAGAGATCGGAAGTAAGAAGGAAAGGGGGGAGGAAAAAAGCAAAGGGGTTCAGGAATGAGAAAGAGGGGTATGTTTTAGCTCAGGTATTCCCTACCATTTTTCTAAGCATCTGTTCTTCCTGTTTCTCACCTCAAAGAATTCTCATCCCCGCCAAGTGCCTGGATCTAAAAGGTTCTGACAGACATTTGCTGCTAAATGACAGTGGCGACAGAGTTGGAGACTCTGCTTTTCTCATGACCCCTC…	114	206	5.92377	uc012cad.1	Prr5l	proline rich 5 like
Peak1152174	chr2	101592250	101593600	RA	GAAGGAGATAGAAGTCCACACCCCATTACAGCCACATGGCCTACAGATTTTGAAGATCACACCACTGCCATCCACTCTACCTAGGAAGATGCCAATTTGCCATCTATGGGACTTAGGCTTGCTCAAAGGTTCTGAGAGACAGAAACCAAGGAAAAGAGAGATCGGAAGTAAGAAGGAAAGGGGGGAGGAAAAAAGCAAAGGGGTTCAGGAATGAGAAAGAGGGGTATGTTTTAGCTCAGGTATTCCCTACCATTTTTCTAAGCATCTGTTCTTCCTGTTTCTCACCTCAAAGAATTCTCATCCCCGCCAAGTGCCTGGATCTAAAAGGTTCTGACAGACATTTGCTGCTAAATGACAGTGGCGACAGAGTTGGAGACTCTGCTTTTCTCATGACCCCTC…	114	206	5.92377	uc008lhq.1	Commd9	COMM domain containing 9
Peak1152218	chr2	101637150	101638000	RA	TCAAGAAAGAAGGGGACGGCTGAGAGGATGGGTTTTTCAGGCGAGTAGCCTCCTGAGCACTCATGACTGTAGATCTGCCCCTCTGGCCTTGGGAGGATGGTGCAGATACATTCTTTTTCTGCCTTCTAGCTTACTAGGGTCCCACGCTTGGCAGGATTCCCCCAAAAAGGGTTCACAGCGCTTCCTCTCCCACCGTGACCCACTACACTCAGGGCGGCCTGCCCCTTCCCTTACCCACCTCTTGGTAGTCTACCTCCCCGCCTACAGCATCCGATGCGGAGGTTCCTTAACCACGCGGAGTCTCCCCTCAGTCTCGCTGTCCCCGTGCCCCCACTCCCACCCCCAGATCACGCCAGGCGAGTTATTTTCCGAGCCTGCGAAGTTGCAGAATGATGACTT…	133	258	8.63218	uc012cad.1	Prr5l	proline rich 5 like
Peak1152218	chr2	101637150	101638000	RA	TCAAGAAAGAAGGGGACGGCTGAGAGGATGGGTTTTTCAGGCGAGTAGCCTCCTGAGCACTCATGACTGTAGATCTGCCCCTCTGGCCTTGGGAGGATGGTGCAGATACATTCTTTTTCTGCCTTCTAGCTTACTAGGGTCCCACGCTTGGCAGGATTCCCCCAAAAAGGGTTCACAGCGCTTCCTCTCCCACCGTGACCCACTACACTCAGGGCGGCCTGCCCCTTCCCTTACCCACCTCTTGGTAGTCTACCTCCCCGCCTACAGCATCCGATGCGGAGGTTCCTTAACCACGCGGAGTCTCCCCTCAGTCTCGCTGTCCCCGTGCCCCCACTCCCACCCCCAGATCACGCCAGGCGAGTTATTTTCCGAGCCTGCGAAGTTGCAGAATGATGACTT…	133	258	8.63218	uc008lhq.1	Commd9	COMM domain containing 9
Peak1154511	chr2	103600950	103601850	RA	CCCATTCTCTCAAAGAGAGAGAAGAAGCCCGAGTGTGGGAAGGAGCCACACTCCCGGAAAGCGCTCGAGAAGCCAGCCCCGCATGTCAGAGTATCCCGGACCAGGAACGTCTGTCTGTAGGGCAGTCCAGGCGAAGAGTCCGAAGATACAGGCACCAGCCGGTACAGAAGCTTCCGTACTCGAGCCAGCCCTACCGGCCAGTGAAAGACCCAAACGCACATCTCAACATCCGACCCAGTCCCTTGCAAAGAGTACCTGCGCCCTGCTCCGGCCGACACCAGGCAGCTGCACAACGGAAGCACGTGAAGACACCGAGTTGCTACCCAGGCTGACCAATCTGCTGGAGAAAATTCTACACAGCTGAGCTACGCCGGGGCCGCCGCTGCACGTGAATCCGCT…	131	191	2.8728	uc008ljb.2	Caprin1	cell cycle associated protein 1
Peak1154553	chr2	103635650	103636800	RA	CAGATTTTTAGCCAATATCCTATCTCACTAATCTCCTCTAACTAGTTAAACAACTAACTAAACATCTTCATGGGAATTTTTCAAAATTTTAAAATATGCCCCGGCAGGCATAAGTTATCAAAAGTTACATTATACTTAATGTAAAAGGGCAAGTTAGAATAACAGTTCCAGGTAAATTGCCTCCATTTTCACTCTACCACCCCATGTTTGTCCCTTTCCACTACTTTTCTTAATCAGGGTAGAAATTTACTTCTACCCAGACTCTTCCTCTAAACTGTGTTGGTATACGGTCCTACACTAAACGCATAAAACAAAAAAGCCGGTTTAAGTAATCTAACAGTATGGTCCAGAATGGCTAAATATTAAAGCCAAAACAGTGTGGGTGTGGCTCGACTTTTT…	146	280	9.08607	uc012caj.1	Lmo2	LIM domain only 2
Peak1154760	chr2	103868050	103868900	RA	TGACCCTGGAGTCGCTGCCCACCGACCCTCTGCTGCTCATCTTATCCTTCGTGGACTACAGGGACCTAATCAAGTAATGGGGCGGTGCTCTCGGCAGGGGTGGGAACGTGGAAGGAGGCAGGGAAGGAGGCCCGGGGTCGCTGGCTGGACGTGGGCTCCCTCCGCAGCAGGGTGACTGCAAGGCGGCCGTTATCCCGCATAGCGCCCCGGGGGGCTGAAGGAGACTCGGGGGAGCGGTCTGGGCATCCAGGTCTTACCCCTGCCCAGGCCTAGGTCCCCGGGAACTTAGCGCCCTCTCCCTCAAGCCTCGGCTAGGCCGGGTTGCGGAAGAGAGAGGTGGCTCCCTGGTCCTGCACCCCGCGGACCCTCGCTGGCCCTTTGGGGCCTGGTCTAGCGCTG…	120	245	9.2111	uc012cam.1	Fbxo3	F-box protein 3
Peak1155261	chr2	104333600	104334500	CIH	CGTCTCCAGAGTTGACACCCTCCAAACCCGCCGCCCCGCGACGCCGGTGACAGGGCCACCAAGCCTCCGCGGCGCAGCCACGGGGCTGGGCGCTCCGGCGGCGGCGTGCGTGCACGTTGGTCTTCGCTCCCATCAATGAAAGGAACGAGGTCTCCGTAGTGACGGCCTAGAGCCGCCGAGCCGAAACGGGGGGCCCCCGTGGGACCAAACAAAACTTCGGTTGCTGGGAAGAGCCGTTGCGCAACCTAGGCTTGGGGGAAGGCCCGGACAGCCCGGCGCGGCCAGGGCGGCTTCCCGGAGGCTGCGCCAAGCGCGCGCGGAAAGCACGCGCAGTCCCCGCGTACGGCCTCCTCGGGCCTGGCTTGGCGCCGGCCTTCGGGAACCGCCCGGGCCGGCCGC…	531	359	7.25431	uc008lju.2	Hipk3	homeodomain interacting protein kinase 3
Peak1155261	chr2	104333600	104334500	CIH	CGTCTCCAGAGTTGACACCCTCCAAACCCGCCGCCCCGCGACGCCGGTGACAGGGCCACCAAGCCTCCGCGGCGCAGCCACGGGGCTGGGCGCTCCGGCGGCGGCGTGCGTGCACGTTGGTCTTCGCTCCCATCAATGAAAGGAACGAGGTCTCCGTAGTGACGGCCTAGAGCCGCCGAGCCGAAACGGGGGGCCCCCGTGGGACCAAACAAAACTTCGGTTGCTGGGAAGAGCCGTTGCGCAACCTAGGCTTGGGGGAAGGCCCGGACAGCCCGGCGCGGCCAGGGCGGCTTCCCGGAGGCTGCGCCAAGCGCGCGCGGAAAGCACGCGCAGTCCCCGCGTACGGCCTCCTCGGGCCTGGCTTGGCGCCGGCCTTCGGGAACCGCCCGGGCCGGCCGC…	531	359	7.25431	uc008ljw.1	4930500J02Rik	RIKEN cDNA 4930500J02 gene
Peak1160215	chr2	109730500	109732100	CIH	ACAAAATGTACCCATAAAACAAAATCTATGCTTCATCCTTCATTCACAAGCAGATTTTGAATCGGCTAACTAAAAACAATACTTCGTGTATACCAAAGCGTTCTCTCCCGGTTGTTTTTTTTCCCACCTTTCTGCTCAAAGAGAGTTTTAGATAAAATTCGAATTGTAAATTTTTTAAATTAGATCAAGCTAGGATATTAAGAATTTATAAGAGGACTCGGACATGGGGAAACCAGCCTAGACGGTCAGAGGCTGCCGTCGGTCGGGTAAGGGCCGGAACTAAGGTCCTGACTTCCCCGAGGCAGGGGACACTCGGGACATCGGTTCTTTTCAACCTCAGGTTGTTGGAAGTGGACGAGCACAGACCCACGAAAGGAGGCCACCCGTCGGTCGCAAAGC…	559	345	10.7082	uc008lmp.1	Lin7c	lin-7 homolog C (C. elegans)
Peak1161924	chr2	112106950	112107650	RA	CTTTGTCAAAAAGGAAAGGGGGGGGAAAATGCATCCACCAGAAGCCACCACCAAGATGTCCTCAGTTCGGTTCATGGTGACACCAACTAAGATTGATGACATTCCAGGTTTGTCAGACACCAGCCCGGACCTCAGCTCTCGGTCTAGTTCTCGAGTAAGATTTAGCTCCCGAGAAAGTGTGCCAGAAACAAGCCGTAGTGAGCCTATGAGCGAACTGTCTGGGGCTACTACTTCTCTGGCAACTGTTGCCCTAGATCCTTCCAGTGACCGGACTTCTAATCCCCAGGATGTTACGGAGGGTAAGTAGAGACTCAGAGAGCCGGGTGTTTCAACCCTTGGGTTGTCCATGTTGGCTAACTACCCTAATTTTATAATCATAAATTAAGGCCCACGTTTCTG…	71	162	7.76377	uc008low.2	Slc12a6	solute carrier family 12, member 6
Peak1162046	chr2	112238550	112239700	RA	TGGAAGTGATTTGGTNNNNNNNNNNNNNNNNNNNNNNNNNGAGTCTCTGTGTACAAATGGACTCTTCTGCCTCTGACTCTGAGTACTGGGATTATATAACAAGGTGACCAAATGGATAAGGCATTGCATTACTGAACTTATTTCTTGNNNNNNNNNNNNNNNNNNNNNGGGCAGTGATTTTTTTTTAAGCTCCAATTAAATGTATTTAAGAGGGAGGAGGGAAGGAAGAAGGAAAGATAGTAGCTAAAAACGGTTCTGATCCTCATGGCTCTTAGGAGATAACCACATGTGGAAGGAATTCTTGTATAAGGAGAAGTGTGTCTTTCTCAACAGCTTGTTTTGTTTTGGTAGAGAAATTGCCTAGTTGGATTACGGGTTAAGTACAACGTGAATAGTCAA…	87	161	5.09521	uc008lpa.1	Katnbl1	katanin p80 subunit B like 1
Peak1162046	chr2	112238550	112239700	RA	TGGAAGTGATTTGGTNNNNNNNNNNNNNNNNNNNNNNNNNGAGTCTCTGTGTACAAATGGACTCTTCTGCCTCTGACTCTGAGTACTGGGATTATATAACAAGGTGACCAAATGGATAAGGCATTGCATTACTGAACTTATTTCTTGNNNNNNNNNNNNNNNNNNNNNGGGCAGTGATTTTTTTTTAAGCTCCAATTAAATGTATTTAAGAGGGAGGAGGGAAGGAAGAAGGAAAGATAGTAGCTAAAAACGGTTCTGATCCTCATGGCTCTTAGGAGATAACCACATGTGGAAGGAATTCTTGTATAAGGAGAAGTGTGTCTTTCTCAACAGCTTGTTTTGTTTTGGTAGAGAAATTGCCTAGTTGGATTACGGGTTAAGTACAACGTGAATAGTCAA…	87	161	5.09521	uc008lpb.1	Emc7	ER membrane protein complex subunit 7
Peak1162092	chr2	112294400	112295400	RA	TAAGAACTGGAAGAAGGATGCTAGACGCGGCATGGCTTTACGAAGGTAACTGTTTTCTGGTGGTCTGGCCATTTGCCCTGTCTGTGTCTTAGGTATTTTATTTACCATTTATAGTGAGTGCTTCACTTTCTCAGTCTGCAACCTTGTTTGTTAAAAAACCAAAGCATTAACACAGAATGAAAATAAACATTCTCCGCGAACTTAAACATGGATCACCATTTTTTGATATAGATTTTAAAAAACTTTTTGTTTTCCTTTTCAGCCCAAATTGTCTGCATTTCCACTCTCCATCGGGAGCTTCACTCTTTTTTTTTTTTTTTTTAACTTTTCTATGGAGGCAGAGTGCACAGGGTCTTTTACGGAGATATGTGGTAGAAAGGAGACTATTTAGAGCTAGCA…	171	234	2.59331	uc008lpa.1	Katnbl1	katanin p80 subunit B like 1
Peak1163094	chr2	113281300	113282550	RA	GTGTTCTCTGAGCTGCTGAAAGCCTGGCTCCCTCCCCGGTCCTGTCGCTCCCTGTCCTGTAAGTCAAGAGCAGATGGAGCGGATAAACTGAGAGAGCAGGGCAGGTAACACAAGGCAGAACTTGTGTCAAGGGCACTGCGGGGACATGGAGGAGGTTGGTAACTCTCTCAGCAGCAGAGATGTGCTGGAACCAGACAAATCCGAAGCCGGACTTGAGATGGCTCAGTCGATCCTGAGTAAATTCTCTATGAAATCCCTGTTTGGATTTACAAATAAATTGGACTCCTTGGAGCCTGAAGAGGAAGATGCTGTGCTGAAGGCATTTCGCAGTTTAGAGGGGGATCCCGCTCCTGAGCGAGGTGATCCCAGCAAAGGCTCAGATCAGCCACAGGCAGAGGC…	94	194	7.59583	uc008lpo.1	Fmn1	formin 1
Peak1169518	chr2	119303150	119304200	CIH	NNNNNNNNNNNNNNNNNNNNNNNNNNNNNNNNNNNNNNGTCGCCCCGCCGACTGTGGAGCCGCGCTTCGCTCTCGGAGGCCGAGGGACGGTGACTGCGTTGGACGGGAACGCTCCTAGCTCGCTCCCTCGGCGGCTCCTGGGACCCCAAGATNNNNNNNNNNNNNNNNNNNNNNNNNNNNNNNNNNNNNNNNNNNNNNNNNNCACTTTCACTCACTGAGAGGAGCGGAGCAGGGACACGGGGAGCCATGGCGGGGGGGAGGAGAGGCGCCATAGCCAGGCCAGAACAATCGAGCAGGTACTCGGCCGGCTTAGCCCTGCCCCGCCCACGCCCACTGCTAGTCGCTAGCCCGTGTCCGCCGACCGTGCCGCTACGGGCGGCCTCGTGCAGCTTGTACCCC…	405	285	4.84661	uc008ltu.1	Exd1	exonuclease 3'-5' domain containing 1
Peak1169904	chr2	119722650	119723950	RA	TTGGGAAAGGCCTGGAGGGCAGTGGTTTCAGAATTTTCACGAAGGCTTCGAATACAGGATTGAGCGTATTGTGTACCTCTCTCCTGTCTCTCCTTTCCTGATTCTGGAAGCTTCATAAGTTCTTTCTGGATTACTAAAATGCGAAAAGGCTACGGCTTCGGCTCCGTGGGCGGAACCCAAGGGTCCTGACGCTGCTCCGGGCTGTTTGGCCTCCTGATGTTGGGGGAGGGGCAAAGAGGTGCTGCTCGCGCCTCCCTATGCGCCTGCGCGGTCGGCTCCAAGCTGGTAGGAGCGCGTGCGCAGTGACGTGGACATCCGGTGCGTGCGCAGGCTCTTCAGCTGAAGCGGACACACGGTGTGCGAACCCTTCAGAATAACCCTCCCCTAGAGGGATGTGAA…	287	371	2.79011	uc008lut.2	Mga	MAX gene associated
Peak1170218	chr2	119979350	119980950	CIH	CATCGAGTCACTCTAGAGGAAGCTGTGTGGTTGGAACTGCAGGGCAAGCCGGTTATTGCTTCCGGAGACAGAGTGACCGTGACAAATATTTTCAGTTTGTCAAGGGTGAAGAAATGGAAACTAGCAAACAGTAACCTGACACTCCCCTTCAGTCCACAGGCTGGTGAGGCAGCTACACTGTAGGCTAACTTCCTATAGACCATAAAGCTGGATGATAGCAGCCCCGCCGCTGTGGCGGAACGTGGCACCTAGGGCATGGCAATACTCCTACTGTGGNNNNNNNNNNNNNNNNNNNNNNNNNNNNNNNNNNNNNNNNNTCACTGTGCTGGAAGGTTACCTCTCCACCTAGGAGCCGCATTCCTTCATTATCACTTTCAGCACTAGGTTGCACTAATGATG…	365	238	5.96559	uc008lvd.1	Ehd4	EH-domain containing 4
Peak1170625	chr2	120388650	120389800	RA	TAAGTAACTCGTAGATGAATCTGATCATTCATTCTTTCGTTTTTTGGCGTTACACTTTTAAGATTCCCCCCTGTAGTTTTAGAACAGGATTTGGCTCTTAATCAGTCTGTGATTGGAATCACTTTAATATAAACCGATATGGTGGCTAGAACTGTAATCTGCTTCCAAGTTGGGGTAAAAAAACACACACACACACACAACACTGAAATCTGGAACTTCCCCAAAAAGATAGTTTACGTTACTTTCAAAGATGACTATACCTAACAGACTGAAACGGGAGGCGGTGCAATAATCTCCTCTCCACACTACGCACCAAAATCGTACTAAATATTAAATGGACACATACCGTTCCACTAGTTGCTACTACATTGCTAAGACGCATCCCACAAGTAGAGTCCT…	174	249	3.29018	uc008lwf.1	Zfp106	zinc finger protein 106
Peak1170625	chr2	120388650	120389800	RA	TAAGTAACTCGTAGATGAATCTGATCATTCATTCTTTCGTTTTTTGGCGTTACACTTTTAAGATTCCCCCCTGTAGTTTTAGAACAGGATTTGGCTCTTAATCAGTCTGTGATTGGAATCACTTTAATATAAACCGATATGGTGGCTAGAACTGTAATCTGCTTCCAAGTTGGGGTAAAAAAACACACACACACACACAACACTGAAATCTGGAACTTCCCCAAAAAGATAGTTTACGTTACTTTCAAAGATGACTATACCTAACAGACTGAAACGGGAGGCGGTGCAATAATCTCCTCTCCACACTACGCACCAAAATCGTACTAAATATTAAATGGACACATACCGTTCCACTAGTTGCTACTACATTGCTAAGACGCATCCCACAAGTAGAGTCCT…	174	249	3.29018	uc008lwh.1	Snap23	synaptosomal-associated protein 23
Peak1170631	chr2	120393000	120393500	RA	NNNNNNNNNNNNNNNNNNNNNNNNNNNNAGACATTCCTCAAAATAAATGTTTTGTTCATTGTTGGCCAAAGCTGCTTCGGAATTCCTGTGACCGTATTCTGTTAACTGAAAGGTATTTACGCATCTATTTCCCTGGTTTAAACGGGCCAAAACACCCTGTAGACTTTGGCAGTCGCGAGTTTTTCCTAGTCTTTCAAACACTAAAGCGTCCCGTGCAAGGCTGCCTTCAGGGATGATAGTTGGAAGAACTCCTCCCGGGGAGAATCTGTAGGGTTAACGGGTGACTTCCCAGGATCTCCGCCTGCGTGGCAGGAGATTTAACACCCTCTCCGCGGCGATTGGCTCCAGTGGTAGAGGTGTGTCTGCCCCGCGGCGCCCTGCGACTGCGCAGGCGCACAA…	120	200	4.66168	uc008lwf.1	Zfp106	zinc finger protein 106
Peak1170631	chr2	120393000	120393500	RA	NNNNNNNNNNNNNNNNNNNNNNNNNNNNAGACATTCCTCAAAATAAATGTTTTGTTCATTGTTGGCCAAAGCTGCTTCGGAATTCCTGTGACCGTATTCTGTTAACTGAAAGGTATTTACGCATCTATTTCCCTGGTTTAAACGGGCCAAAACACCCTGTAGACTTTGGCAGTCGCGAGTTTTTCCTAGTCTTTCAAACACTAAAGCGTCCCGTGCAAGGCTGCCTTCAGGGATGATAGTTGGAAGAACTCCTCCCGGGGAGAATCTGTAGGGTTAACGGGTGACTTCCCAGGATCTCCGCCTGCGTGGCAGGAGATTTAACACCCTCTCCGCGGCGATTGGCTCCAGTGGTAGAGGTGTGTCTGCCCCGCGGCGCCCTGCGACTGCGCAGGCGCACAA…	120	200	4.66168	uc008lwg.1	Snap23	synaptosomal-associated protein 23
Peak1171034	chr2	120802650	120803700	RA	TCCACAAGATAAGGAATCCTGTGGGGTTATGTTATTCGTGAAGGAGCCAGAGTGAGCCGCCCGTCGCATTTGTACTTTAAGAGGCGTCCTGATANNNNNNNNNNNNNNNNNNNNNNNNNNNNNNNNNNNNNNNNNNNNNNNNNNNNNNNNNNNNNNNNNNNNNNNTCGCACCACGGTCAGGGATGCCAGACCCTGGTGGAGCCAGGTGGCGAGCTGCCTCCCTGCCACCCCCTCGCTTGGCTCTTCCTGGTCCTCACTAGGTTGTCAAACGCCGGGCAACCGGGCTGCCGCGGCGCGGAGGCCTGGGCTGAGGCGAGTTGCGGAGGCGGCGGGAGGCCACAGAGGCCGGAAGTGCGGGCCGGAGCGCTCCGGGGCTGCGCCGAGATGGCGAGAATGCTG…	189	264	3.12489	uc008lxf.1	Tmem62	transmembrane protein 62
Peak1171365	chr2	121120700	121121550	RA	GAACAGGGTCCAGCTATCCACGTCACTCACTACCCTCACACTGCTCCCTTACATTTATGGCCCCTTAGCCTCTTTGTCTTCGGCTCTTGCAGTGACTGAAGGTCACTCTCTGGGTCCATCTGAGGGGAGAGGCAGCAGATGGTTTCTAAGAGGAAGGGGGAGGGCCCATGCAGCCCTTGCCTCCTATAGCTGGCTCTGTGCCCCGGTGTGGGGCTGTGGTCCTTTGGTTGATGCCGAGAGAGTATTTCTTTACTAAACAGGATTTGGGGAGAAGGTCCTTAGAGCTGCTGGAGGTCACCCTGGCTCTTTGAACTGATAGAGAACCCCTTAGCTCCCTCCCCTTCCCAGTAGCCAAGCAGAGGCACCAGATCATTCAGACTGTAAAGGCCAAGAAACAGT…	73	188	10.853	uc008lyi.2	Map1a	microtubule-associated protein 1 A
Peak1171365	chr2	121120700	121121550	RA	GAACAGGGTCCAGCTATCCACGTCACTCACTACCCTCACACTGCTCCCTTACATTTATGGCCCCTTAGCCTCTTTGTCTTCGGCTCTTGCAGTGACTGAAGGTCACTCTCTGGGTCCATCTGAGGGGAGAGGCAGCAGATGGTTTCTAAGAGGAAGGGGGAGGGCCCATGCAGCCCTTGCCTCCTATAGCTGGCTCTGTGCCCCGGTGTGGGGCTGTGGTCCTTTGGTTGATGCCGAGAGAGTATTTCTTTACTAAACAGGATTTGGGGAGAAGGTCCTTAGAGCTGCTGGAGGTCACCCTGGCTCTTTGAACTGATAGAGAACCCCTTAGCTCCCTCCCCTTCCCAGTAGCCAAGCAGAGGCACCAGATCATTCAGACTGTAAAGGCCAAGAAACAGT…	73	188	10.853	uc008lyj.2	Map1a	microtubule-associated protein 1 A
Peak1171431	chr2	121179850	121181700	CIH	GGCTCCAACAATGGTAAATAAAACTATTTACTTCTCACAGCACTACCAATATTAGACTTTCCCACCTTCAAAAGTGAACCCCCAAGCCTGTGCGCCTCTTTTTTACTGNNNNNNNNNNNNNNNNNNNNNNNNNNNNNNNNNNNNNNNNNNNNNNNNNNNNNNNNNNNNNNNNNNNNNNNNNNNNNNNNNNNNNNNNNNNNNNNCTTCCACTTCCTTCCTAGGGCAAGTTTTTATGTTTCCGACATATTCCTTATTCTGACACGAGTTTGCTGCTTCTTCTCACTATCAGCTCACTCATCCTACCCTCTCTCCCCGCCTGTGATAATGGCTCTTCACTGACTCCACTAGCCTTACTCCCCAACCTGACTGCTGCACCCCAATCACTAATTAATGCAATGA…	486	229	19.1174	uc008lyt.1	Ckmt1	creatine kinase, mitochondrial 1, ubiquitous
Peak1171489	chr2	121238950	121240200	CIH	NNNNNNNNNNNNNNNNNNNNNNNNNNNNNNNGANNNNNNNNNNNNNNNNNNNNNNNNNNNNNNNNNNNNNNNNNNNNNNNNNNNNNNNNNNNNNNNNNNNNNNNTACCCACCCTCTCAAACAAACCAACAAACAACAATGGGGGGGGGGGGAGCAGCAGGCAGGGAGGGCAGAGGCCTAAGGCTGGACAAAGAATACAGACCTCACGTGGACCTGACAAAGCAGGATACGAGGTAGGGCAGCGGCAGGATGTAGACTTACTACGCCCTATAATTGGACAAAGCAACAGCCTGACATTTGGAAAACGTGTCGCGGTGCGCTCAAGTGCGTGCGCGCCCCAATGCCCCGGAGGGAGGGAGCCGGACAGACAGCTCAAGCTCCCCTCCAGCCCTTTCGCGGG…	447	274	8.91307	uc008lzb.1	Pdia3	protein disulfide isomerase associated 3
Peak1172177	chr2	121973200	121973800	RA	AACTCAAGAGCACACCCTAGATAGTAGGGCACCAAGGGTCCAGCCCAGGCTGTTTGAAATATCACGGGACTTTATAAGAACATGAAACTGAAAATGGGAAAGTCCCTTTGTAACCTAGTTCAGCATCAACAGCTAGGAGACTGGTGACGACCTCCGGATCTGAGTCCGGATTGGCTGTGAGTTCAGGAACTATATAAGAGCGCGCGCCCTGGCTGGCTCTCATTTCAGTGGCTGCTACTCGGCGCTTCAGTCGCGGTCGCTTCAGTCGTCAGCATGGCTCGCTCGGTGACCCTGGTCTTTCTGGTGCTTGTCTCACTGACCGGCCTGTATGCTATCCAGAGTGAGTGCCTCTTTCCCCTCTCTTGGCATTAAATTTTTAGTTCTCCTTAGTTCTCCTTC…	198	260	2.32928	uc008mae.1	Patl2	protein associated with topoisomerase II homolog 2 (yeast)
Peak1172257	chr2	122060650	122061550	RA	AGAACCTGTCCCTGGTGGTGCACGGACCTGGAGACATCCGCCTGGTAAAAAGGGGAAGGAGTGTGGGAACTCAGGCAGTCACCCACCCAGCTCCGGTTTGCCCCTCTGGCAGGCTCAGCAGTGGTACCCACTCCCAAGTTCTGTTGCTCATAGAGCTGGCAGATAGCCCGTGCCAAGCACCCCTGACTGCCTGGGTTTACCCAGATCTCAGCTGGTTACCGGGAGGTGGGGGTGGGGTAATTGTTATCTATCTCTAGAGAGAGTTCTGGTCGCGTGCTCCCAGAGCCTAGACCGGGCGCCAGGCACGTGACCTGTGCCCAGGACCGTTGAAAACTAATCAAGCCTTCGACTCTAATAGCTGCAAACTCACACTGTTGTTATTGCTCTTCAGAAGGGTCA…	129	177	2.13572	uc008maj.1	Sord	sorbitol dehydrogenase
Peak1172257	chr2	122060650	122061550	RA	AGAACCTGTCCCTGGTGGTGCACGGACCTGGAGACATCCGCCTGGTAAAAAGGGGAAGGAGTGTGGGAACTCAGGCAGTCACCCACCCAGCTCCGGTTTGCCCCTCTGGCAGGCTCAGCAGTGGTACCCACTCCCAAGTTCTGTTGCTCATAGAGCTGGCAGATAGCCCGTGCCAAGCACCCCTGACTGCCTGGGTTTACCCAGATCTCAGCTGGTTACCGGGAGGTGGGGGTGGGGTAATTGTTATCTATCTCTAGAGAGAGTTCTGGTCGCGTGCTCCCAGAGCCTAGACCGGGCGCCAGGCACGTGACCTGTGCCCAGGACCGTTGAAAACTAATCAAGCCTTCGACTCTAATAGCTGCAAACTCACACTGTTGTTATTGCTCTTCAGAAGGGTCA…	129	177	2.13572	uc008mak.1	Duox2	dual oxidase 2
Peak1172438	chr2	122201450	122202150	RA	CCGCTAACTAGGCTTCACTTTGGTTCGGTAATCTGGGGCTTGCGAGAGATGTTGGAGGTGGCCGGAGACCTCCTGAGCATCCGGGGACCCGAGGTGACTGTCTTGGGGAAGCCGGTCTCCGGGGCCTGGACCCTTACCAGTGGACTCTGCAGAGTTCTCCTGCCTGCAGGGCCGTTCCCCAGTGGGTCTCCTGGCTGCAGATCCACCCCGCACCCTATATCAGCGACCGATGAGGACCTTTGCTGAGAGTGCGGCGGATGCCCTCGGTACTGAGTTAGCAGTTTGGACAGAACTCTATTGAATGCCGGTCAGCTTCGGCTTTCCGCCCCCATGACTTCTCTCTTCCTTGCAGCCTCTCCCACTTATCCCACATTTAGGATGGCTAAATCCTCTCTCCTT…	84	177	7.2563	uc008mar.1	Shf	Src homology 2 domain containing F
Peak1172438	chr2	122201450	122202150	RA	CCGCTAACTAGGCTTCACTTTGGTTCGGTAATCTGGGGCTTGCGAGAGATGTTGGAGGTGGCCGGAGACCTCCTGAGCATCCGGGGACCCGAGGTGACTGTCTTGGGGAAGCCGGTCTCCGGGGCCTGGACCCTTACCAGTGGACTCTGCAGAGTTCTCCTGCCTGCAGGGCCGTTCCCCAGTGGGTCTCCTGGCTGCAGATCCACCCCGCACCCTATATCAGCGACCGATGAGGACCTTTGCTGAGAGTGCGGCGGATGCCCTCGGTACTGAGTTAGCAGTTTGGACAGAACTCTATTGAATGCCGGTCAGCTTCGGCTTTCCGCCCCCATGACTTCTCTCTTCCTTGCAGCCTCTCCCACTTATCCCACATTTAGGATGGCTAAATCCTCTCTCCTT…	84	177	7.2563	uc008mas.1	Slc28a2	solute carrier family 28 (sodium-coupled nucleoside transporter), member 2
Peak1172720	chr2	122563400	122564800	CIH	CATCCTTTGTAATCAAATCTTTTTTCAGACAGCCCCACCCCATCAGTTTTACAGACTGTTACCTTGGGTCCTTGGAGTACCCTTCCTATTTTAAGGTTATGTTAACTAGTAGCTTTTATTCGTTGCCATGCCCTCTAATATATTTAGAAGTCTCAAGGATTAGTCTGTGGACATTCTACCGTGGAGAGTTGAGAAGTTACCCTTGAAAAGTGGCTAAAGTGAAACTGAACATAAGATGGTGACAATAGGGAGCCAGTGCATTCCAGGGGCATGGCNNNNNNNNNNNNNNNNNNNNNNNNNNNNNNNNNNNNNNNGAGATAGCTTTGGCTACAATATGGAAAACTGAACAGGTAACCTGAGGAGCAACTAGAGATGCTACTAGAGGTCAGAGTTTACAAA…	369	207	9.7345	uc008mbe.1	Bloc1s6os	biogenesis of lysosomal organelles complex-1, subunit 6, pallidin, opposite strand
Peak1172720	chr2	122563400	122564800	CIH	CATCCTTTGTAATCAAATCTTTTTTCAGACAGCCCCACCCCATCAGTTTTACAGACTGTTACCTTGGGTCCTTGGAGTACCCTTCCTATTTTAAGGTTATGTTAACTAGTAGCTTTTATTCGTTGCCATGCCCTCTAATATATTTAGAAGTCTCAAGGATTAGTCTGTGGACATTCTACCGTGGAGAGTTGAGAAGTTACCCTTGAAAAGTGGCTAAAGTGAAACTGAACATAAGATGGTGACAATAGGGAGCCAGTGCATTCCAGGGGCATGGCNNNNNNNNNNNNNNNNNNNNNNNNNNNNNNNNNNNNNNNGAGATAGCTTTGGCTACAATATGGAAAACTGAACAGGTAACCTGAGGAGCAACTAGAGATGCTACTAGAGGTCAGAGTTTACAAA…	369	207	9.7345	uc008mbg.1	Bloc1s6	biogenesis of lysosomal organelles complex-1, subunit 6, pallidin
Peak1175529	chr2	125499100	125500000	RA	TCTGTTCCCCGAGGCTGGCGCGGACCTGGAAGGCGACGAGTTTGATGACTGGGAGGACGACTACGAGTTCCCTGAAGAGGAGCGCTGGAGCGGCGCGATGCACAGGGTGTCCGCCGCCCTGGAGGAAGCCAACAAGGTGTTCCTGCGAACCGCGCGAGCCGGAGATGCCCTGGATGGCGGCTTTCAGGCGCGGTGTGAGAAGAGCCCTTTCGACCAGCTAGCTTTTATCGAAGAGCTGTTTTCGCTGATGGTTGTCAATCGACTGACCGAAGAGCTCGGTTGTGATGAGATCATTGATCGAGAGTAAATGCTGACGAGAGAGGAGGAAACTACCTGAGAGGGAGAGATTCAACATTCTGCTATTTTGGGGTTCATTCCAAATAGTTCTGTGCAAAAAAT…	123	174	2.36125	uc008mcx.1	Eid1	EP300 interacting inhibitor of differentiation 1
Peak1175745	chr2	125683950	125685100	RA	CAATTAAACCTTAAATGGAAAAGAAATCACCAATCAAACTAGGCAAGTTTGTTTACTTTTATGCCATTGATGATTCAAACACGGATGCTGGGAAATTTCTTAAATCAAGGAAAAAGATCATTGGTTCCAATTCCCTTAACCCCTACCTTTCCCCAGTCCAACCAAACAAAAAGCAAATCTTTCTTCGGAGCTTGTCATGTTTTAGAGGACGGGACGAGTCGTTTAACTACTCCTCCTACTCTTGCTCTGAGCCTTAACCTGGGACCCAAACTGACCCTGGGCGAGACTCTTAGGCTGTTTTGGGGGAGACTCCCGAGTTTCGCAGTCAGGTCTGGGAGCAGGATGGACCACCCCCCTCTTCCAGTTTTCACTCTTCCAGCATCTGGCACCGGCTCAGGT…	134	235	6.14502	uc008mde.1	Galk2	galactokinase 2
Peak1176716	chr2	126701350	126701700	RA	CAACAGATGAGGTAGTTCGACGCAGACCTGGCAACGCACGGTCTCAGCCTCCCAGGAATTGTCCCTTCCCTGTCGCCTGCTAAACAAAACCCCGAACCACATCGCAGTCTACACCGTCAAAATCGCTCCCGTTCTATTAAACAAAATAATAGTAGAAAATGTACCTGTAGAGCGTCTGCGGCACAGCCACCAAGTCACAGCTCGGAACCCGCGCCCTTCTCCTTGCCACACCACCCCAGCCCTCCCTCCCTTTCCGTGACGGCTCCGCTGCGAGCGGTGGCGCCCGGAGGGTCACGGAGCTCCCCGGAGCGCCGCCCAGGCTCCCGCGAGGCCCGCCCGCGCCAGGCCCG	98	164	3.97758	uc008mej.2	Sppl2a	signal peptide peptidase like 2A
Peak1177973	chr2	127952650	127953700	RA	CTACTCCTAGCCCGATTGCACCGGGACCCAGTCGCATAGGCTGGCGGACCCCTGAGCTCGCAAGCCTATTGCCCACGGGGCAGGCACTGCTTGAGGAAGGCTAACTGAACAGTGGGGGCAGAGGTCTGGATGTGCATGCCCGAGACCCGAGATGGTCGTTCATATTTGGTTCGTGTCGGTAGCACTCGGTAGCACATGGGGACACAGCAGGTGAAGTTGCTGAGAAGTTCTTCAGGGGACTGCGGAGGCATTAGGGACTTGGCTCGGAATGGCCTGGAGTGCGATCGTGGCCTCGCGGATCTCCGAGGGGTGCGTGTCTCGCTTTGTCTCTAATGTCCCGCTGCCCTGGCGGCGGGAATTCCCGCAAAGCGCGCGCCGTCCCGGCCTGGCCCAGGGGTG…	108	209	7.05317	uc008mgm.1	Bcl2l11	BCL2-like 11 (apoptosis facilitator)
Peak1178327	chr2	128254600	128255500	RA	GCTCTCCTCTGAGACAGCATAACACACAGCCACCATCCACAAGGCACAGCTCAGAAACTTCCTCCAAGAGTCCCGCAACAGACACAACAGGTGGGCTGGAGGCAGAGGGAGCCACTTTTCTGACCTCACAAAACCTTCAAAGTCTGGGAGAAGCAGTGTCTACCCCAGAACACAGCAGCTGTCACAGCTCAGAGGTGCACGGAAAACATCTTTGACTGAGAGTACTCACCAGGGAGAAGCTGATAGACGGGTCCGCCTGCCTTCCCAGCCACTGTGCTGTGAAGATCCCAAGATATGCGCAGCTTGCCTGGAAAGTCACTTTGAAACTTAGAAAGCAGACACTGCAAAGTCACCCAGTCCCCTCATTCTCAGAGATGTCCACATGATTAGGNNNNNNNN…	107	209	7.21648	uc012cdr.1	Gm14005	predicted gene 14005
Peak1178327	chr2	128254600	128255500	RA	GCTCTCCTCTGAGACAGCATAACACACAGCCACCATCCACAAGGCACAGCTCAGAAACTTCCTCCAAGAGTCCCGCAACAGACACAACAGGTGGGCTGGAGGCAGAGGGAGCCACTTTTCTGACCTCACAAAACCTTCAAAGTCTGGGAGAAGCAGTGTCTACCCCAGAACACAGCAGCTGTCACAGCTCAGAGGTGCACGGAAAACATCTTTGACTGAGAGTACTCACCAGGGAGAAGCTGATAGACGGGTCCGCCTGCCTTCCCAGCCACTGTGCTGTGAAGATCCCAAGATATGCGCAGCTTGCCTGGAAAGTCACTTTGAAACTTAGAAAGCAGACACTGCAAAGTCACCCAGTCCCCTCATTCTCAGAGATGTCCACATGATTAGGNNNNNNNN…	107	209	7.21648	uc008mgq.2	Anapc1	anaphase promoting complex subunit 1
Peak1178615	chr2	128524900	128525650	RA	ATGGGGGCTCCCTAGCCGGGTCTTGGGGTGCACGTCTTAGTAGAACCGATGGGAACCGAGAGCTTCCCATTACCACAGAGAAAGACCTCAAGCCCGGTTGGGCGCTCTGGGAGCAGCGAAGTTTGAGCCTTTAAGAAATGCAACTCAGGTCTGGCGTGGCATGCACCAAGAACTTTACCCTCAACACTGTCTAGCCTTGCCGAGCTTTGGCGGGGTTTCTGCGAATCATAGACCGAGGATTCCAAGGTAATTCCACGCCGTGAACCAATAAGTAGCTGCAAAAGTTGGATGTCACCGTTAGCGCGTGGCGTTGCTTGGAGGCTAGGTGTCCCGCCAGGGAAAGACTAGTTCTGGCTTCTCCCCTGGGCTCTGCTGAACATTGTGTTAGCCCTCCTTTGT…	123	155	1.32055	uc008mgt.1	Mertk	c-mer proto-oncogene tyrosine kinase
Peak1178901	chr2	128792600	128794150	CIH	ATGGCAGGCAGTCTTCCTTACACTACGGAGACATAACAGCTACAAGTTTAAGGGCTTAAGGATGATTCCGAGTTCTTTCGGCAACAAAGAAAGCTTTTCTTTCTTTCTTTCTTTTTAACAAAGAAAACCGCCAGTCCTGGGTTCCTTTCTTTGTCGCGCAGTTAACGGTGGCGGGGTGGAGGGGGACAGTGTGATGAGTCCGGAACTCCAAAGCCTTAGACGACGAGTCTCGCAGGAACATCGAGAAATGGGCACAGAGGACCTGGTGGACACAGCAGGCCTGGCGGGGTGACCTGCCCCGCCCGATATAACTCCACGCGCCACCGAACCGCATCCCTGGCCTCACACCCATCAGATTGCTGCCTCCGCTGCCGCAGCGAGCGTATTAAAGGCCCGCCC…	567	407	5.88279	uc008mhc.2	Zc3h6	zinc finger CCCH type containing 6
Peak1179113	chr2	129023700	129024250	CIH	TGCCTGTCGCCACTAGCCCCGATGAGCTGACAGGAAATGCATCTTTGTTGTGCTTTACACACAATTCCAACCCGTCCTCCAGTCTCTCTCACTCTGCTATTATTTCTCGTTCCAGAGCACTCGGCTTGAGGAGACCTAGGGTTTGTTCAAGGTGACACACTGCAGCAAATATGAGTTAAGAATTCGAATCCAAAGTAACATCCTCCCCGCTGCGCCATAGCCGGGGCTCCTAAAACGGAGGTCCGGCGCCGGGAAACTAATGACCCATGGCTCTCCCTCAGCGCAGTGCCACAGCTGGGAACGCAAGCCTATCCTCGTGACTCCCGAATCTTTCCGTTTTCACACAAGTGCGTGACTGCGGGAGCGAGGTGGCCACGTGAGATCCCTCCACCCTCTCCG…	376	186	13.4781	uc008mhi.2	Slc20a1	solute carrier family 20, member 1
Peak1179655	chr2	129625800	129627000	RA	GCGGCCGGGGTGAAGGGTATCAAAATCCAAGCCCAAAGCAGCTTATATCAGGCACTCAATTAGCCAGCCATCATATTTCACTTGGTCCTTTGCAACCTTGGAAGTGCGGACCACCCGGGTTTGGCAGAGAAGGATACTGAGGATTAAGTGCGGCTGAGATCATTGGGGTCATTAGTGGGCGTGGAGATTAGCGTTCTAACCCTGGTCTCAGCTGTGAATCGATTACACCTAAGCCATTCCCCCAATCAGCATCAAGTGCCGAGTGCGGGCGTAGAGGTACGATGCAGGTCAAGTCCGGAAAGGCGTTTGCGGAGTGCAGGCGCCTCGCGAAGGCCCTCGGTACAAATCGCGGGATTTTGGCGCGCTCTTTTTGTTGGCTGGGTGTTCTCGCCAGTGATT…	287	421	5.69486	uc008mif.2	Stk35	serine/threonine kinase 35
Peak1180971	chr2	131035600	131036650	RA	CAGACACTAGTCAAGTGACTGTAGACCTGCCTTAGAAAGCCTAAGGAATTCCCATGCCTTTCAGAGTTAAAGGAATGTGTGTGTCCCAAACACCTCTTGGGCCATTGGTTCAAATGTAAACTCATGACTGCGTTTCAGCAGGCAGACTTCTGCTCCTGCAATTCGGTCATTACTACTGCACAGAGCTTGGCCTGAGGACAGCCGAGCGGAGGCTTCCTTGGACAGTTCCGCGCACGCCGCCGGGGTCCTCAGCGCCCCCTGGCGGTCGCCCTCGCAGTGGCCAGGCCGCAGCTGATCAAGGGCTTTCTAGCGCCTTCAAAGAAGCTTTCCGTAGCCATGAGCCCTCCAGGGCGCCCCCGCAGCCGAGGGGATCGGCTGGTCAGAAGCGTGTACGTCCTC…	196	238	1.41244	uc008mlc.1	Ap5s1	adaptor-related protein 5 complex, sigma 1 subunit
Peak1181026	chr2	131088000	131089100	CIH	GAGAGGGCGCCCCTCACTCAAATCCTTTGGGCCCCTCCACGATCGCTCCCAGCCTGCGCTGACCCCGCCTTCATCCGTCCAGAGTGCCTGTCGTTGGATGGTGGCGCGGTCTCTTCGGCTGGAGTCTGGGAGCCTATTGGACAAGACCTCTGGAACCCGCCCCTAGCCAGCTCGGATTGGCTAGCTGCACGTTGGCGCAACGGAAAAGGCGGCAGCCGGCGTGCGCCTGCGCTCCAGCGGGCTGCGCGGAGGCGGCAAGGCGGCGCTGGGGGGCTGGCTCGGGCGGCAGCGGCGGCTGTTGCGGATGGGAGCGGGCCGGTTTGGCGCGCCTATGGAGCGCCAGGGCAGGGCTGCCGCCACCTCAGCCGCGGTCGGCGAGTCTGCGGACTCGGAAGCGCG…	369	186	12.6798	uc012cel.1	Pank2	pantothenate kinase 2
Peak1181114	chr2	131177700	131178850	RA	TCAGGATGCCGGCGTACCGCCGCTACGTAAATAGATCACCATTAATCGTAAAAGAAAGTGTTCTAAATATACAGAGACATAAGAATGCAGACTCACACTTTCAATGAACAGACCCACTGGTTTTACAATGAGAAACAACGAAACACCAAAAGACCTGTTATCTGAAATAACACCAGAGACGAAGGGGTAAAGATGAAGTTATCTTTACACCTCTTTTCCTTCTGCCCTTTACGACGATCTCAGACGGTCTCATTTCACAGGACACACACCACTAAGGTCTCCGGAAACAAAGCAGGGTCACTAATTCTCTGGCCTGTGGGTGCACGCACGCCCCCCACCCACAAATGATGAGGCCGCCATATGACTTTCATTAATAAATAAGCCAACCAGAGAGGTCTC…	134	224	5.20883	uc008mln.2	Smox	spermine oxidase
Peak1181644	chr2	131735300	131736500	RA	AGGCCTCTAATTCTTTTATAGTTTGTGGGAAAATGTCGAAAATCTTCGTTACCAATTTCTTGTTACCAAAGTTCAACGATGGCTTCCTCGCTCCGTTAGGTAACCTTTCATTTTCTCAACTACCCATTATGTAACGGGAGCATTGGGTACTGGATCAGTCTTCCATTAAAGATGATTTTTATAGTTGCTGAGCGTCGTCAGGGAGTGCTGACACTGGGGGCGGTTTAAACAGATACAAGCATTTAAGCCAGTCCGGAGCGGTGACTCATTCCCCCACCCCCCACCCCCCCGCGAGAGACGCGGCGCGGCCATTGGTGAGCATCACGCCCCGCCCCTCGCCCAGCCTAGCTCCCGCCTGCCCCGCCCCTTTCCACTCCCGGCTCCCCCGCGTTGTCGGAT…	168	302	8.27189	uc008mlx.2	Erv3	endogenous retroviral sequence 3
Peak1181860	chr2	131928250	131929500	CIH	ATTAGGTAGATAACACTTCAAAGGAGAAAAAAATTAAAACAATTTCAAACCACGAAACATAACCTGGACAATACAGCTAATCCACCGGGGATTAACAAACATGTGAAAAACCTGTCTTCAAAGATGAGAACGCACAAAGCATACAAGCAAGGGCTGGCACACATACAACACAACAAGCCCCAGTGTGCCTGGCTCTATATGAAGCAAGACTGACATGAGTNNNNNNNNNNNNNNNNNNNNNNNNTGCAGAGCACACTCAAGGTGCTTCCTATTACAGCAAGCAATGTGGGATCCATCTCCCCTCCAAGAAGGAAAGTCTAACTAAACTAAAGGGTGTGTAAGAATCAAGTAGGAAACTTTCTTTTTAAAGACTTCTCCATTTGGGGTGGTTAAGCAAAG…	377	175	15.4387	uc012cer.1	Tmem230	transmembrane protein 230
Peak1181990	chr2	132073850	132074850	RA	TCGAGTTCACAGCAAAACTGTTGAGGTTCCAGTCCTGACCCCATGGCCACATCGGTGCACAGCAGAGTCCTGGGTATCCAGAGGGGTGGACAAGGGATACCCACCAGGAATCTTGCCCTGTCCTAAACACCCCTATGCTGACACTGGTCACCACTCACTAATTAGCGTTCTCACAGCCCCAAAATCTTGTTATTACTACCTGATTATTAAACACTACCCAGGTAAGTGTCCTACCTACCAGACACAGCTGAGTTCTAACATTCATCCTCATGAAAGTGACGTCTTGATAAAGCATTCCCACCACTCCAGAGTTCTCTGAGAGCAGTATTTGCAGGCTACTTCCTTCTGCACTTAATTGGCTCAAAGTATTGAACAGTTGTAGCTACTAGGCATGAGCTC…	111	155	2.07877	uc008mmk.2	Tmem230	transmembrane protein 230
Peak1181990	chr2	132073850	132074850	RA	TCGAGTTCACAGCAAAACTGTTGAGGTTCCAGTCCTGACCCCATGGCCACATCGGTGCACAGCAGAGTCCTGGGTATCCAGAGGGGTGGACAAGGGATACCCACCAGGAATCTTGCCCTGTCCTAAACACCCCTATGCTGACACTGGTCACCACTCACTAATTAGCGTTCTCACAGCCCCAAAATCTTGTTATTACTACCTGATTATTAAACACTACCCAGGTAAGTGTCCTACCTACCAGACACAGCTGAGTTCTAACATTCATCCTCATGAAAGTGACGTCTTGATAAAGCATTCCCACCACTCCAGAGTTCTCTGAGAGCAGTATTTGCAGGCTACTTCCTTCTGCACTTAATTGGCTCAAAGTATTGAACAGTTGTAGCTACTAGGCATGAGCTC…	111	155	2.07877	uc008mml.1	Pcna	proliferating cell nuclear antigen
Peak1182551	chr2	132641400	132642800	CIH	AAGGCCTCAGTGATAGGAAGACCTGAGTGGTAGCAATAAGGGCTGGGGAGCGGGATTCAAAGAGCCAAGAATGGGGCACAGGAGGGAGTGATTATCCGGGTGGTGGTGCGCGCTGCCCAAGGCCAGCAACCAGACTCACTTTCTCCGCTGGACTTGCACTGCTTTGAACACATCTTCTCGCTTCAGCACCACGAAGTCACCGTCATGGATGCAGTGGTCCCCGAGAGGCGGGGGCGGTGAGCTCGGCTGCTCCGCAGCTGATGCCTCCATGGAAGCCAGGTAAATTTCAACCTCCGTTTTTGCTCCAGCCGCTAGGAGCCCGGCACGACCAGGAGGGACCTGCGTCTCCGCCGGCACCGCCCCCACGTGCTGCACGCCGCTTCCGCTTTCCGGTCCGGA…	406	231	10.2182	uc008mnh.1	Trmt6	tRNA methyltransferase 6
Peak1182551	chr2	132641400	132642800	CIH	AAGGCCTCAGTGATAGGAAGACCTGAGTGGTAGCAATAAGGGCTGGGGAGCGGGATTCAAAGAGCCAAGAATGGGGCACAGGAGGGAGTGATTATCCGGGTGGTGGTGCGCGCTGCCCAAGGCCAGCAACCAGACTCACTTTCTCCGCTGGACTTGCACTGCTTTGAACACATCTTCTCGCTTCAGCACCACGAAGTCACCGTCATGGATGCAGTGGTCCCCGAGAGGCGGGGGCGGTGAGCTCGGCTGCTCCGCAGCTGATGCCTCCATGGAAGCCAGGTAAATTTCAACCTCCGTTTTTGCTCCAGCCGCTAGGAGCCCGGCACGACCAGGAGGGACCTGCGTCTCCGCCGGCACCGCCCCCACGTGCTGCACGCCGCTTCCGCTTTCCGGTCCGGA…	406	231	10.2182	uc008mnj.1	Mcm8	minichromosome maintenance deficient 8 (S. cerevisiae)
Peak1184259	chr2	134468650	134469450	RA	CTGAAGAATTCCAAATGTGCCCTTGGATAAGTTTTTTAAAAAAATACAATTTTGAGAATATCTATATCCTCAACATAAAATTAATTACCAAATGGTAGTGATAAATCTGTATTGCCTGAGACCACCAGCTATGGTAAAGTGGTCTCATAAATTATGTTCCCAGACATTTTTTCATTTTCCCTGGATGCCCATGAGTCTATGAGCCTTTTCAGATGACTGCCCCCTTCCCTGGTATTAATTTTATATTACAATCAACATAAATCCCTTCCCTTTGTCCTGACAGCTTCACATAACCTTCGTGCATGGCACTACGCACCACTTACAGACTTCTGTTCTTCAAAGGGGGCTACTTGTTATTGCCCTTTATGCCTTTGGCGCAGTCCAATTATGATACTGGCT…	63	176	11.4557	uc008mnu.1	Tmx4	thioredoxin-related transmembrane protein 4
Peak1189699	chr2	139892000	139893300	CIH	GTTGAACTCGGAGGAATCCCTATGCCTTCTACTTCAAAACACCTCCAGTTTACAGCTACTCGCCCGCCTCTCCAGCATCTTCACTGACTCAGTCCTAGCCACCTCTACACTGACTGGATGCTACATGTCCCTCGGGACGCTAACCCGGGCTCTAACAGACTCAGGGAAGCTCTGACCCCACCGCGACATCTGTCTGTGACACATCCCGGGCCCGCTGTGGACCTGGGACACGTGAGTTCCCTGTAGCCTGGGACTGCACAGCGCGCGAAGAGCTCCGAGAACTCCGCAGCCAAGGGAACTGGCGGCCCCCACGCGTGACCACAACTCCGGGCCGGGGAATCCGTGGGGCCCTGCGCCGGGCCGGACAGGTGGCGCCGTGAGAGCCGTCCCGAGCGGTGG…	405	329	2.22102	uc008mpn.1	Esf1	ESF1, nucleolar pre-rRNA processing protein, homolog (S. cerevisiae)
Peak1189792	chr2	139995550	139997350	RA	AAAGTGACTAAGGCCTAGATAGGCTATAAACACACAAAAACGCTCACAGAAGTTTGTATGCCTAATGTTCCTTTGTAAAGCGTCCCTGGTGGTTGGATTTCTCCAGATTTCAACTTTGCAAAAAAGTCAGAAGTTTCTGTATGAATAAAAGCTGACTGACCAAACAAGACAGTATTTACGCCCCTCACTCCTGCGACAGACTGTACGCCATCACAACNNNNNNNNNNNNNNNNNNNNNNNNNNNNNNNNNNNNNNNNNNNNNNNNNNNNNNNNNNNNNNTGTTGCTTTACTTCAGAACCCTTTACATTCTAATNNNNNNNNNNNNNNNNNNNNNNNTACTACAACACCTGGAACAGCTGTACGACACAGCTACCACCTCAACCAACTGCAGTGCGTGTG…	225	338	5.20791	uc008mpn.1	Esf1	ESF1, nucleolar pre-rRNA processing protein, homolog (S. cerevisiae)
Peak1189792	chr2	139995550	139997350	RA	AAAGTGACTAAGGCCTAGATAGGCTATAAACACACAAAAACGCTCACAGAAGTTTGTATGCCTAATGTTCCTTTGTAAAGCGTCCCTGGTGGTTGGATTTCTCCAGATTTCAACTTTGCAAAAAAGTCAGAAGTTTCTGTATGAATAAAAGCTGACTGACCAAACAAGACAGTATTTACGCCCCTCACTCCTGCGACAGACTGTACGCCATCACAACNNNNNNNNNNNNNNNNNNNNNNNNNNNNNNNNNNNNNNNNNNNNNNNNNNNNNNNNNNNNNNTGTTGCTTTACTTCAGAACCCTTTACATTCTAATNNNNNNNNNNNNNNNNNNNNNNNTACTACAACACCTGGAACAGCTGTACGACACAGCTACCACCTCAACCAACTGCAGTGCGTGTG…	225	338	5.20791	uc008mpp.2	Ndufaf5	NADH dehydrogenase (ubiquinone) complex I, assembly factor 5
Peak1192570	chr2	142728100	142729650	RA	CTCCCTGTAAATTCATTCAGTTAACCCTATGCCTTCACCTGTAAGTCACCTGCTGGACACAAAAACTCCAGTATCAACTATCTTCCTCCTGCCCCAGTCAGGGTCGCTCAAAACTTACAGACCAGCCTTCCTCCTGGACCCTGATCTCCTGCCTTTGCACTTGCTGATGGAGTATAAAGCAAGCCTACTGACTTGCTCCTCCTCACCCTCGAGGTCTCTAACGACCACAATGGAACATTCTGTCCTCAAGACCAGCATATCCCCGCTATTATTTCACTCCCGGGCAGATGACTTCGGTTCAAATGGTCTCTAGAAAGCTTAGATGTGATGCTGCTTAAGTCCCTGAGGGGAGCCGAAAAAGTCTCCCGGGTTTTTGGCTCGAACTCCAATACTAGCTTT…	116	244	9.77166	uc008mqa.1	Kif16bos	kinesin family member 16B, opposite strand
Peak119350	chr1	152239750	152241300	CIH	ACATGTGGCAAATAAATCCCTGGAGCTTTCTGTCAGCGAGAGAACTCGAGTTAGGGTACAAGTAGCTACCTTCAAAGGCCAGGTGCCACTCAGGTCCCCACGTCCACAGCCAATGATCTCATCAGAAAGCGACAGCAGAGACACTTCCTACTCCAAACGCGGGTCGCGGCCCCAACGGGTGCAGACTGATGACGCAAGCCGTCCCGCACCCATCTCCGCAGCTCTTCTACCCAAGCGAGGGAGGCCTGCACCCCGCCCCTCTCGGGGCACCGTTAAGATCGTGGCGGTAGCCCAGAGCCTGTCGAGACACCCTGCCGTGACCCATGACCTCTGGTGGCTCGGCTTCTAGAAGTGGCCACAGAGGAGTACCCATGACATCCCGGGGTTTTGACGGTAAGG…	593	362	11.7225	uc007cya.1	BC003331	cDNA sequence BC003331
Peak1193590	chr2	143834750	143837100	CIH	CAGAGCTCAAGTCCTAAATATGGAAGCGGAAAGTTCTGTTGTAGCTTATGCCACAGCTTCACACAAACCTCCAGCTCTCCTCTTCTGGCCCTCAGCCCCCAAGCGTGGGATTCTGTAGGCCTCAACTAGTCCAGAAGCCAGACAATCCAGGCTTGCCCCAGCATCTGTGCTGACCTCTTAGTAGCTCTTCTCCTGTACTAAACAGAAGGGAAGTGGCATCTCCAGGCCCTCAGAACAGGAAGCTGCTTCTAAAGAGAAACAAGTTGGCAGACCATAGTGGGCTGACCTTACAAAGTTCATTAACACATTTCTATGACAACCCCCAGCAAATCCCAGAAATTTCTCTAGGTTTAGGAAGTTAAGATAAACAATAACAGAAAAAAAAAATGTAAGGAAGTG…	581	376	9.3793	uc008mqn.1	Banf2	barrier to autointegration factor 2
Peak1194146	chr2	144381050	144382000	CIH	TGCATTAGTAGGAAACTGGGTTATTTAATGGGTACTCTTTGAATAACATGTCTTAGCATAACTGTAAGATTTTAGTTGGCGGGATGAAGGGTTGGTTGAGTGGCTATGTGTATACTGCTGGAGTTCAGTTCCTAGCACCCGTGTTAGAGGATACACAATAGATTCTTCTGGCCGCTGCAGGCACTACACACTCGCTGAATTTGCTGCNNNNNNNNNNNNNNNNNNNNNTTGCCACTTGTAAGAAAGTGTAAAAATGACTGCGGCGGTCACAGAAAAAGCTGTGTTACCCATCAAAACGGACTCTGATAGTTTCCTTAAGTGTCTGAATAAGACCATCCCCAATTACTCACTTCCTTGCTGGGGAATGGCAGGAGGATGTTCACCAGAAACAGTTTTTAT…	376	251	5.59263	uc008mri.1	Rbbp9	retinoblastoma binding protein 9
Peak1195341	chr2	145581400	145582400	RA	NNNNNNNTGGTGAGTCTGGCTAAATCTAGGTGAAGCAAGATGTTAAAAGGTAGGCCAGCAAATTTGTGGCACAAATGGAAGCAGGAAGAGCCTATCAGCTTGCTGATACAAGGGGACCGAGAAGGAAAGCTATGCCCCAGAGGTGTGGGGGCTAGAGACCAGATGACTAACTCTCATGCTGCCCTGTTCCCACCTCAACAACCTCTCCCTTAGGGGCACTTTGGGAGACTTGTCAGACTCCCTTAGGAAACCCTTCTCTTTCATACCAACTGCTTCTGATTCATTGCCTAGAGACGTTAAAAAGTTAATAAAGTTTATGTTAGAGACATCATGTCAGTGTCAGGTGGCCATCACTTTTAAATGCAGACAGTCATCTGAATAATCCTCTCCTGACCATAT…	121	157	1.54013	uc008mru.1	BC039771	cDNA sequence BC039771
Peak1195341	chr2	145581400	145582400	RA	NNNNNNNTGGTGAGTCTGGCTAAATCTAGGTGAAGCAAGATGTTAAAAGGTAGGCCAGCAAATTTGTGGCACAAATGGAAGCAGGAAGAGCCTATCAGCTTGCTGATACAAGGGGACCGAGAAGGAAAGCTATGCCCCAGAGGTGTGGGGGCTAGAGACCAGATGACTAACTCTCATGCTGCCCTGTTCCCACCTCAACAACCTCTCCCTTAGGGGCACTTTGGGAGACTTGTCAGACTCCCTTAGGAAACCCTTCTCTTTCATACCAACTGCTTCTGATTCATTGCCTAGAGACGTTAAAAAGTTAATAAAGTTTATGTTAGAGACATCATGTCAGTGTCAGGTGGCCATCACTTTTAAATGCAGACAGTCATCTGAATAATCCTCTCCTGACCATAT…	121	157	1.54013	uc008mrv.2	Rin2	Ras and Rab interactor 2
Peak1195373	chr2	145611600	145612450	RA	CCGGGAGGAGAGCTAACTGAGGGAATGCTGACCTCACTCCCTAACAGCAGGATTTCCTGGGACATAGAGGGATCCATTCTTCTGCGATCTGCCATATGAAATCTATAAGCTTTCACAGCAGATTATGGGGACAACTAATATTGGTTCCTTTTGGACTTCAGCTTGGGGTCAAGCAAACACACAAAGCCATCTTTATGCTCCCTGAAGTCCTGAAGACCTTCTACGTCAGCTGCTGGCAGAGGGGGTGGGGCAGCGAGGTGGGGCACAGTCTAGGAAGAGTGCTGGCCGCGGCAGGAAACCGGGCTGAAAGGAGATGTAAGGGCTTTGGTGGGAAATAAATGGCACAATGTTGTTGACGGAAAAAGATCTTGGCAGGACTGTTGTTGTGAGTGCTCTGTG…	53	180	14.8403	uc008mru.1	BC039771	cDNA sequence BC039771
Peak1195373	chr2	145611600	145612450	RA	CCGGGAGGAGAGCTAACTGAGGGAATGCTGACCTCACTCCCTAACAGCAGGATTTCCTGGGACATAGAGGGATCCATTCTTCTGCGATCTGCCATATGAAATCTATAAGCTTTCACAGCAGATTATGGGGACAACTAATATTGGTTCCTTTTGGACTTCAGCTTGGGGTCAAGCAAACACACAAAGCCATCTTTATGCTCCCTGAAGTCCTGAAGACCTTCTACGTCAGCTGCTGGCAGAGGGGGTGGGGCAGCGAGGTGGGGCACAGTCTAGGAAGAGTGCTGGCCGCGGCAGGAAACCGGGCTGAAAGGAGATGTAAGGGCTTTGGTGGGAAATAAATGGCACAATGTTGTTGACGGAAAAAGATCTTGGCAGGACTGTTGTTGTGAGTGCTCTGTG…	53	180	14.8403	uc008mrv.2	Rin2	Ras and Rab interactor 2
Peak1201134	chr2	151931000	151932050	CIH	NNNNNNNNNNNNNNNNNNNNNNNNNNNNNNNNNNNNNNNNNNNNNNNNNNNNNNNCTTGGCTTTACTTCGTGGAGGCCACTGTTCCCAGCTTCTACTGAGAGCCGACTCATCCTCTCTGGGCAGATCTGACCGCCCGCGTCCTCGCCTCGGAGGGCCTGAGTCACCACGCTGTGCGTCACCCGCGCCTCTGCTCCGCGACCTGCAAATTCACCCTGAGTCAGCGGCCGGGCGCGTCCATTGAGCGCATCGCGAGGGGGCGGCAGAGCGCCACGGCGGGCAGTGGGCAGCTAGGTCAGAGTGAGACACGCAGGGAGGGAGGGGCGGCGAGTCAAGCGGCTCGGGGACAGGTAGGATCACAGCGTGGGCCGAGCACTCGGTCGGGGCAAACGCAGAGCCGT…	369	263	4.22476	uc012cgb.1	Scrt2	scratch homolog 2, zinc finger protein (Drosophila)
Peak1201285	chr2	152119250	152119850	RA	TGTCCCATATCTATCTCTATGAGCAGCCACCCTTCCCCAGAGTTGTCCCCGCTAAACTCCGGAAACCAGGTATGACCGGTCCTTGGTAAACAAAAGTCTGCGCATAACCGTGGAACTTGGCAGTGTCCAGCCTTGTGGATTTAATATTTTATTTTCATAACTAATTGAATAAAAGCAAAAGCAGCAGCAAAACTACGACCCGGCACGCATGCGCGTACAAGCGGCTTCCAAGCGCCCTCCGCACCTGAGCTTTCCGCTGTCAAACTGCATGCGCGCGCCCCAGCCCCGCCCAACCCCGAAACGTAGGTCACGTGGGGGCGTGGCTGTCTGCGCGCCTGCGCGCCGCAGGCCGACGGAGTCTATCCTGCCCCGGCCGAACTGGGGTTAGGTCCGTGGTGG…	123	165	1.84075	uc008nfa.2	Csnk2a1	casein kinase 2, alpha 1 polypeptide
Peak1201285	chr2	152119250	152119850	RA	TGTCCCATATCTATCTCTATGAGCAGCCACCCTTCCCCAGAGTTGTCCCCGCTAAACTCCGGAAACCAGGTATGACCGGTCCTTGGTAAACAAAAGTCTGCGCATAACCGTGGAACTTGGCAGTGTCCAGCCTTGTGGATTTAATATTTTATTTTCATAACTAATTGAATAAAAGCAAAAGCAGCAGCAAAACTACGACCCGGCACGCATGCGCGTACAAGCGGCTTCCAAGCGCCCTCCGCACCTGAGCTTTCCGCTGTCAAACTGCATGCGCGCGCCCCAGCCCCGCCCAACCCCGAAACGTAGGTCACGTGGGGGCGTGGCTGTCTGCGCGCCTGCGCGCCGCAGGCCGACGGAGTCTATCCTGCCCCGGCCGAACTGGGGTTAGGTCCGTGGTGG…	123	165	1.84075	uc012cgc.1	Tbc1d20	TBC1 domain family, member 20
Peak1201885	chr2	152729400	152730050	RA	TTCCTCCAGTTTGGTAAAGGGGAGGTTTCTCCAGCTTTAAAATGACCCTGGGCACCAGGCACTGATTGATGGTGACTGCTAGCTTCTGTGATTGCGACCACGTGACCGTGACCACACTTGAGTCACATATTCAGTACTAGTTGTCAGTGGGCATGTGTCACCAGCAATGGCCAGAAGCCCCCGCTGCTTACCCTTTGGCCACCAGCCTGACAGGACAGGCTCAGTGGCTCCTAGTTAGCAGCCAGTGAAAAGAAACCTGGGAGCTTTCTTTGCAAGTGAGGAAGCTCATGGGAATTCACAAAATCAAGAGGAGCTAGGGATAGGCTTGAGCTGTGCGGGTGGCAATCTGTCCTGCTGGCCGCCGGCTGATGGGCTCCTTGAGCTTGGTTTGGACTGTTT…	66	164	9.08656	uc008ngs.2	Mylk2	myosin, light polypeptide kinase 2, skeletal muscle
Peak1201923	chr2	152755950	152756850	RA	TCCCCTTTCTCTGTGTCCCTGCATCCCTCGCTACATAGGACCCTGCTGTATTCCCTCCCAAGAGCTCCCTGTGTTGTTGCTTGGGGTGCAGCAGGCAGGGTAAGCAGGGGGAAATGAGGAGGGAGGAGGGGGAAGTGTGAGGGGAGGAGGGAGAGTCCACATCCCCCAGCTGGCCAGGCATTTTCCCACCGCCTTCTGGCCACAGCAAACTTGGCCTCTCAGGTCCCCCTCCACCTCGGTTCTGGAGTCTGTGGGAACCAGACAGTTCAGTCAGGCCAGCCAGCATGCTTCCTCCAAAGCCCCAGGGGACCTGTGAAGGGAGGAGGGAGTCACAGAGGCTGAAGTCAGGGAAGCTGTCCAGGCCTTGTGGAGGAGACTAAGCCACCTGCCCAAAGAAGG…	142	207	3.05387	uc008ngs.2	Mylk2	myosin, light polypeptide kinase 2, skeletal muscle
Peak1201923	chr2	152755950	152756850	RA	TCCCCTTTCTCTGTGTCCCTGCATCCCTCGCTACATAGGACCCTGCTGTATTCCCTCCCAAGAGCTCCCTGTGTTGTTGCTTGGGGTGCAGCAGGCAGGGTAAGCAGGGGGAAATGAGGAGGGAGGAGGGGGAAGTGTGAGGGGAGGAGGGAGAGTCCACATCCCCCAGCTGGCCAGGCATTTTCCCACCGCCTTCTGGCCACAGCAAACTTGGCCTCTCAGGTCCCCCTCCACCTCGGTTCTGGAGTCTGTGGGAACCAGACAGTTCAGTCAGGCCAGCCAGCATGCTTCCTCCAAAGCCCCAGGGGACCTGTGAAGGGAGGAGGGAGTCACAGAGGCTGAAGTCAGGGAAGCTGTCCAGGCCTTGTGGAGGAGACTAAGCCACCTGCCCAAAGAAGG…	142	207	3.05387	uc008ngt.1	Foxs1	forkhead box S1
Peak1201925	chr2	152757900	152758400	RA	GAGTCCGGTAAAGACAGGGGGGTAATCCCAGTGGATAGCCAGAACCTCCCTGGACAGGGAAGCTCCCAGCCACCCAGGGTTCTTTGGAGTCAGCCGGCAGGGGCAGTGGGGCCCGGTGAGAGGCTGAAGGTGTCGAGGATCCAGGGGTGGGGACTGAAGAGACCAGGAGGTGTTCAAGGCCTGGGTCAGTCCCCATACAGAAATTCAGTGTCTGCATCCGGCACTGGTAGCTGCTCCCAACGCTCTCAGGAGCCACACCGGGTGTGGGGGCCTTGCCGAGACTCTCAGCGTCAGAGAAGGCAGATGAAAAGCCGAATGCTGGGCACGGTGAGGGCGAGGTAGCTTCAGAGAGCTCCCTTGGGCCTCCAGACTTTGCCGAGCACATCTCTTTGGGTCCAG…	122	158	1.53246	uc008ngt.1	Foxs1	forkhead box S1
Peak1201925	chr2	152757900	152758400	RA	GAGTCCGGTAAAGACAGGGGGGTAATCCCAGTGGATAGCCAGAACCTCCCTGGACAGGGAAGCTCCCAGCCACCCAGGGTTCTTTGGAGTCAGCCGGCAGGGGCAGTGGGGCCCGGTGAGAGGCTGAAGGTGTCGAGGATCCAGGGGTGGGGACTGAAGAGACCAGGAGGTGTTCAAGGCCTGGGTCAGTCCCCATACAGAAATTCAGTGTCTGCATCCGGCACTGGTAGCTGCTCCCAACGCTCTCAGGAGCCACACCGGGTGTGGGGGCCTTGCCGAGACTCTCAGCGTCAGAGAAGGCAGATGAAAAGCCGAATGCTGGGCACGGTGAGGGCGAGGTAGCTTCAGAGAGCTCCCTTGGGCCTCCAGACTTTGCCGAGCACATCTCTTTGGGTCCAG…	122	158	1.53246	uc012cgl.1	Dusp15	dual specificity phosphatase-like 15
Peak120300	chr1	153191650	153192900	CIH	NNNNNNNNNNNNNNNNNNNNNNNNNNNNNNNTGTTCGGGACGCGCGTGGAGGTCGGTCAGTCGCTCGGAGGTGCTGGGCGCGTCGTGGCGGCGAGCGAGTTCCCGCGAGTACCCACTGGTCTTCCTCAGCCCGCAGCCTCCCGCCCGGTCGCCCCGAGCCCCTTCCAGCGCCTTCCGCCTGCAGCCCGTCGAAGCTCTGGAGATGAATTTCGCCATCTCTTCAGAGATGACCCAGGTAACGCGCTGTACGCGGGCGCCGCGGGAGGGAGAGGGCGGGGTGGGAAGATGGTGGTGGTGCGGAGCGTCCCGCTGTCCCGGGAGACACGGGCATCGCGGGGCTCCGCATTCGGCTCGGTTGCCGGCTGGCGGGGGAAGAGCGCGGTGGTCCCGGACCTTCCT…	397	161	20.7673	uc007cyq.2	Swt1	SWT1 RNA endoribonuclease homolog (S. cerevisiae)
Peak1203584	chr2	154482300	154483150	RA	NNNNNNNNCACAAAATAGGAACAGCATTATCTGTTGTAAACTGCTTTAAGAATCAAATGTGATTATGATTGTAAAGTACTATGTTCCAGAGATCATAGAAAATGAGTGATGTTGTTATCACTATTACTTCCCGTGCTGTGAATTAGGTCCAGGGTTCTATCACGGACCAGCACAACGAACCCCTCTTTTTGTAATAGTTATTTCTTCTCTTCCTGGTCTTTCATCTCTACGGAACACATTCCAAAGAGACTACATTTTCCAGCATGCCACATTGCCCTTTGACCTCTGCGAGACTAAAAAGATGCGCCATAGTACGCCAGGAGCCGGAAAACTCAGACTCCCGGCTTGCAGCGCGCGGTCCTCCCTTAGACTCGAGGGGCTGCGGGCGCGTGGTGCTCT…	140	226	4.70597	uc008njq.1	Chmp4b	charged multivesicular body protein 4B
Peak1203586	chr2	154483400	154483850	RA	TTCCATTGTATTCTTTTCTCTTTGGCCTCACCCATCTTCCCAGCCACTGCCTCTACCCCCACCTTGGTTCATTTCTTTGCCCCACCCTATCATTTATGTGTTTCTTGGTCCACCTCTGTCCTCTCCTGAGCCCTTGGTGACGTCTGAGCTGCCTTCTGCCCCTGACTTAGGAGTCTTCTTGAGAAGCTTCCTTTATGGAGAAAAAAGAGAACTGGGGAGTGAAGAGACCCTCTGGGACCCGCTCTGTCTGTTCACTTGTTGAGTGTACTTGTTAAGTTTTGAGTTCCACATCCACCGGCTAGGAGCTGGCCACTGGAAGACCTAAGATGTCGATAACCCTGTGATTCTCAGAGCTTCCGTGTTGTAAGCCTTACCCTCTTGTGACTCACCACTTCCCCG…	160	285	7.63787	uc008njq.1	Chmp4b	charged multivesicular body protein 4B
Peak1203586	chr2	154483400	154483850	RA	TTCCATTGTATTCTTTTCTCTTTGGCCTCACCCATCTTCCCAGCCACTGCCTCTACCCCCACCTTGGTTCATTTCTTTGCCCCACCCTATCATTTATGTGTTTCTTGGTCCACCTCTGTCCTCTCCTGAGCCCTTGGTGACGTCTGAGCTGCCTTCTGCCCCTGACTTAGGAGTCTTCTTGAGAAGCTTCCTTTATGGAGAAAAAAGAGAACTGGGGAGTGAAGAGACCCTCTGGGACCCGCTCTGTCTGTTCACTTGTTGAGTGTACTTGTTAAGTTTTGAGTTCCACATCCACCGGCTAGGAGCTGGCCACTGGAAGACCTAAGATGTCGATAACCCTGTGATTCTCAGAGCTTCCGTGTTGTAAGCCTTACCCTCTTGTGACTCACCACTTCCCCG…	160	285	7.63787	uc008njv.2	Raly	hnRNP-associated with lethal yellow
Peak1204122	chr2	155050150	155050800	RA	GGAAAAGCTGTTATTTGCCATTGAAGAAACTGAAGGATTTGGACAAGAGTAATTGTTTAGACCTTAAGCCACCAGAGGCCAGGGACTTGTCTGCAGTGTCTGTCCCCTTCCTTCTCTGCCTGTTGCACATCTTATTGTAAACTTGGACTGTGACTAGAGAGTTACCTGAGAGTAAGTAAATTAATGTTATCGTTGAGATCTTCCAGTCATTCTGGATTTCTACTCAACGTTTCCAGAAAGCAGATCTACAAACTGTAGTCAGAAACTTAACATGAGATTTAACACAGCGAGGAAATTTCCCTCGTCTTATTCCACTAGATTGTTCCCTTAACAACAGTTTGCTGTATGTCCGAAGTCTCACTTGGGCATAGGTCTCTTAGTGGGTATTGTAAAGGATTC…	123	169	2.07877	uc008nkg.2	Dynlrb1	dynein light chain roadblock-type 1
Peak1204137	chr2	155061950	155063150	CIH	CCTTGACTAATTCATCCCAGAGCTTGTTCATGAGATGCCCAACCTCGGGGCTGCCCATGTCCTCAGCTCATTTAGGTTCCTGCTCTCTGCCTCAATCTGGGCCAAAGGGAATTAGTTCAGCAACAGTTGGCCTCAGCCCAGGGACCTGGATTGAATACTGAAAACACGCCAAGACATGACAACTCGTCCTCACCGATGGAGAGGAAATTCTCCACAGCAGCTTCCTTCTTTCCCAAAGGGTTGAGTCCTTGCTTCGTTGACTCCCGTCAGCCCGCCCATCACTGCTGGCTCCTGATAGGCTGCTCGATCTGTCCGTCTCCACAAAGGACTGTGCGCAGGCTCAGAAGGGCGGGGAACGCGGCTAAGTGTTGGCGATTCGGAGCTGCAGGATCCGTCCGA…	450	283	8.2149	uc008nkg.2	Dynlrb1	dynein light chain roadblock-type 1
Peak1204707	chr2	155643050	155645000	CIH	ACCTTTTTGTTGTTTGTTTTAACCTGAGGCCCTTCTTCACATCTGACAGTTCCTAAGTCTTGGTTTGGCTTGCTCCAAAACCACTGGGTGCAAGTGTCACTCACTGGCTCTCTGCCAAACCCAACGGTGGTATGAGGCGGCCATCAGGGTGCTAGTGGGTCACAGATACCAACTCTGACCTCTGAGCCTGCATGGGCTTTGCCCCTGCCCTGTGGTCTCTCGCCCTGTAGCACAGACAGAGACTCTTGATGCCCTGGGAGTTGTTGAGTAAAATCTCTTGTCCCAGAAGCACCTATGTGGGTCCACTGTGTCCCATCTCACCATTGTGTTCTTGCTCATTTTGGCCAAGGGCAGGCTCCCTGGGGCAGGCGGGGAACAACTGCAGAGATTTAGTGATTC…	468	263	12.0689	uc008nlj.1	Mmp24	matrix metallopeptidase 24
Peak1205018	chr2	155936350	155937200	RA	AAACTATCCAAAAAGCCCTGAAAGAAATAGTCTCTCCCTTGAGTTGCCATCCATCCTAGTTTTTTCCCACCAAGTCATATAATAAGATTCGCATCAACTTAAATCTTAACGTACACAATAAAATGGTTTCTGCCAACTGCACACACTCAGTCATCTCGGAATCTAGGAGCCAAGAAGGCTTTAGGACCCAGAATACTTCTGCAACACAGCCTGTAATTCGCAACTTTATCTACCAGAATGAATGGATCTTTAGCACTTGAATAAACCACAGGGGACTCCTTAGAACTTCCAATAAAACACACACTTAGGTTACTAACTCGCTTACTAACACGGGCACTCCAACCTGCTACGTTAGTCCATACCCCAATACTAACCTGTAGATCTTTAAAATGCCTTTCC…	56	156	10.2218	uc008nmi.1	Rbm12	RNA binding motif protein 12
Peak1205018	chr2	155936350	155937200	RA	AAACTATCCAAAAAGCCCTGAAAGAAATAGTCTCTCCCTTGAGTTGCCATCCATCCTAGTTTTTTCCCACCAAGTCATATAATAAGATTCGCATCAACTTAAATCTTAACGTACACAATAAAATGGTTTCTGCCAACTGCACACACTCAGTCATCTCGGAATCTAGGAGCCAAGAAGGCTTTAGGACCCAGAATACTTCTGCAACACAGCCTGTAATTCGCAACTTTATCTACCAGAATGAATGGATCTTTAGCACTTGAATAAACCACAGGGGACTCCTTAGAACTTCCAATAAAACACACACTTAGGTTACTAACTCGCTTACTAACACGGGCACTCCAACCTGCTACGTTAGTCCATACCCCAATACTAACCTGTAGATCTTTAAAATGCCTTTCC…	56	156	10.2218	uc008nmj.2	Nfs1	nitrogen fixation gene 1 (S. cerevisiae)
Peak1205086	chr2	156005250	156005700	RA	GGAGCGCTTCCTCACCGCACAAAACCCGCGCTGCCATTTTAGCGGCGGAGGGAGACTCCCTCCGCTGGGAGGGGTTGTGTACCACGGCGGCGTTCCACGGGCGCCATGTTGGGAGGTCGCGACCAGCCCCGGCCCTCGGAAGGACAGATCTTTATCTGACCGAGGTCCCCACGGAGGTCCCGGCCGCTACCAAAAAACGCCCACGACGTCCTTGCCCGAGATGAAGGGCACGGCCGAGGAGAGGTGACCCCACCGTACCGGGAAGGCCCCCTCCCCCTCTGCGCGCCGAGCAAAGCGGCGAAAAGCCTCGGCATCGCGGAGCACCCAGCTCGGGCAGGCGACCCACTCCCCGCCGGCCGCGACGCCCCGTACCTGTGCGGGCTTCCGCGCGCCTGTGCT…	122	250	9.47755	uc008nmw.1	Rbm39	RNA binding motif protein 39
Peak1205096	chr2	156021750	156023700	CIH	CATAATTTAAGAAGTGCAAGTTTGGTTGCTCCCAGTGTCAAATCAAAGCATGATCGCCTCAGTAAATAGCAATTTTACCACTTCTCGTTAGCACTTGCTAAGTCCCACTGGAGAAACCTCTTTTTTGTTGTGGCGGCATCTTGGACCTTGCTCCCTAGAGACAAAATTCGGCTTTTTCTTTTCAGTTCCCGTTGGAATCCTTTTCTAAGGATGAGAGAGAGCAAAGGCAGAGGTGAGAAGGTTCAGATGAGGACTTGATAGGGGCAGAGCACAGAGGGCGGACTGGTGACAATCGATCTTGAAGATTTAGCTCTTCTTCTGGAGAAGGAACAAGTCGTTCTGATAAGCTCTTGCGTGTGAAGAGCGGATTGGAAGAGGGAAAGTAGTGAGCTGTAAAGA…	637	462	6.19197	uc008nmw.1	Rbm39	RNA binding motif protein 39
Peak1205199	chr2	156137450	156138450	RA	CCAGGAATAGCTAATCAAAAGCCTTAATCTTACAGGTTCCCAGAATCCTCTAGCTATCAGCTGGAAAGGTGGGCAACAAGTTCGTAAAATAAACCCAATAAATAAAGAACGAACGCAAGACACAGCAGACATGGGAGCTGTCAAAATTCAACTTTTATTAACTCAGGGGTAGGGTGTCAGTCCAGGGAGCCCCAGGCTCCGCCGCTCAGCCGGTGATGCGCACGTNNNNNNNNNNNNNNNNNNNNNNNNNNNNNNNNNNNTCCGGTAGAATGGCCTGCAGCTGCTCCTGCACCAGCATCTCCACGATCTGCTCCTTGGTGCGGATGTCCGGCCGCAGCCACTGGCGGGACAGCTCCCGCAGCTGCCGGAAGGCTTCCCGGGGCCCGGCCGCGTCCTGGT…	142	237	5.36692	uc008nmz.1	Phf20	PHD finger protein 20
Peak1205199	chr2	156137450	156138450	RA	CCAGGAATAGCTAATCAAAAGCCTTAATCTTACAGGTTCCCAGAATCCTCTAGCTATCAGCTGGAAAGGTGGGCAACAAGTTCGTAAAATAAACCCAATAAATAAAGAACGAACGCAAGACACAGCAGACATGGGAGCTGTCAAAATTCAACTTTTATTAACTCAGGGGTAGGGTGTCAGTCCAGGGAGCCCCAGGCTCCGCCGCTCAGCCGGTGATGCGCACGTNNNNNNNNNNNNNNNNNNNNNNNNNNNNNNNNNNNTCCGGTAGAATGGCCTGCAGCTGCTCCTGCACCAGCATCTCCACGATCTGCTCCTTGGTGCGGATGTCCGGCCGCAGCCACTGGCGGGACAGCTCCCGCAGCTGCCGGAAGGCTTCCCGGGGCCCGGCCGCGTCCTGGT…	142	237	5.36692	uc008nne.2	Cnbd2	cyclic nucleotide binding domain containing 2
Peak1205445	chr2	156372850	156374000	RA	GTCATTTCCAGAGGAACTGCTGTGTTTGCGTTTGAAGGGACTGGTTCTCCCTTCAGGCAACAGCCTTGGTTCTGAAACTAGGGATGAATGTGTCTGGAAGCCGGGACTTGGAGATAATAGGGAACTTTTGACATGGTGACCGGCATAGGAAATGTGGCTAAAGAGGACCAACCATGACTGAGCCAGTCTGTGGCTACTGTGTGCCAACACCTGAACCATGCTTTGGCCAGCCCGTGTCTGCTTGAGACCAAAAGGACTGTGGATGGTGAGTATGTTTCTGGACGGGGATATAAAGTGGATAGTTTAATTAAAGTCGTTATTTATAATTCGGGAAGTAAAACGAAACAGTAAGAAGAAAATGAAGTGCTTATCGTGAGGAACCTGGAAGCACGGGCCATT…	128	342	20.3759	uc008nno.1	Epb4.1l1	erythrocyte protein band 4.1-like 1
Peak1205445	chr2	156372850	156374000	RA	GTCATTTCCAGAGGAACTGCTGTGTTTGCGTTTGAAGGGACTGGTTCTCCCTTCAGGCAACAGCCTTGGTTCTGAAACTAGGGATGAATGTGTCTGGAAGCCGGGACTTGGAGATAATAGGGAACTTTTGACATGGTGACCGGCATAGGAAATGTGGCTAAAGAGGACCAACCATGACTGAGCCAGTCTGTGGCTACTGTGTGCCAACACCTGAACCATGCTTTGGCCAGCCCGTGTCTGCTTGAGACCAAAAGGACTGTGGATGGTGAGTATGTTTCTGGACGGGGATATAAAGTGGATAGTTTAATTAAAGTCGTTATTTATAATTCGGGAAGTAAAACGAAACAGTAAGAAGAAAATGAAGTGCTTATCGTGAGGAACCTGGAAGCACGGGCCATT…	128	342	20.3759	uc008nnp.2	Aar2	AAR2 splicing factor homolog (S. cerevisiae)
Peak1205632	chr2	156546850	156548300	CIH	CCGCCAGTCCATCCGTCACTCCGTCCGTCTGTCCGACCCANNNNNNNNNNNNNNNNNNNNNNNNNTCCTCAGCCCGGACGCCCGGGGCCCGCCCAGCGCCACCCGGAGCAGCCGCGGCCCCGCGAGGAGACGGGCGCCGCCTCCGCCCGGCCCTGCCCTGCCCCGTCTTCNNNNNNNNNNNNNNNNNNNNNNNNNNNNNNNNNNNNNNNNNNNNNNNNNNNNNGGGCCACTGGCCCTCGGGCCCGTGTCTCCGCTGAGCCCGCTTTGTCTCTCCCTAGCTCGCTGTCTCTTTGTCTCTGCTCTCGCGCTCTCGGCCCCTCCCTCGCTCCAGGATCTCGGGTCCCCTCTCCCAGCGCTCCTCTCCTCTCTTACAGCCACGGGTTCTGGCACCCCCATTCT…	609	253	30.414	uc008nnv.1	Dlgap4	discs, large homolog-associated protein 4 (Drosophila)
Peak1205919	chr2	156832300	156833500	RA	GATAACAGACATTGAAGCGCTTCTGAGGCTGTACACGTGACAGCCTTCTGACGTCATTATCCCAATCAACAACAGGTCCCACAACTCTGAGTAAGGGACTCTTTCGGGAGACCCAGGTTCCCGGGGCACAGCAGTGTAACCCCGGCTGCCACCCCAGCCCTCCGACCTGTCCCAGGCCACTATCTGGAGTCAAGGACGCCAGCAGTGCCCGGGAGCGAGGAGTGGCCTTCTTTCAGGCGTCCTGTCAGGAGAAAGTCTCTGAGCCCCCGGGGCCCTGCGGCTGGGAGCGGCCGGTGGGCCGGGCAGAGGCGGGTCAGGGGAGAACCACATCCGGGTCCCGAACCCCAGCGTGACGCCGGTCTAGCCCAGCTCCCCTCCCCGCGTTCCTGAACCAGTAAG…	58	255	26.7276	uc008nok.2	Dsn1	DSN1, MIND kinetochore complex component, homolog (S. cerevisiae)
Peak1205919	chr2	156832300	156833500	RA	GATAACAGACATTGAAGCGCTTCTGAGGCTGTACACGTGACAGCCTTCTGACGTCATTATCCCAATCAACAACAGGTCCCACAACTCTGAGTAAGGGACTCTTTCGGGAGACCCAGGTTCCCGGGGCACAGCAGTGTAACCCCGGCTGCCACCCCAGCCCTCCGACCTGTCCCAGGCCACTATCTGGAGTCAAGGACGCCAGCAGTGCCCGGGAGCGAGGAGTGGCCTTCTTTCAGGCGTCCTGTCAGGAGAAAGTCTCTGAGCCCCCGGGGCCCTGCGGCTGGGAGCGGCCGGTGGGCCGGGCAGAGGCGGGTCAGGGGAGAACCACATCCGGGTCCCGAACCCCAGCGTGACGCCGGTCTAGCCCAGCTCCCCTCCCCGCGTTCCTGAACCAGTAAG…	58	255	26.7276	uc008nol.2	Soga1	suppressor of glucose, autophagy associated 1
Peak1206195	chr2	157104600	157105450	RA	ATAACGCTCCCCTCCCAACCGGACCCTTTTAAAATTGGCCGGGCTGCGGGAGAGAACCGTGAGTGACAGCGCGTCCGGCCAGTCACTGTCACTGGCCAATCAGAGGTGGCCCCGTCTTAGGCCCGCCCCAAGGCCCGGCCCAATCGGGTCCCGGTGGCGGCGTGAGCAGGGCGGTTGAGAGGCGGTCGGTTCCAAGTGGGTCCCGGCGCGGGGGAGAGGACGGCTTGGCAAGCAGGACCCGTGAGTGAGGTTCGCACGCCGCGACTCAACTGCCCCACACTGCGGCTGCCGGGCACGGCCCTGCCAAGCGGGACCGCCGCGACTGACCTTTGCCGGGAGCCCATTCTGGCAAGTGGCGTGTGCCGCGGGTCCCTGGCGTCCCCTCCGGCGCGCTCTTGG…	144	221	3.88795	uc008now.1	Rpn2	ribophorin II
Peak1206502	chr2	157392050	157393050	CIH	NNNNNNNNNNNNNNNNAGGAGCTGGGGAGACGCCCCCTTCGTCTTCTAGTGGAGCGGTCCAAGGACCCCCGGTCCAGAACCGAGCTGTCTTCTGAGAACGCCTGACAAACTGGCTCAAAGCGAGGCTACTCTCAGACACTCTCCCCTCAGTATCCGCCACGAAATGTCCTTTCTGAGTTTTTAGTAGACTTGAATAAAATTATGGGGCGCTAAGGTCTTCAAACCCGTGGAATATTTGGTCAGGCGTATCTTAGGCAGCCCCGAACCTCCGGCCCATGGTCCCCTTCATGCATATGCAGCAGATTGTGATTCTTACTCTTTGAGAGCTCCGCGGGCGAGCGAGGTGTAGTTACGCTGATGAGCGTAACTCCGCAGAATCCTTAGCACCTTGTGATTTGT…	408	306	3.5773	uc008npd.1	Blcap	bladder cancer associated protein homolog (human)
Peak1209694	chr2	160471850	160472350	RA	TCGCCGTCTGTTCGTGCTTCTCAGGAGCTTCGTCCGCCCGTTCAGGCCGTCCCTGCCGTCCGCCTCTCTTCCCCCGCGCTGCCTCTGAGCCCGCAGCGTTCGCACGCCGGCCGACATGAGCGGGGACCATCTCCACAACGATTCCCAGGTGCGACCAGNNNNNNNNNNNNNNNNNNNNNNNNNNNNNNNNNNNNNNNNNNNNNNNNNNNNNNNNNNNNNNNNNNNNNNNNNNNNNNNGGCCGCGCCGGGTTGACAGGCCCGAGTCTGCGATGAGGGGCGGCCGGTTGGAGTCGCTTGGATGGCCGGGTCCCGGGCGGAGCCGTCAAGTTGGAGTTTGGTGGGGGGATGGCAGCCCCGGGTAGGCCATTCGCGGGCCTCTGGGTTNNNNNNNNNNNNNNN…	121	186	3.38137	uc008nqy.1	Top1	topoisomerase (DNA) I
Peak1209694	chr2	160471850	160472350	RA	TCGCCGTCTGTTCGTGCTTCTCAGGAGCTTCGTCCGCCCGTTCAGGCCGTCCCTGCCGTCCGCCTCTCTTCCCCCGCGCTGCCTCTGAGCCCGCAGCGTTCGCACGCCGGCCGACATGAGCGGGGACCATCTCCACAACGATTCCCAGGTGCGACCAGNNNNNNNNNNNNNNNNNNNNNNNNNNNNNNNNNNNNNNNNNNNNNNNNNNNNNNNNNNNNNNNNNNNNNNNNNNNNNNNGGCCGCGCCGGGTTGACAGGCCCGAGTCTGCGATGAGGGGCGGCCGGTTGGAGTCGCTTGGATGGCCGGGTCCCGGGCGGAGCCGTCAAGTTGGAGTTTGGTGGGGGGATGGCAGCCCCGGGTAGGCCATTCGCGGGCCTCTGGGTTNNNNNNNNNNNNNNN…	121	186	3.38137	uc008nqz.1	Plcg1	phospholipase C, gamma 1
Peak1212003	chr2	162756400	162757250	RA	TCTCTCAGCTTTTATCACACCGTGCTCTGCTTTCGGTTTCCTTACCTCTCTAGCCAAACCTTCGCCGTGCTTTGAATACTCCCAAGGCATGCTCCTTGATAGTCAATTAACTTTACTCCAGGGCAGTGGGGCTGTTTTGTTTAACTCTACAGCATTAGATGTCACCTCCATAAACTCCTAAGTGTGTATTTCTGCTTTATAAATAGTTTGCCTTCGGATCCAACCAGGTTAAGGACAGTATGGATAGGAAAGGGGATAGGGGGTCTTGGAGGACCATGGGGCCCAGCCATGCTCCCTTTGTGAACGGCCGCGGCGAGCGCGGGATTCAGAGCTGTCAGAGCTCCGAGCAGAGGGAGGGATGCCACCCAGACCAGCCACAGCACCTCCCCCGCTGGTCAC…	172	207	1.21181	uc008nsc.2	Srsf6	serine/arginine-rich splicing factor 6
Peak1212005	chr2	162757500	162757750	RA	ACCTCAAAAATGGGTGAGTCGGGTCTGGGAGGCCGCGCCCCGCGGCGGAGAGAGGTCCCCCAAGGACCCGAGGCGGCCAAGGCCGCGGCGCCGCGTGGCAGGGCCTCTAAAATNNNNNNNNNNNNNNNNNNNNNNNNNNNNNNNNNNNNNNNNNNNNNNNNNNNNNNNNNNNNNNNNNTAACGACACGCCCGCCCGCCGGTGCGCGGCTCGCGCTCCGCCCCTCCGCAGGTACGGTTTCGTGGAGTTCGA	131	171	1.67202	uc008nsc.2	Srsf6	serine/arginine-rich splicing factor 6
Peak1212005	chr2	162757500	162757750	RA	ACCTCAAAAATGGGTGAGTCGGGTCTGGGAGGCCGCGCCCCGCGGCGGAGAGAGGTCCCCCAAGGACCCGAGGCGGCCAAGGCCGCGGCGCCGCGTGGCAGGGCCTCTAAAATNNNNNNNNNNNNNNNNNNNNNNNNNNNNNNNNNNNNNNNNNNNNNNNNNNNNNNNNNNNNNNNNNTAACGACACGCCCGCCCGCCGGTGCGCGGCTCGCGCTCCGCCCCTCCGCAGGTACGGTTTCGTGGAGTTCGA	131	171	1.67202	uc008nsd.1	L3mbtl1	l(3)mbt-like (Drosophila)
Peak1212286	chr2	163029000	163029750	RA	NNNNNNNNNNNNNNNNTGGGGGCCCGAGTGTCCCGGGCTGGAGCGTGGGGGGCAGGAGTAATCTCGTGGCTGCGGACGTAGGCACTCTGGGGGCGCACACGGGGACACGCACACAACATCTTGGACGACGGGCACGTGCCACTCACACCGCTACCCTCGCGGTCGGTCACACATGCTGGGAGTTGTAGATCACGGGCAGAAGTCAGCCCGACAGCTTCCCGTAAGACGACACAGTGACACACTCACCCACGCTTCGCATTCATTCACAAGCCGACGCGCAGCGACTCTCTGTCACCCAGCCAGGCGGCACCACACACAGCCTTCGCCGTCCCACATAAGTCACGGTGCCAGTCATTTATCCTCAACCACACGCAGCCACTCGCCCACGCACAGGGCTAC…	56	157	10.341	uc008nso.1	Tox2	TOX high mobility group box family member 2
Peak1212472	chr2	163188800	163190800	CIH	NNNNNNNNNNNNNNNNNNNNNNNNNNNNNNNNNNNNNNNNNNNNNNNNNNNNNNNNNNNNNNNNNNNNNNNNNNGGACCCACCCATCTGAGTGCTTGCCGGAGTGGGCTGGCAATGATAGGGAATCGCTCTGGCTGCAGAGGAAGGAAGACCCAAGAGGAGCCTTTAAGGGGACAGTGAGAGGGGCGGGTAGTGGTATAACTGAAGGAAGGGGCCAGACTCAGGCTTGACAGCCTGAGGTGCTGCTGAGGCCTGGCTGGAAGAGCCAGTCTTGCCCCATGCCAGCCCTCTATCCCAGCCTGGCCCTGAGACCTGCTGCAAAGACTATTTTTAGAGAGTTGGGTGTTTGCTTGGAGGATTTGAGGCCTGGCTTTATTTTTAACTCCTCTCCCGTGGCAGG…	375	234	7.13122	uc008nsq.2	Oser1	oxidative stress responsive serine rich 1
Peak1212743	chr2	163427150	163427700	RA	NNNNNNNCAGATAAACATAACTCAGAATTCCCAGGGTACCTCGAACCCCTCTCACATATTTAGTTTGACATCTGGCAAAATCCATTGTGTCCTTATGTCCTTGAAGGTCACTTCCCACCACTCTAGGACTCCACTTATTCATAAGGTAGGGAAAGGATGAGGGACTTAAGGTTATCCCTTTGAATATGACATTTTCTTAGACCGACGAAATTTCTCTCTAGAAATGGTCTGTTGTCCTTATTCTACCTAAAAGAGATTTGCCTCGAAATTACAGTTGCACAAACCATGGGTATGTGTGGTGAGGCTAGTAAATGGGTCAGATGTGGAGTTAATAAACTCCTTTTCAAACTACTGCTGTCTCGAGACAACATTGTGAGCCCCAGAGCAGGAAACAAGTAG…	76	181	9.27223	uc008ntb.1	Hnf4a	hepatic nuclear factor 4, alpha
Peak1212743	chr2	163427150	163427700	RA	NNNNNNNCAGATAAACATAACTCAGAATTCCCAGGGTACCTCGAACCCCTCTCACATATTTAGTTTGACATCTGGCAAAATCCATTGTGTCCTTATGTCCTTGAAGGTCACTTCCCACCACTCTAGGACTCCACTTATTCATAAGGTAGGGAAAGGATGAGGGACTTAAGGTTATCCCTTTGAATATGACATTTTCTTAGACCGACGAAATTTCTCTCTAGAAATGGTCTGTTGTCCTTATTCTACCTAAAAGAGATTTGCCTCGAAATTACAGTTGCACAAACCATGGGTATGTGTGGTGAGGCTAGTAAATGGGTCAGATGTGGAGTTAATAAACTCCTTTTCAAACTACTGCTGTCTCGAGACAACATTGTGAGCCCCAGAGCAGGAAACAAGTAG…	76	181	9.27223	uc008ntc.1	Ttpal	tocopherol (alpha) transfer protein-like
Peak1212794	chr2	163469400	163470750	CIH	AAGGCCAGCATGGGATACTCAGGGAGATCTGGTGACCTATCTCAATAAGGCAAAAATTAAACACGTACAAAAGTCCTTTGAAATCTTTAATCCAGACTGGACTGGAGGTGTAGCTGGAGGAGCTCTCAGAGATAAGCTTTGGACAAACAAGGTCCTGGGTGCAATCTTAAACACCCAGAATGACCAAAGAGATTGCCTAAAAAATAAAGGCATACAGTGGGTATCTGCATGATTTGGCTCCCTGATATTCTGTCCCCCTTTTTTGGCGTGGGATGGGAGATGGGGGTGGATAGTGGCAATTGGAGACTAAACCCACAGCCTCTAAAAACCTACCCATAAACTGTAATTTGCACCTCCCTGTTTTGAGACAGGGTCTCAAAACAAATAACAAATGATCTG…	432	311	4.59993	uc008ntg.2	Serinc3	serine incorporator 3
Peak1212794	chr2	163469400	163470750	CIH	AAGGCCAGCATGGGATACTCAGGGAGATCTGGTGACCTATCTCAATAAGGCAAAAATTAAACACGTACAAAAGTCCTTTGAAATCTTTAATCCAGACTGGACTGGAGGTGTAGCTGGAGGAGCTCTCAGAGATAAGCTTTGGACAAACAAGGTCCTGGGTGCAATCTTAAACACCCAGAATGACCAAAGAGATTGCCTAAAAAATAAAGGCATACAGTGGGTATCTGCATGATTTGGCTCCCTGATATTCTGTCCCCCTTTTTTGGCGTGGGATGGGAGATGGGGGTGGATAGTGGCAATTGGAGACTAAACCCACAGCCTCTAAAAACCTACCCATAAACTGTAATTTGCACCTCCCTGTTTTGAGACAGGGTCTCAAAACAAATAACAAATGATCTG…	432	311	4.59993	uc012civ.1	0610039K10Rik	RIKEN cDNA 0610039K10 gene
Peak1213644	chr2	164312050	164313200	RA	TCCCGGCTCCCAGGGCCGCCGGTCCCCAGGGAACCCCGCAGGCTTAGCCCCACCCGGCCGGCGCTGCTCGCTCCCACGCCCCCGCCGCCGCTTGTCGGGAGCGCACCCAGGGAGCCAGCGGGGCGCGGGCGCTGCAGGTAGGGGGGAATGCGGGGTTGGGCTCAGGTGCGGCGAACTGGGCCCCCGCAGCACGGGAACTTGGGGTGCCCTCCTCCGCCCGCCCCGTCTTCGCCCACGCGCCAGTCCCCTTTTAGGGAATTCTTTGCCTCTTGCCTCCTCAGGCGCGGGTGGGGCCGGGACAGAGGGCGTTCGTTCTCCATTTCCCTGGTTCCTTCCCGGTGTCAGCCTCCCGTCTCCAAATCCCTACTCTTCCCAGTACCTATGGTCGTGTAAACAACT…	144	265	7.77634	uc008nuy.1	Dbndd2	dysbindin (dystrobrevin binding protein 1) domain containing 2
Peak1213644	chr2	164312050	164313200	RA	TCCCGGCTCCCAGGGCCGCCGGTCCCCAGGGAACCCCGCAGGCTTAGCCCCACCCGGCCGGCGCTGCTCGCTCCCACGCCCCCGCCGCCGCTTGTCGGGAGCGCACCCAGGGAGCCAGCGGGGCGCGGGCGCTGCAGGTAGGGGGGAATGCGGGGTTGGGCTCAGGTGCGGCGAACTGGGCCCCCGCAGCACGGGAACTTGGGGTGCCCTCCTCCGCCCGCCCCGTCTTCGCCCACGCGCCAGTCCCCTTTTAGGGAATTCTTTGCCTCTTGCCTCCTCAGGCGCGGGTGGGGCCGGGACAGAGGGCGTTCGTTCTCCATTTCCCTGGTTCCTTCCCGGTGTCAGCCTCCCGTCTCCAAATCCCTACTCTTCCCAGTACCTATGGTCGTGTAAACAACT…	144	265	7.77634	uc008nuz.1	Dbndd2	dysbindin (dystrobrevin binding protein 1) domain containing 2
Peak1215216	chr2	165818150	165819200	RA	CAGCTCCTCAGAGCGCCGGCGGCGGCCTCGGCGGAGTCGGTGTCGGCGGCCGGGGCTGAGCTGTGAGTTTCCGATCGAGAACAGCGTTGGGGAAGATGGCGGCGAGCGGTGAGTGGAGAGAAAGGCAGTGGCGAGCGGCGGGCGAGGCCGGCGGCATGGCCTGAGGCGGGGGTCCTGGGGTCGCCAGTAACGCGCGGCGCAGGCGACAGGGATCGCGCGGGCGGCGCTGGGCTCCGGGGCCCGTGCAGGGTCGCGAGGAGTTCGCGGCCGCGGCCTCTGCTTGCCGCTGGGGCTCCCCCCGCCGAATCTCGGGTCGGAGAAGCTCAGCCGAGTCTCCTCTTNNNNNNNNNNNNNNNNNNNNNAGCGGACACGGGCGGCTCCTCCGGCCGAAGCTGCGGC…	82	206	11.4072	uc008nyi.2	Ncoa3	nuclear receptor coactivator 3
Peak1216154	chr2	166631150	166631950	RA	CCTCGCTCTCCTGCTCGCTCGCACCGCCGGCTCGCGGGGTCGCCGGCCCCCGCAGGCCGGGGCCATGCAGGAAAGCCAGACCAAGAGCATGTTCGTGTCCCGGGCCCTGGAGAAGATCCTAGCTGACAAGGAGGTGAAGCGGCCCCAGCACTCCCAGCTGCGTAGGGCCTGCCAGGTGGCGCTCGGTGAGTGAGCCACCCCGGCCTGGCCCGCGCCGGCTTCCCCACGCCGGCCGTTACCCTCCGGGCCTGCTGCCCTCCACTCCTCCCAGCCCGAATCCCACCCTCCCGTCCTCTTCCGCTCGCTGTCCCCGTGGGAGCTGGTGTTGGGGCGGCCGANNNNNNNNNNNNNNNNNNNNNNNNNNNNNNNNNNNNNNNNNNNNNNNNNNNNNNNNNNNNN…	155	235	3.93708	uc008nyr.2	Arfgef2	ADP-ribosylation factor guanine nucleotide-exchange factor 2 (brefeldin A-inhibited)
Peak1216154	chr2	166631150	166631950	RA	CCTCGCTCTCCTGCTCGCTCGCACCGCCGGCTCGCGGGGTCGCCGGCCCCCGCAGGCCGGGGCCATGCAGGAAAGCCAGACCAAGAGCATGTTCGTGTCCCGGGCCCTGGAGAAGATCCTAGCTGACAAGGAGGTGAAGCGGCCCCAGCACTCCCAGCTGCGTAGGGCCTGCCAGGTGGCGCTCGGTGAGTGAGCCACCCCGGCCTGGCCCGCGCCGGCTTCCCCACGCCGGCCGTTACCCTCCGGGCCTGCTGCCCTCCACTCCTCCCAGCCCGAATCCCACCCTCCCGTCCTCTTCCGCTCGCTGTCCCCGTGGGAGCTGGTGTTGGGGCGGCCGANNNNNNNNNNNNNNNNNNNNNNNNNNNNNNNNNNNNNNNNNNNNNNNNNNNNNNNNNNNNN…	155	235	3.93708	uc008nys.2	Cse1l	chromosome segregation 1-like (S. cerevisiae)
Peak1216255	chr2	166731400	166732550	CIH	CAAAACAGAAGCCTGCGTCAAAAGGCACGGTCTCTTGTGACGTCACCGCAGACCCGAGCAATGGTTCCGATTGGCCCTCGCAGCCGGGGTGGGGCCAAAGCATTCCTGGCTCCACCCCGCGTCCCGGTCTCACTCGCACATGCGCAGTGGCCGCCACCTTAGCCGCCGCGCCATTTTGCCAGGGTTTGAATGTGAGGCGGAGCAGCGGCTGGAGTGGGGTAGTGTCGGCTGCAGCTCTCGCTTGGGATTCCCTCCTCGGTCTCGGCGTCCCCACGAGGTGAGGCATGGAGCGAGCAGGGTGGCCGCGGGGACGCGGCTGAGGGAGGGGCCGATCGCTGGGAGGTGGATCTGGGCCTCAGCCCGAGGACGCGCGCCTGGTCTTCCCCGCACGCCGCCTCT…	713	393	19.0555	uc008nyr.2	Arfgef2	ADP-ribosylation factor guanine nucleotide-exchange factor 2 (brefeldin A-inhibited)
Peak1216877	chr2	167311050	167312450	RA	TCACATGAAGAACTGGCCTGGTGCCCATGGACCAGCGCATGCTCTGAAAAGGGGGGAACAAGAAACCATTACCCTTCTGACTGGTGCCTATCCCAGCTTCAGAATGCCAAGGACAGCAAAGCCAAGAGCTGGCCTAGAGTAAGCTGGCTCTTGAGCCCAGATGGCCCCCATGTGCTCTTCCACCTCACTGACACAGAACACAGATGGGCCAGGCGCTGCTGCTCACCAGCTCACAGGAGTGACTAATGCCCCCAAAGGCAAGGTTCGGGGAGCGAGCCGGTGCACACTTGGCCTTGGTGTGACAGGAGGAGGAGTCTGGGAAAACCCCAAGGCACACTTAAACCTGAAGCACTGCCAGGCCCAGGGTGTGATGCCAGAGGTGGCGGCAGAGAGGTGCTG…	52	194	17.6	uc008nzv.1	Rnf114	ring finger protein 114
Peak1216886	chr2	167318300	167319250	CIH	GCCCACACGGCCCGGCCGCTCCCGCCGGCTCCGGGAACCGAGAACAGTACCGGGGGCAAAAGCAGCCCGGAAGTATTTGTTCCGGAAGTGACGCACGAAGGCGGGCCCTGAGGAAGGCTGGATCGCGGCTGCGCGCTGGGCCCAGGCGTGAGCGGCGGAAGCCTGTGGCGAGCTGGTGTACGCGAGGAACGGAGAGGCGGCGGCAGTAGGCGGAGGGCAAGCGCTTCTCCGTAGAACCGGACCTCACTCCTAGGGACCGCGGGGAGGCACGAGCGGAACCCGGAAGCAAATTAACTGGAAGTGACGCGCGGAGCTTCACCGACGCTGGCTGGCCGGGTTGTCATGGAAACAGGTTGCTGAGCGAGCGGGGAGATTGGTTTTTGTTTTCTTGGGGTTTTT…	428	269	7.85856	uc008nzv.1	Rnf114	ring finger protein 114
Peak1216886	chr2	167318300	167319250	CIH	GCCCACACGGCCCGGCCGCTCCCGCCGGCTCCGGGAACCGAGAACAGTACCGGGGGCAAAAGCAGCCCGGAAGTATTTGTTCCGGAAGTGACGCACGAAGGCGGGCCCTGAGGAAGGCTGGATCGCGGCTGCGCGCTGGGCCCAGGCGTGAGCGGCGGAAGCCTGTGGCGAGCTGGTGTACGCGAGGAACGGAGAGGCGGCGGCAGTAGGCGGAGGGCAAGCGCTTCTCCGTAGAACCGGACCTCACTCCTAGGGACCGCGGGGAGGCACGAGCGGAACCCGGAAGCAAATTAACTGGAAGTGACGCGCGGAGCTTCACCGACGCTGGCTGGCCGGGTTGTCATGGAAACAGGTTGCTGAGCGAGCGGGGAGATTGGTTTTTGTTTTCTTGGGGTTTTT…	428	269	7.85856	uc008nzw.1	Rnf114	ring finger protein 114
Peak1217092	chr2	167514100	167515050	CIH	ACGATCTGTTTCCCAAGAGTTGGGGGTCCGGGACAGCGGACCGGAGCCGGGACGAGCCACCGCGTCCTCCAGCANNNNNNNNNNNNNNNNNNNNNTCCTCCGTGTTCCCGAGGGGCGGGAAGGGGGCGGGCTGGCGTCACCCGCGTCCGTGGCCATCGCGGGGCTGGCGGGACGCCCGGGTCACCGCTCAGCCTCCCGCGCGAGGACCCCCGCCGCGCCCCACTCCCCGCCGCGCCCTCTCGCGCTCCCGTGGCCGGGCAATGACGCGCACCGACCGGGTGGCGGGGCGGCGGGAGGGGCCCCAGCGTGACGCAGCCCGTTGCCAGGCGCCGCCTTATAAACCTCCCGCTCGGCCGCCGCCGCGCCGAGTCCGAGCCGCGCACGGGACCGGGACGCAGC…	365	138	21.373	uc008oae.1	Tmem189	transmembrane protein 189
Peak1217218	chr2	167603050	167604200	CIH	GGCTCCCACCCCTTAACCCCTTCCCGGCTTCCCTTTCCCAGACGGCCATCCCCCAGCTGGCCTGGCCCACAAGATTCCCAGATTTCACAACCCGGGCTGGCGCTGACTCACGTACAGTAAGTTCGGGGAGAGAAACTCCCGGCTGCCTGGCGTCCCGTCCTGGGACAAGCCGGCCGCCAAGCCTGCTCTCCTCACAGACACTGCGTGGCTGGGATCTTCCCGCAGGGCTACTGCCCCACAGGGGAGCATGAACTGTGCCAGAATTCAAGGGGCCATCCATGAGATCCTGGTGGCCACGTGCTCAGCCGTGGCCTGCGGCCAGATTGCTGGTGGCCTGGAGTCATCCCCAACTCTAAGGCTAAGCTGTGGTGTCCTTACTGGGAAAGGGGGTTGGTTGGT…	697	521	5.71353	uc008oaj.1	Ptpn1	protein tyrosine phosphatase, non-receptor type 1
Peak1217714	chr2	168055200	168056800	CIH	TTTTCAAAACAACACACAAATAAGCCCGGGTTCCTAATCAAACTCGGCGAAGATGCTCGCTCCCTGCCAGCTCATCAGCAGTTCTCTGACAGCGCAAACAACAAGCTTACGTAAGCGCTCGGCCCCAAGGCGATGGGGAGAACGCTGGCTCGGGACTCCCGGCTCCGGCGGCGGATCCTGACCGCCCAGAGGTATGAGGTCATACCTCCTCGCCCCGAAGTCAAAAAGAAGTTAAGTTAGCCCTTTAGAGAGAACAGGCCGGGGACGCAGGCCAGCGCGATCTGTCAACAGATAGACACCGGACTCGCTAGAGACCTGAGCAGGAAGGAGAAAGACGCGGGGCTGTGCTCCTCGGTTCTCCCCGCTGGGGAAAGCCGCGAGCAGGCTCGGGAGGGAGCG…	634	424	8.95034	uc008oas.1	Gm20716	predicted gene 20716
Peak1217714	chr2	168055200	168056800	CIH	TTTTCAAAACAACACACAAATAAGCCCGGGTTCCTAATCAAACTCGGCGAAGATGCTCGCTCCCTGCCAGCTCATCAGCAGTTCTCTGACAGCGCAAACAACAAGCTTACGTAAGCGCTCGGCCCCAAGGCGATGGGGAGAACGCTGGCTCGGGACTCCCGGCTCCGGCGGCGGATCCTGACCGCCCAGAGGTATGAGGTCATACCTCCTCGCCCCGAAGTCAAAAAGAAGTTAAGTTAGCCCTTTAGAGAGAACAGGCCGGGGACGCAGGCCAGCGCGATCTGTCAACAGATAGACACCGGACTCGCTAGAGACCTGAGCAGGAAGGAGAAAGACGCGGGGCTGTGCTCCTCGGTTCTCCCCGCTGGGGAAAGCCGCGAGCAGGCTCGGGAGGGAGCG…	634	424	8.95034	uc008oas.1	Dpm1	dolichol-phosphate (beta-D) mannosyltransferase 1
Peak1217714	chr2	168055200	168056800	CIH	TTTTCAAAACAACACACAAATAAGCCCGGGTTCCTAATCAAACTCGGCGAAGATGCTCGCTCCCTGCCAGCTCATCAGCAGTTCTCTGACAGCGCAAACAACAAGCTTACGTAAGCGCTCGGCCCCAAGGCGATGGGGAGAACGCTGGCTCGGGACTCCCGGCTCCGGCGGCGGATCCTGACCGCCCAGAGGTATGAGGTCATACCTCCTCGCCCCGAAGTCAAAAAGAAGTTAAGTTAGCCCTTTAGAGAGAACAGGCCGGGGACGCAGGCCAGCGCGATCTGTCAACAGATAGACACCGGACTCGCTAGAGACCTGAGCAGGAAGGAGAAAGACGCGGGGCTGTGCTCCTCGGTTCTCCCCGCTGGGGAAAGCCGCGAGCAGGCTCGGGAGGGAGCG…	634	424	8.95034	uc012cjs.1	Mocs3	molybdenum cofactor synthesis 3
Peak121933	chr1	154750500	154751550	CIH	ATGGAAACTGGAGGCTGTGGTTGTATTGTCATAGTAACTGCCGTGTGTAGACAGGGTGACCCTCCCGTAGAGAAACGGGTTCCCTGGAAACTGCCCAGGATTCCCCACTTGGATTCCCTGCCTTTTTAAAAGCCAGAAGTCGAAATGGTTATCCGAGTAGGAAAGTCCATTTCTTCCTCCCTTACTCTCCCAGCAAAAATTGGGGGAGACCCCGAAGCATTCATTTTAGGCATTGCCAGTCCCCCAAGGGTGGAAACCACCTCCATCGTTGCCTATCTGAGCCGGGTAGGGAGAGGGCCGGGCCCGAGAAGAAAAGGCAGGTTATGAAGGCCGGCGGCGAGTGGGTGGGAACGAGAAAGCGAGGGCGATGCTGCGAAGTCAGAGGAAAGGGAAGGGGCT…	501	326	8.01064	uc007czo.2	Smg7	Smg-7 homolog, nonsense mediated mRNA decay factor (C. elegans)
Peak121933	chr1	154750500	154751550	CIH	ATGGAAACTGGAGGCTGTGGTTGTATTGTCATAGTAACTGCCGTGTGTAGACAGGGTGACCCTCCCGTAGAGAAACGGGTTCCCTGGAAACTGCCCAGGATTCCCCACTTGGATTCCCTGCCTTTTTAAAAGCCAGAAGTCGAAATGGTTATCCGAGTAGGAAAGTCCATTTCTTCCTCCCTTACTCTCCCAGCAAAAATTGGGGGAGACCCCGAAGCATTCATTTTAGGCATTGCCAGTCCCCCAAGGGTGGAAACCACCTCCATCGTTGCCTATCTGAGCCGGGTAGGGAGAGGGCCGGGCCCGAGAAGAAAAGGCAGGTTATGAAGGCCGGCGGCGAGTGGGTGGGAACGAGAAAGCGAGGGCGATGCTGCGAAGTCAGAGGAAAGGGAAGGGGCT…	501	326	8.01064	uc007czq.1	Nmnat2	nicotinamide nucleotide adenylyltransferase 2
Peak1220000	chr2	170336550	170337350	RA	GCCCTTACCCTCCTTAGCTTCTCTCTAGGTTGTTGAATAAATGGAAAAAGAATTTCTTAAGCTTCCCATTCCACACAGCTGGGTGGTACCCAGCGCTCCCCCTGCTGGCCGTGGCTGGGATCTCGGGCCCGACTATTGGCCGCTTTTGGTATTTATGCCGGCCGAGAGGGAAGCTGCCTGTCCCTTTAATTGGAAGATACCAAGTGTTTCCAGGGCATAGTTTTTTTTCCTGAGTCCTTGCCCTGGGAATTTATAGTTCAGAGACACAGATAGCAGCAGTGTTGAGATAGTGCTGTGCGTTAGGGGGGAGTCTGGCTCAGCAGGGCTCGAGAGGGACCTCGGGGGGTGACGCACGCCCGAGTGGTTTTCCCCCGCGCCCCGTGGTTCAGTCCAAGATGG…	260	379	5.09943	uc008occ.2	Pfdn4	prefoldin 4
Peak1220000	chr2	170336550	170337350	RA	GCCCTTACCCTCCTTAGCTTCTCTCTAGGTTGTTGAATAAATGGAAAAAGAATTTCTTAAGCTTCCCATTCCACACAGCTGGGTGGTACCCAGCGCTCCCCCTGCTGGCCGTGGCTGGGATCTCGGGCCCGACTATTGGCCGCTTTTGGTATTTATGCCGGCCGAGAGGGAAGCTGCCTGTCCCTTTAATTGGAAGATACCAAGTGTTTCCAGGGCATAGTTTTTTTTCCTGAGTCCTTGCCCTGGGAATTTATAGTTCAGAGACACAGATAGCAGCAGTGTTGAGATAGTGCTGTGCGTTAGGGGGGAGTCTGGCTCAGCAGGGCTCGAGAGGGACCTCGGGGGGTGACGCACGCCCGAGTGGTTTTCCCCCGCGCCCCGTGGTTCAGTCCAAGATGG…	260	379	5.09943	uc008oce.2	Pfdn4	prefoldin 4
Peak1222784	chr2	173100500	173101000	RA	GGTAAGATAGAGAAACTAAACAGAAAGGCAAAAGGTACCCCCTCCTCCCCAAAAATGTGGGTTAGGGGAGGAGCGCAGATTAGAGGCAGATGGTAGGGAATGAGGTTTCAATTCTCCACCCAACCCAACAGCCACCTGGGTGGGCCACACAAGGAAGTAGATGTTCGCTGATCTCAACTTCTGGAGGTGCAGGATGGGGTTCAAACGGGGCACTCACCACCCTGAGTCTACCACCTCCAAGGAGGTCTCAACACAAACAGCCCCAAAACTTTGACTCATTTGTAACCACCGTCCCAGCCAGAGTGAGCCAAGCAGTCCAGACAGAGGCTATTTATAGGAGTCCGGGACAGACATTCACAATGACACACACTGGGGATCCGCGGTGGGCTAGACGCGCCA…	121	170	2.27096	uc008odq.1	Pmepa1	prostate transmembrane protein, androgen induced 1
Peak1222784	chr2	173100500	173101000	RA	GGTAAGATAGAGAAACTAAACAGAAAGGCAAAAGGTACCCCCTCCTCCCCAAAAATGTGGGTTAGGGGAGGAGCGCAGATTAGAGGCAGATGGTAGGGAATGAGGTTTCAATTCTCCACCCAACCCAACAGCCACCTGGGTGGGCCACACAAGGAAGTAGATGTTCGCTGATCTCAACTTCTGGAGGTGCAGGATGGGGTTCAAACGGGGCACTCACCACCCTGAGTCTACCACCTCCAAGGAGGTCTCAACACAAACAGCCCCAAAACTTTGACTCATTTGTAACCACCGTCCCAGCCAGAGTGAGCCAAGCAGTCCAGACAGAGGCTATTTATAGGAGTCCGGGACAGACATTCACAATGACACACACTGGGGATCCGCGGTGGGCTAGACGCGCCA…	121	170	2.27096	uc008odr.1	Pmepa1os	prostate transmembrane protein, androgen induced 1, opposite strand
Peak1222785	chr2	173101000	173101750	CIH	GTCACACTGAGATGCAGGAACACTCGGACACGCACTCGGCCGGCACAGACCGCGACTCTGAACCACAGACACCAAAAGACGCGCGGAGACTCAGACAGACAGACTAGCGCACTCTACATACGCACGGAAACCCGGGACGCATCGCCATGGCCACTCCAGACACACGCCAGGAGCCCCAGACACCTCCCGGGCCAGACAGTGTCTCCCCCGCCCGCTCCCCCGCCCAAAGTTGATAAAGAGCCTAATTGCTCCATCGCCGCGGCCCCTAGGGAAAACGGAATGGAAACTTCCCCGACCCGGCTCCCCTGGCCCTCCCAAGAGGCGCGACGTCCCCGCCGAGCCCCGGGTCCGAGTNNNNNNNNNNNNNNNNNNNNNNNNNNNNACCGTGCCAGGCTCGCA…	387	157	20.247	uc008odq.1	Pmepa1	prostate transmembrane protein, androgen induced 1
Peak1222785	chr2	173101000	173101750	CIH	GTCACACTGAGATGCAGGAACACTCGGACACGCACTCGGCCGGCACAGACCGCGACTCTGAACCACAGACACCAAAAGACGCGCGGAGACTCAGACAGACAGACTAGCGCACTCTACATACGCACGGAAACCCGGGACGCATCGCCATGGCCACTCCAGACACACGCCAGGAGCCCCAGACACCTCCCGGGCCAGACAGTGTCTCCCCCGCCCGCTCCCCCGCCCAAAGTTGATAAAGAGCCTAATTGCTCCATCGCCGCGGCCCCTAGGGAAAACGGAATGGAAACTTCCCCGACCCGGCTCCCCTGGCCCTCCCAAGAGGCGCGACGTCCCCGCCGAGCCCCGGGTCCGAGTNNNNNNNNNNNNNNNNNNNNNNNNNNNNACCGTGCCAGGCTCGCA…	387	157	20.247	uc008odr.1	Pmepa1os	prostate transmembrane protein, androgen induced 1, opposite strand
Peak1223940	chr2	174263750	174265600	CIH	GACACCGTTCACATTTCTCCAGTCCCAATTCTTGGGGAGATCCGCTGGGGACAGGTACTCATGCGGCCGAGGATAAGTCCTGGGAGGACATCATGGCAATGGAAACCAACTCTGGAACGCATAGGGCCTCCCCTCTCCCTACCCCCACCAGGGCCACAAATCCAGTCATTTCTCCTGTTGGCCTTCTTCCCAAACTGTGGTCGGTTCAGAACTTGACCCAGAAGAGCCACCAGCAGAACCCAGGACTATTGGAAGCTGAATGTGACAGAGCATCTCCGAAATACGCTAATGCTCACTAACAAAGGCAGTAGAGGCGAGAACTGCCCAAACCAGCAAACCCCAGAGCTCCCCGGATGTGAAAATCATCCCAAAAGGAAGGGATGGGATTTGTGCTTCCCA…	561	385	7.15213	uc008ofd.1	Ctsz	cathepsin Z
Peak1226691	chr2	179711500	179712450	RA	ACACGCACCGCCCACGCCCGCGCCCCTGTGGCCTCCGATTGGCTGCGGCGGGCTCTTAAAAGACGCGGCCAATGGCTGCGAGCGCCAGAGGCCGGGGAGCAGGCTAGGCGCTGGGTGCTGGTCGGCTGTTGGAGCGCTGGTGGGAATGGCAGCGGGGCCGGGAGAGCGGCGGCTCTAGGCGCCGGGTGGGTCGCGGCAGCCGGCTGCGGGGTTCGCCCTTTGTCTGCACCCTTCCAAAATGGCTGCGGCCAGGGCGGGCGGTGACAGCTGCGCGGGCGCTCCCGGGGCCCCGGCGGTCAGAGAGGAGCAGGAGTCCTGGCACGAAGGCGCTTTCGGGGCGGAGAGGTGCGCAGAGGACGCCGCGGACACGACGGGTCAGCTCCCCTGACTTACAGCGGT…	99	199	7.35228	uc008ohw.1	Taf4a	TAF4A RNA polymerase II, TATA box binding protein (TBP)-associated factor
Peak1226691	chr2	179711500	179712450	RA	ACACGCACCGCCCACGCCCGCGCCCCTGTGGCCTCCGATTGGCTGCGGCGGGCTCTTAAAAGACGCGGCCAATGGCTGCGAGCGCCAGAGGCCGGGGAGCAGGCTAGGCGCTGGGTGCTGGTCGGCTGTTGGAGCGCTGGTGGGAATGGCAGCGGGGCCGGGAGAGCGGCGGCTCTAGGCGCCGGGTGGGTCGCGGCAGCCGGCTGCGGGGTTCGCCCTTTGTCTGCACCCTTCCAAAATGGCTGCGGCCAGGGCGGGCGGTGACAGCTGCGCGGGCGCTCCCGGGGCCCCGGCGGTCAGAGAGGAGCAGGAGTCCTGGCACGAAGGCGCTTTCGGGGCGGAGAGGTGCGCAGAGGACGCCGCGGACACGACGGGTCAGCTCCCCTGACTTACAGCGGT…	99	199	7.35228	uc008ohx.1	4921531C22Rik	RIKEN cDNA 4921531C22 gene
Peak1226758	chr2	179776900	179778000	RA	GCAGATAGCGCGGCCCCCGCGCCCAGGTCTGCGTGCCCCGCTTCCTTTTGCACCCCGTCGCTCAGGCCCCGGGCCGGCTCACCGCGGTGGAGCCCTTTTTGACCGCCTCCTGCGCGTACTCCACTTGGAAGAGGTGGCCGTCGGGCGAGAAGACGGTGATGGCGCGGTCGTAGCTCATCACTGCGGACGCACTAGCTCGGGCCGCCGCCGCTCAAAAGCGCACACTCACCGTCAGCGCCCCGCCCTCCCGGGCCACGCTGCTGGCGTCTGGCGTCAGGGGGACGTGCGGCACGGCGGGGCGGGGCAGGGCGGGCGGAACCACCGAAGCTCAGCACAGGGGGCGGTGTACCGGCTACCGGCTGGACGAAGAGCGCAGGCCGGGTGCAGGGGGCCTCCGCG…	101	227	10.3639	uc008oic.2	Ss18l1	synovial sarcoma translocation gene on chromosome 18-like 1
Peak1227545	chr2	180435350	180436600	RA	CTTTGACCTCCTCTTTCCAAAGAGCTCACTATCACTGGCTGCAAATCACACAACCTTTGTAACCGAATCAACACAAAACCTCAGAGACTACTGGGTTTCTATAAAGGACCCAGTCATCTAAGACTTAAAGGAGACTCCACTCAGCAACAATTTCTTAGTTGGGGCTTGAGCATAAGAAACAGATTCTACAACACGGATCACTATGTAAGGATCTAAGTGCAACATGAATCTTTGCTCTTCTGGGTTAAACCGAAGTCACCTAGTATCGAAGGGCAGATGTGTAACATGGTAAAACATGCTGTGCTGACAGAAGTGTACAGCCTGGCACAGACAGTACTCATATGCTGAAGAGAAATCATTACTTGAGGTGCTCAGCACTGACTGAATTAAGACTCTTTA…	136	302	13.2612	uc008ojy.1	Gid8	GID complex subunit 8 homolog (S. cerevisiae)
Peak1227866	chr2	180701300	180702800	CIH	AAGTTTCGATGCAGGTACGTTTGATTTGACCTCAATAAAACATTGACTTTTGGCCAATTTGAAAGTCAAACGNNNNNNNNNNNNNNNNNNNNNNNNNNNNNNNNNNNNNNNNNNNNNNNNNNNNNNNNNNNNNNNNNNNNNNNNNNNNNNNNNNNNNNNNNNNNNNNNNNNNNNNNNNNNNNNNNNNNNNNNNNNNNNNNNNNNTAAACAAACAAGTAAATAAAAATAAAAAGCCCAAGCAAAACCGTCAAAAGGCCAATGAGGAAGGAATTAGTGACACAGGGCGGCCCAAAGTGAACACAAAACTAAAACCCGCCGGCTACTAAATACATTGATTTGACCAGAACTGCTTGCCCAAGTCTATTTTAAACCACGGGTCGGAGTTCGAGTTGACAGAAG…	416	330	2.64357	uc008oki.1	Gm14341	predicted gene 14341
Peak1227866	chr2	180701300	180702800	CIH	AAGTTTCGATGCAGGTACGTTTGATTTGACCTCAATAAAACATTGACTTTTGGCCAATTTGAAAGTCAAACGNNNNNNNNNNNNNNNNNNNNNNNNNNNNNNNNNNNNNNNNNNNNNNNNNNNNNNNNNNNNNNNNNNNNNNNNNNNNNNNNNNNNNNNNNNNNNNNNNNNNNNNNNNNNNNNNNNNNNNNNNNNNNNNNNNNNTAAACAAACAAGTAAATAAAAATAAAAAGCCCAAGCAAAACCGTCAAAAGGCCAATGAGGAAGGAATTAGTGACACAGGGCGGCCCAAAGTGAACACAAAACTAAAACCCGCCGGCTACTAAATACATTGATTTGACCAGAACTGCTTGCCCAAGTCTATTTTAAACCACGGGTCGGAGTTCGAGTTGACAGAAG…	416	330	2.64357	uc008oko.2	Arfgap1	ADP-ribosylation factor GTPase activating protein 1
Peak1228323	chr2	181099350	181100600	RA	ATTCATCCTTCTGGAACATGTACTTGTACAATCCCGAAAGCAGCGTGTACATCCTGTTCTGGCACCCTGAGAGATGTCAATGTGTGTACCGGGGGCATCGGCCTCCTGCCCTGCCCGCTTCATCAGCGGTCCGCCTCTCCTGCTAGTTTTCAAATGTGTAGCCTCGCGGATCCTGACTCTTCGCCCCCATCCCGCCTCTTCTGTTAAAATCCCTGACCCTGATTCCCCCGATGCCATCGCTGACCACGTGCTAGACCTGGGCCACTCCCACTTAATGTCATCTTTCATAATGCACCATCAATTCGGAGTCCTGAAAAGCCCGTGGCGGCCTGCTCTGCTCCGCCTTCCTAAGGCTCCTCTTTCCGAACCCTCAACTCAGAACCAGGAAACGCGGCCGGC…	134	227	5.39733	uc008oma.2	Arfrp1	ADP-ribosylation factor related protein 1
Peak1228323	chr2	181099350	181100600	RA	ATTCATCCTTCTGGAACATGTACTTGTACAATCCCGAAAGCAGCGTGTACATCCTGTTCTGGCACCCTGAGAGATGTCAATGTGTGTACCGGGGGCATCGGCCTCCTGCCCTGCCCGCTTCATCAGCGGTCCGCCTCTCCTGCTAGTTTTCAAATGTGTAGCCTCGCGGATCCTGACTCTTCGCCCCCATCCCGCCTCTTCTGTTAAAATCCCTGACCCTGATTCCCCCGATGCCATCGCTGACCACGTGCTAGACCTGGGCCACTCCCACTTAATGTCATCTTTCATAATGCACCATCAATTCGGAGTCCTGAAAAGCCCGTGGCGGCCTGCTCTGCTCCGCCTTCCTAAGGCTCCTCTTTCCGAACCCTCAACTCAGAACCAGGAAACGCGGCCGGC…	134	227	5.39733	uc008omc.1	Zgpat	zinc finger, CCCH-type with G patch domain
Peak1228548	chr2	181316200	181317250	RA	AGAGCCAAGTGCGCACCCACTAGGAACAGAGACCCACGCTAAAGATGTCAAACAGGTTTCCATTCTCAGTGCCTCCAAAAGCTGGAGCTTGGGCCAGTTCCGCCTTCCGTCCGCTGGGGCCCTCCAGGTCGTCTGCCACCTCCCTCTCCCTGGCAGGGGGTGGCTGACACATAGCCCAGGAGGCCCCAGGGCGCTGGAGAGCCGCCGAAACCTGTCCAGGATCCACAAGGCTGTAGAGATCAAGCTGCCCATCTATGGAGATGCCGGGAGCCGTCCCGGCTCTAGGAAGAGATGCAAGCCGTGCTCCGACCCCTCCCAAGAGACAAGCGCGGCCCCTGCCTTATTCAGGCCCGCGCCTACCGGTCCTCGCACGCCGTTTCATTCTGCTCGGCCTGGCGG…	151	235	4.32013	uc012cmr.1	Uckl1os	uridine-cytidine kinase 1-like 1, opposite strand
Peak1228548	chr2	181316200	181317250	RA	AGAGCCAAGTGCGCACCCACTAGGAACAGAGACCCACGCTAAAGATGTCAAACAGGTTTCCATTCTCAGTGCCTCCAAAAGCTGGAGCTTGGGCCAGTTCCGCCTTCCGTCCGCTGGGGCCCTCCAGGTCGTCTGCCACCTCCCTCTCCCTGGCAGGGGGTGGCTGACACATAGCCCAGGAGGCCCCAGGGCGCTGGAGAGCCGCCGAAACCTGTCCAGGATCCACAAGGCTGTAGAGATCAAGCTGCCCATCTATGGAGATGCCGGGAGCCGTCCCGGCTCTAGGAAGAGATGCAAGCCGTGCTCCGACCCCTCCCAAGAGACAAGCGCGGCCCCTGCCTTATTCAGGCCCGCGCCTACCGGTCCTCGCACGCCGTTTCATTCTGCTCGGCCTGGCGG…	151	235	4.32013	uc008omv.1	Znf512b	zinc finger protein 512B
Peak1231322	chr3	7367100	7367850	RA	AAGCAGTTAGGGCAGTAATCCGTAATCTCTCCCCTACACGTCCTCCTTGCTTCTCTGTCATCTCTGGTGTGATACCTGTGTGTTTCTTCTCTCATCTCAATGTCATGACACCTGCTTGCTTCAATACAGTTCCTTTGGGAGTCAGGGTGCAGTGAGAACTTCGCTCCCCTCCCGAGTTCTGCCTAAGGTGGGCTGCACTTGGCAACTTCTACCTTTATTTTCCATCTTCTCTGCCAATCAGCTCATTGATTTTCAGAGATGCTGTATCTCATCGTCTTTTTCCCTTCTTCAGTTCCATGACTGAGTTCATTAAGGACCCAAGAAGGGCTGTGCCTCACAGAGGGTTTCCCTTAACACACCCCTGTAGCTGTACAAAGGAATAAACGTCCCGCTTTCAGC…	105	167	3.47122	uc008oof.1	Pkia	protein kinase inhibitor, alpha
Peak1231322	chr3	7367100	7367850	RA	AAGCAGTTAGGGCAGTAATCCGTAATCTCTCCCCTACACGTCCTCCTTGCTTCTCTGTCATCTCTGGTGTGATACCTGTGTGTTTCTTCTCTCATCTCAATGTCATGACACCTGCTTGCTTCAATACAGTTCCTTTGGGAGTCAGGGTGCAGTGAGAACTTCGCTCCCCTCCCGAGTTCTGCCTAAGGTGGGCTGCACTTGGCAACTTCTACCTTTATTTTCCATCTTCTCTGCCAATCAGCTCATTGATTTTCAGAGATGCTGTATCTCATCGTCTTTTTCCCTTCTTCAGTTCCATGACTGAGTTCATTAAGGACCCAAGAAGGGCTGTGCCTCACAGAGGGTTTCCCTTAACACACCCCTGTAGCTGTACAAAGGAATAAACGTCCCGCTTTCAGC…	105	167	3.47122	uc008oog.1	Zc2hc1a	zinc finger, C2HC-type containing 1A
Peak1232419	chr3	8993150	8993950	RA	TGAGGCATCGGTCCTCCAGCCCAGCTGAGAGCCGGGGCTCTGGGAGACCCAACCTGAGGCATCCGTTCTCCAGCCCAGCTGAGAGCAGCAGGTGGGCAAGGGTGAGCTGGTTACACAGTGTTGGAATGGGAGCCGACCTCAAAGCGAGCAGCTCAGCTCTCGTACCCTTGGTCTCCCTCCTGGTGTCTAGACCTTTCTGTGTTTTCCAACTAGCACAGTTCTTTCTACATGCAATATGAAACCCTTACCCTTCTTTTTTTTCCCACCTGAGTCTCTAGACACCGGACTTACTCTCCCTGACGCCTCCCAGGAACCCAGCACACTCAATGTCTACAGCATTCTCAACTCGGGCCTAGAACAAAGTGACTCACCCTATCTGGCTTTCATACTTCCTGTGCA…	85	169	6.20117	uc008oov.1	Tpd52	tumor protein D52
Peak1236159	chr3	14610550	14611900	CIH	AACATATAATGAATGTATTGTGCAANNNNNNNNNNNNNNNNNNNNNNNNNNNNNNNNNNNNNNNNNNNNNNNNNNNNACACACTCTTGAACCCTAACAGTACTTCTGCTCAAAAATATTACAGTAGAAAATGCATGCGTACAGGAGTAAAAATAAGTAAAAAGTCATTCAACCTGTTATCTAACCTCCTCCATCCCATCTACCCTCTCATCTATTACTTACTAATTATTTACTAAGTCTGAAGTAATAAAGAATGGGTACGTATATATACACAACCAGATACTTTACATGCACAAATATTAACATCAACATTAAGCAAACAAAGGATAGTGTTGCAGACTCAAATGACGAGCGATGCTTACTAAGATGGAAACACAGAAAGATTCGAGAAGATCTGCAG…	425	239	11.0151	uc008oqn.1	1810022K09Rik	RIKEN cDNA 1810022K09 gene
Peak1236159	chr3	14610550	14611900	CIH	AACATATAATGAATGTATTGTGCAANNNNNNNNNNNNNNNNNNNNNNNNNNNNNNNNNNNNNNNNNNNNNNNNNNNNACACACTCTTGAACCCTAACAGTACTTCTGCTCAAAAATATTACAGTAGAAAATGCATGCGTACAGGAGTAAAAATAAGTAAAAAGTCATTCAACCTGTTATCTAACCTCCTCCATCCCATCTACCCTCTCATCTATTACTTACTAATTATTTACTAAGTCTGAAGTAATAAAGAATGGGTACGTATATATACACAACCAGATACTTTACATGCACAAATATTAACATCAACATTAAGCAAACAAAGGATAGTGTTGCAGACTCAAATGACGAGCGATGCTTACTAAGATGGAAACACAGAAAGATTCGAGAAGATCTGCAG…	425	239	11.0151	uc008oqo.2	Car13	carbonic anhydrase 13
Peak1237055	chr3	16083200	16083850	RA	AGACTGGATAGCGGAAGGTCAGGACGGCCCGGAGCGGAAGTGGGGCTGAGGCGCCTGTCCGCCATTGTGGGCCCGAGGATCGGAGGACGAGCGGGGACGAGCAGTGTGCAGGCGGCGAGCTCGGGCCCCTTCCGCGACTCCCGAGCGTGAGCCCTCTCCCTGGAGCCTGCGAGAGCGGCGGCGGCGGAGGCCGGAGCAGAGCTTCGCGAGGGCGGTAGTCGACTGCTGTGAGTGCTCTCGGCGAGGCCCANNNNNNNNNNNNNNNNNNNNNNNTTCCTCTCGGGTTACGGTGAAGAATGTCAGCCACTAGCGTGGATCAGGTGAGGGAGCAGGGCCCCGGCTCGGCGAAGGCCGGAGCTGCAGAGCTCCACCCTCGCGTGCGGCGCGGCTCCTCTAGCC…	138	299	12.5118	uc008orj.2	Mir124-2hg	Mir124-2 host gene (non-protein coding)
Peak1238504	chr3	18523450	18524550	RA	TATTAATGAATAAAAAATGTCATTAATGCATCTACTCAAAAAGCCAGTGCCCTGTGATGGAGAGTTGCCCTCCATGGGTGCTGCCTTGTGAATCCCAGGACAATCTCTACATCCTCACATCCCATCCCTGCCAATCTCACCTACAGAAGATACAGAGATGGATGGATGGATATAGCAAGTACATACAGCACTTTAAGGACATCTCTGCTCATGAACATGAGTTTTAAACTGTCTCAAGGAAATTTCTCTAAGCAAGATTTTAGTTTGGGACTTAGAGTTAAAGGACACTAATGGTGTATGGCTGTGTATCTGGCACAGATCAAGAGAAATTCCATGCTAGAGATGACTGGAGCATAAATATCTGAGTTTGGGCCAAGCTCTAATTACTAAACCTCATTT…	73	157	6.77674	uc008orn.1
Peak1238504	chr3	18523450	18524550	RA	TATTAATGAATAAAAAATGTCATTAATGCATCTACTCAAAAAGCCAGTGCCCTGTGATGGAGAGTTGCCCTCCATGGGTGCTGCCTTGTGAATCCCAGGACAATCTCTACATCCTCACATCCCATCCCTGCCAATCTCACCTACAGAAGATACAGAGATGGATGGATGGATATAGCAAGTACATACAGCACTTTAAGGACATCTCTGCTCATGAACATGAGTTTTAAACTGTCTCAAGGAAATTTCTCTAAGCAAGATTTTAGTTTGGGACTTAGAGTTAAAGGACACTAATGGTGTATGGCTGTGTATCTGGCACAGATCAAGAGAAATTCCATGCTAGAGATGACTGGAGCATAAATATCTGAGTTTGGGCCAAGCTCTAATTACTAAACCTCATTT…	73	157	6.77674	uc008oro.1	Armc1	armadillo repeat containing 1
Peak124055	chr1	156944750	156946200	CIH	ATCAGCTCCCCCAACCTTTATACAACAAAGACTGGAGTCACCTTATCTACAAAGCCATAAGGTCCTTCCACTTAGAGCTCGTCTGTAAACTTTGTTTCATTAAACACTTTTTAAAAGCACTGTGTAGTAAGTTCTGAGCTAGAGCTTTTAAAAAATATATCTTTTCTCTATAAACTCCGTATTTCCAAGCTTGAACTCTTCTGTGAAGTTCAGCAAGCTTTTTTTCCCCTGTGGGGAATTGAAGGTCCCTTAATGTTCTGCTTTCCCAGAGTAATCACAGGGTAGAAGCGCTTCTTCTGTGCCAGAGAAAGGATGGGGAGGGAGAAAAATAATACAAGTCTCTACTCCAGACGAACTCCCTCTAGTCTGAGGAAATCCTGTGAGAAAACGCCACTCCGC…	519	288	13.7952	uc007dax.2	Ier5	immediate early response 5
Peak124055	chr1	156944750	156946200	CIH	ATCAGCTCCCCCAACCTTTATACAACAAAGACTGGAGTCACCTTATCTACAAAGCCATAAGGTCCTTCCACTTAGAGCTCGTCTGTAAACTTTGTTTCATTAAACACTTTTTAAAAGCACTGTGTAGTAAGTTCTGAGCTAGAGCTTTTAAAAAATATATCTTTTCTCTATAAACTCCGTATTTCCAAGCTTGAACTCTTCTGTGAAGTTCAGCAAGCTTTTTTTCCCCTGTGGGGAATTGAAGGTCCCTTAATGTTCTGCTTTCCCAGAGTAATCACAGGGTAGAAGCGCTTCTTCTGTGCCAGAGAAAGGATGGGGAGGGAGAAAAATAATACAAGTCTCTACTCCAGACGAACTCCCTCTAGTCTGAGGAAATCCTGTGAGAAAACGCCACTCCGC…	519	288	13.7952	uc007day.1	Mr1	major histocompatibility complex, class I-related
Peak1244911	chr3	27052050	27053650	CIH	GAGCTCAATATTTTAGTCACTATCTTAAATCTTTCCCTTGCCACTTTTTAACGCTTGCAGCCATCCTAAAAGACAAATGTCACTGTCATATCCAGTTTGTGGCTAAGGAAGTTGCTCACACAGCGACTCCTAGCCGGGTCTAACTGAGGGAGCTAAGTTAACCGCTAACCACACACATCTGTGGCCAGGAAGGGGCGGGGCGGCCTGTGTTTTATATTTTTAAAAATTGAAAATCGGAATTCTACAGGAATTCCAGAGGGAAACCACAAAACAATCAAGGCAGCTCGGGGCTGCGGCGGGCGGGCGGGAGGCCAAAATCCCGGTCCCAACTGCGCCCTTCACCCTGAGGCGCCGGACAGAAGCAGAATAGATAGAGAGCCCAGCCTCCCGCAAGGAAGG…	467	253	13.3101	uc008otl.1	Nceh1	neutral cholesterol ester hydrolase 1
Peak1248465	chr3	30691350	30693000	CIH	CCACAACAACAAACAGGCTACCAGGTTCCATGATGTTTGGGGGGGAACAGAGAAGACTTATAAATTCAACATACACACACATCCCATGTACACGCAAAGTGGATATAAAGGACAAAAGAAATTTAAAATGATTAACTGACTCAAGGGATAGAATTAAACTTTATTGGTTTTATCTTTTCTGCATTTTTTCAACTTTCTTACAGCCACAATGTCATCAGAACTTGTACCTAAGCACTTAACTACCCATGTCTTTGGTCTAGAAAGTTCTGGAATAATAGTCATATAGCAGGTCGTCAGAATAGTCATATAGAAGTGGCCTGCAGTCTACTGCATCCCAACTAGTCTTGCTCCTTTCCACCTTAACTTCCCTGGGCTCATCCAGCCTTCTGGAGTCTAAGG…	950	551	21.6873	uc008ovh.1	Sec62	SEC62 homolog (S. cerevisiae)
Peak1248742	chr3	30992500	30993750	CIH	ACAAAAGTATTCCCAATTGGACAACTGCAAATGTAGACCCAAACATGAGTAACCCCGAAGCGGTAAAATAAACCCGGCGAGNNNNNNNNNNNNNNNNNNNNNNNNNNNNNNNNNNGGTGGGGTGGGGGTGGGGTGCGCCACCGTCGCCGAAGCTCGAGTTCCCTAAGTCTGCGCAGTGCTACTCGCTGCGCTATTTCAGTTCCTGATCCTGCGGTGGGGTGGAGAAAAGGGGATTTCTTGGTGTTTCGAAATATGACGGGCTAGCTTCACAGAGTTGAATATTCGAGCTATCCTGGATACGTTGGCTAGGAAGTCCCCTCACCCACCCCCGCCGGCGGTTCGAGGTGGCAGCCGAAAGTGGTTATCTTCCTCCACCTCTTACCGTCTCTGGAAAAATTA…	497	242	18.212	uc008ovs.1	Prkci	protein kinase C, iota
Peak124908	chr1	157819350	157820250	RA	TTTCTGCCTGTATCTGTGACATTAACTAAATATGATTTAGCATATTAGTCTGAATTTAAAAGAGGGGGGAGGGGAGGGAAAGTGACAACTTCCAACGTGTAAGGCTTGTTAAATGTCACCCCCTCTCCACCCAATCATGTGTGAATAAGCCGGTGGACTCCATTCAACAACTGCTGCTGGACTGGAGGTGATCAAAGTTTTCCCCATACTGCACTTTGAGAATATTACACCCAGGAAAAGGAACAGAAACTGTTCCTGACACTGGAGCTAGTGCCCCGGAATTTCCCAAAATATGCTCGATCTCCAAACGAAGAAGGGACACTTCGGAGACCAAAGGTGAGAGGTGGCTTAACTCTATGCAGACAAGAGGAGGGGCGAGGGTGCTGAGGGCGACACTGG…	104	201	6.77729	uc011wtz.1	Tor1aip1	torsin A interacting protein 1
Peak1249756	chr3	32294850	32296450	CIH	CTATTCCCAGCATAAAATTCCCTGACCAAGTATTATCTATTAATATCACACAGGAAGCACAATTTAAGTAATGATGCTTTTAGGACCTAAGATTAACTATGAAATTCAAGGTTATTTAACTCCTCGACCGGGGATAAGGGTGTTCTGAAACTGCCGGACACGACTAGTTAAATATTTTAAAACTCAGATTCCCTGGAATGTGAGATTAAAACGAGGCCTTAGGGTGGAAAAGAAAGAAAACAGGAAATACAGACAGTCCAGTAAAACACAGAGGAATGAATCCTTAAGACGAGGTTGAGGACGCGTGGCAGTTTTGAGTGTATTTCCTGTCCTCTACACTTTAAAAATTCCAGGGGGCACTAGGCTGCCGGACTTGGCTCTGACTTCGATTCTGGACCT…	535	281	16.3806	uc008owd.2	Pik3ca	phosphatidylinositol 3-kinase, catalytic, alpha polypeptide
Peak125449	chr1	158545750	158546300	RA	CTCCAGGGAAACACTGAGCAGTCATGCCCCCTTCTGTCCTCGGGATTGGAAGTTTCTATGCTTACCGACCCTAGCTGATTGTATTGTGAACAGTTACTTCTGTGAGACTGAAATAGCCTCTGCATCACCCCCACCGGATCCCTGAGGTTTTGGAGTGGCTCCACCCTTACTCAGGACTCCGCCCCTGTGGGTTGAACTTGCACTTTGTTCCTTCTGGCCCCTGACTGTGTGAGTAATGTCCCACGTGTATGGCTTGCTGGCCAGAGTGGAATTTTAAGGCTCTTCTATTCAGAACAGTTTAACTTTTCATGCTGCTCGGCCAAAGGCATGGTCCTGGGACCTGTTCAGCTGCCATCAACCAGTTACTGTAGAGACCAGGACACCTTGCTTCCCTGCCTG…	119	199	4.68737	uc007dcn.2	Tor3a	torsin family 3, member A
Peak125511	chr1	158603400	158604800	CIH	CAGCCACATAGCAAGTATTTGGGCACTTTTCCTAGTTGGTATAATGTAACATCCGCTAAGGGCACTATCAGTGCTGCTGTTTTGTCGTCCCTATTGTTGGAGAGTGTCCTTTCTGGAAATCGTGGAGTTCAAAGTCTTGTCAGAGAGGTCCTCAAATAATTGCAGACCCGTGAGGGGTAGGTTTCTCACCAGTCGCTTCTCCATACTCACCAACCCCCTCCCCCAGATACCTGAACCCTGAAAATCACGTCAGCTCCAACCTGTCAAGTTGTTGGAGATCCTGCAATCGCCGCCGCCGCTGCAGCAGTCCTGAAAGCGACAGAGCCATGCAGTGAGCACATCCAGCGACCGCCGGCCCCACAGAGGAAGGCTCCAGCCTGGAAAGGAAATGCTATGAGA…	413	236	10.2561	uc007dcp.1	Fam20b	family with sequence similarity 20, member B
Peak1255642	chr3	38835250	38836500	CIH	AATTTTCAGCCCCCCCTGGCTTTCCTGACACCTCACACACAGCTCCTGCCAGACTCTAATGGTATGTGATGTGAAGTCTTTCCTCCAAAGTCTAATTTCCATGACAAGGATTCCCAGTTCTTAGTTCTAGACCATCTTCAAGATGAGACATACACTCTTAGAACCACAGGCTGTGGAATTGGGTCGGTTCTATGTGATAAATAAATAAATGCCTGAGCATATTGCTCATAGGCTGATCATGACCCTGTGTGCCTCCATAGTCCAAACGCTGTGGTCCTGACATTTGGGCATTTAAATGTAAGCTGTTCCTTGTTAAGACCTTCTCATAACTAAAATGTGAGTCACTCCCAAACTGTAATGGAAGTTGGCCCTGCAGCATGATAAACCAACTGCTCAGAA…	386	227	8.86289	uc008pbf.1	Fat4	FAT tumor suppressor homolog 4 (Drosophila)
Peak1257184	chr3	40549700	40550350	RA	CACGCCGTAAGTGCCGCACGCCCCCTTTCCTGGGGTGGGGCCCGGGACGCCCCCTGTGACAGGTGCAGCGTCTACAGCCAGACGAGGAGGGCAGGGGCTTCCCTCTGGCTGCTCGGCTCGCCTCATCTCTGCTTGCCGCAGACATCCCTGACCCTGGGGCCCCTGCGTTGGGCTGCAGGAGGCCATGGGGGGGCCACCTCGGCATGGCGTCCTGGACAGGGAAGAAAGGTCTGAGGCAACCAGAGAGGGGTGACCTGGGATTATCCTGTACTAGGAAGTCGGCTAGAGCTCTGCATTCTGCCCTCCCTCCCCCATCTCCTGAGCGACAGCTTTCTCAGAAAAGTGACCCCTGGTTATTGCACACCTAAGAAAACGAAGGGCAGTTTTCCTAACACTAGA…	72	175	9.28949	uc008pbk.1	Hspa4l	heat shock protein 4 like
Peak1258073	chr3	41545450	41546450	RA	TATCTCCTTCTGCCAGCTACATGCTTGGAGAACAAGAATCTCCTTACATCAGCTACATGTATAGCACCTGGCACGTAATGAAACATAGGTCAACATCTTTTAAACTAACGACCTGAGCAATGCCTGGAGGTCCTAACCTGCAGGCTTGGAAACTCTTCCTGGCCATCAGCCCTCCAGTTTCTTCGAGCACAACAGACGCATTGCATTACAAATCTATTTCGTGCCTGGCCGACTCCAGTGCACGCTCAAGGAATATTCTACAAGTATTTACTAGCGTCTCAGCTTCGTTAAGTACATACATAGCCTCATGTACATCACCAAGCATTTTGTGCAGAGCACTTCTTTTTAAGTTTTTAACATTTTTCACGCTGGGACCCGACCAGCATTCACAACACATTA…	92	205	9.26926	uc008pco.1	Sclt1	sodium channel and clathrin linker 1
Peak1258073	chr3	41545450	41546450	RA	TATCTCCTTCTGCCAGCTACATGCTTGGAGAACAAGAATCTCCTTACATCAGCTACATGTATAGCACCTGGCACGTAATGAAACATAGGTCAACATCTTTTAAACTAACGACCTGAGCAATGCCTGGAGGTCCTAACCTGCAGGCTTGGAAACTCTTCCTGGCCATCAGCCCTCCAGTTTCTTCGAGCACAACAGACGCATTGCATTACAAATCTATTTCGTGCCTGGCCGACTCCAGTGCACGCTCAAGGAATATTCTACAAGTATTTACTAGCGTCTCAGCTTCGTTAAGTACATACATAGCCTCATGTACATCACCAAGCATTTTGTGCAGAGCACTTCTTTTTAAGTTTTTAACATTTTTCACGCTGGGACCCGACCAGCATTCACAACACATTA…	92	205	9.26926	uc008pcr.1	D3Ertd751e	DNA segment, Chr 3, ERATO Doi 751, expressed
Peak1264749	chr3	51028250	51029000	RA	TCCCCAATTCCCTTAGCCTTCATTTTCCATAACTACAGTGCTGTCTCCCAGGTGTGACTTCCAGCCCTCCAATCAGGGCCCAGCTAGCTCCAAGGCCAATTCCACCAGACCTTCTGGCAGGACTGACGCTCAACGCCCTGCAGTCCGTTTCCGCCTCTCGTGCCTGAGGGGCGGATGCTTGTCGCAGCCGCCACACAAGTAGCCAGCGCGTCCTGGTGCCTAATCTCCTTCAGCACCGCGGAGCGTGGAGCCCACAGCTCGGGGAGGACGTTCTCCCAGACACGCGCTCGCACACACTCAGCGCTGGCACCAACCCGGGATTCCCAGCCTGTGGACGCTCCCATTGCAGCCGGCGGGAGGGGACAGAGGCTCCCGGAACGCCTCTCTAACGAATCCCCG…	335	404	1.91293	uc008pdl.1	Gm29230	predicted gene 29230
Peak1264749	chr3	51028250	51029000	RA	TCCCCAATTCCCTTAGCCTTCATTTTCCATAACTACAGTGCTGTCTCCCAGGTGTGACTTCCAGCCCTCCAATCAGGGCCCAGCTAGCTCCAAGGCCAATTCCACCAGACCTTCTGGCAGGACTGACGCTCAACGCCCTGCAGTCCGTTTCCGCCTCTCGTGCCTGAGGGGCGGATGCTTGTCGCAGCCGCCACACAAGTAGCCAGCGCGTCCTGGTGCCTAATCTCCTTCAGCACCGCGGAGCGTGGAGCCCACAGCTCGGGGAGGACGTTCTCCCAGACACGCGCTCGCACACACTCAGCGCTGGCACCAACCCGGGATTCCCAGCCTGTGGACGCTCCCATTGCAGCCGGCGGGAGGGGACAGAGGCTCCCGGAACGCCTCTCTAACGAATCCCCG…	335	404	1.91293	uc008pdm.2	Ccrn4l	CCR4 carbon catabolite repression 4-like (S. cerevisiae)
Peak1264932	chr3	51219700	51221400	CIH	TCCAGAGAGGAGGCGGCGGCGGCGGAAGCGTCATTGGCGGCCCTCCCAGGCACACGGCACTGGCAGGACCGGCAGAGCCAACTCTGAAATCCGCGGCTCCGCAGGCCGGCCCGGCCTCCGCGTTCCCGGCAGGCTCCGGTGCATCGAGGGTGGGGAAGAGCGGGTCACCGCGCCTGCGCGTTGGGAGGTGTGACCCGGGTGGGAAAGCCCTCCGAGTCCGCCATTTTGGCTGCCTCTGTCGGTCTTTTCAGTTACCACGTGAACCGCCGACGGAGACCCGGGAGGGGGGAGGTGGCGGCGGCGTTAAGTGAGAAAGGGGGANNNNNNNNNNNNNNNNNNNNNNNNNNNNNNNNNNNNNNNNNNNNNNNNNNNNNGGCGAAGGGAGTGTCAGGACAGGGC…	421	337	2.5137	uc008pdy.1	Ndufc1	NADH dehydrogenase (ubiquinone) 1, subcomplex unknown, 1
Peak1264932	chr3	51219700	51221400	CIH	TCCAGAGAGGAGGCGGCGGCGGCGGAAGCGTCATTGGCGGCCCTCCCAGGCACACGGCACTGGCAGGACCGGCAGAGCCAACTCTGAAATCCGCGGCTCCGCAGGCCGGCCCGGCCTCCGCGTTCCCGGCAGGCTCCGGTGCATCGAGGGTGGGGAAGAGCGGGTCACCGCGCCTGCGCGTTGGGAGGTGTGACCCGGGTGGGAAAGCCCTCCGAGTCCGCCATTTTGGCTGCCTCTGTCGGTCTTTTCAGTTACCACGTGAACCGCCGACGGAGACCCGGGAGGGGGGAGGTGGCGGCGGCGTTAAGTGAGAAAGGGGGANNNNNNNNNNNNNNNNNNNNNNNNNNNNNNNNNNNNNNNNNNNNNNNNNNNNNGGCGAAGGGAGTGTCAGGACAGGGC…	421	337	2.5137	uc008pdz.2	Naa15	N(alpha)-acetyltransferase 15, NatA auxiliary subunit
Peak1265596	chr3	51849450	51851050	CIH	NNNNNNNNNNNNNNNNNNNNNNNNNNNNNNNNNNNNNNNNNNNNNNNNNNNNNNNGCGTGCCCTGTCCTCCCCCCAAAACATTCCTTAAAGGCACAGCCAGGTATGAGATGAACCAGAAAAGAAAACAACAACAACAACCACCATTTATGAATCCTCCTGTGGAGAGTCAGGTTTGGCAAAGATGCCCTCCCTTGAAGGGTGAATGGAAGTGGATCTCAGCCTCTTAGGGTTTGGTTTTCTCTGCCTCCCACACAAAGGCAACATTTCCTGCACTGTATTATAGTTTTTATTCCTAAAGTTTTAAGCCATTCCTGTCTACCCAGGCAACTTTATAGCTGAAGTGAATTAACTTAGCTGGGGGTGGGGGGGGGGTCTTCATTTGGAAGTGGATCTACCTG…	424	249	9.70686	uc008pef.2	Maml3	mastermind like 3 (Drosophila)
Peak1265596	chr3	51849450	51851050	CIH	NNNNNNNNNNNNNNNNNNNNNNNNNNNNNNNNNNNNNNNNNNNNNNNNNNNNNNNGCGTGCCCTGTCCTCCCCCCAAAACATTCCTTAAAGGCACAGCCAGGTATGAGATGAACCAGAAAAGAAAACAACAACAACAACCACCATTTATGAATCCTCCTGTGGAGAGTCAGGTTTGGCAAAGATGCCCTCCCTTGAAGGGTGAATGGAAGTGGATCTCAGCCTCTTAGGGTTTGGTTTTCTCTGCCTCCCACACAAAGGCAACATTTCCTGCACTGTATTATAGTTTTTATTCCTAAAGTTTTAAGCCATTCCTGTCTACCCAGGCAACTTTATAGCTGAAGTGAATTAACTTAGCTGGGGGTGGGGGGGGGGTCTTCATTTGGAAGTGGATCTACCTG…	424	249	9.70686	uc008peh.1
Peak1265741	chr3	52001200	52004000	CIH	CTTTGCCCATCCTGGTCTTTGTGACCTGCCTCTTGCCGTTTTGATGCCCAGCAACCTCTGGCCTGACCAGTTCACAGCCATGGTCTCTTCCTTTCTGGCAGCCATTGAGCTTCCTTGCAGGAAGATGGGTGAAAACTGAGGGGGTGGGACGGACAGGCTTCCTAGCTCAGTGGCAATTCCTTCATTTATTTCTCCTTTATACAATGAAGGGGGCAGTATCTTTATTGGTTATTTTTTGTTATGATAATATGCAAAACTGACTGTAGCTCTCCATAACTCTCCAGAAACCATTTCTCTTGTGATACAGGGTTTGAACTCCTGTGATATAAGAACAAGGAATGTCTTCCATCTTTGGGACTATGTTTGGCAGTCTTCTGATAAAGGGGGCAAGTGGCTCCC…	740	430	16.9344	uc008peh.1
Peak1265741	chr3	52001200	52004000	CIH	CTTTGCCCATCCTGGTCTTTGTGACCTGCCTCTTGCCGTTTTGATGCCCAGCAACCTCTGGCCTGACCAGTTCACAGCCATGGTCTCTTCCTTTCTGGCAGCCATTGAGCTTCCTTGCAGGAAGATGGGTGAAAACTGAGGGGGTGGGACGGACAGGCTTCCTAGCTCAGTGGCAATTCCTTCATTTATTTCTCCTTTATACAATGAAGGGGGCAGTATCTTTATTGGTTATTTTTTGTTATGATAATATGCAAAACTGACTGTAGCTCTCCATAACTCTCCAGAAACCATTTCTCTTGTGATACAGGGTTTGAACTCCTGTGATATAAGAACAAGGAATGTCTTCCATCTTTGGGACTATGTTTGGCAGTCTTCTGATAAAGGGGGCAAGTGGCTCCC…	740	430	16.9344	uc008pei.2	Foxo1	forkhead box O1
Peak1265790	chr3	52071250	52072200	RA	GAACCACTGTCTTTCTACCTTTGGCTCCGCCGGACGTGTGTTAGATACGCGGGTCTGGGAGCTCACTCTGTGAGTTTAAAGAACTGAGGGGCGGAGCTGTGCCCCAACACTTGGGGCTTATCTCCTTTTGCGACTTCAACACCTCATCGCTTCCATGCTAAATAAAAAAGAAATAAGCAAGCAGTTAAACTTAATTAGGGGTAATAAAGTGACAAAGTTGTCTCTAAGCGCTCCTCTGACTCTTTAGCCACCACACCGGTCCTCAGGAAAAAGTGAGATTCCCGTGGCAGAAAAGCGGTTCCCATAGAAGACGTCGGATCTGAGGCGCTACTGGAGCTAGGTGCTTGTGCAACAGTGTTCTCCCCGCGCCGCACCTCTCTGGGGTTCAGGATGAGTGGA…	100	162	3.58345	uc008peh.1
Peak1265790	chr3	52071250	52072200	RA	GAACCACTGTCTTTCTACCTTTGGCTCCGCCGGACGTGTGTTAGATACGCGGGTCTGGGAGCTCACTCTGTGAGTTTAAAGAACTGAGGGGCGGAGCTGTGCCCCAACACTTGGGGCTTATCTCCTTTTGCGACTTCAACACCTCATCGCTTCCATGCTAAATAAAAAAGAAATAAGCAAGCAGTTAAACTTAATTAGGGGTAATAAAGTGACAAAGTTGTCTCTAAGCGCTCCTCTGACTCTTTAGCCACCACACCGGTCCTCAGGAAAAAGTGAGATTCCCGTGGCAGAAAAGCGGTTCCCATAGAAGACGTCGGATCTGAGGCGCTACTGGAGCTAGGTGCTTGTGCAACAGTGTTCTCCCCGCGCCGCACCTCTCTGGGGTTCAGGATGAGTGGA…	100	162	3.58345	uc008pei.2	Foxo1	forkhead box O1
Peak1265935	chr3	52205150	52205900	RA	CCAACCAGACTCCCCCTATGGGCTCTTTATTCGCGCTGAATCACGGGCCTGACTGTCGCCCAGAGCAGAGAGGGCGTCGCCTGTGGCTGGCGGATTTTTACTGCTTCCTTTTCATACTTCTGTCACCTCTGTCTGATCTCAGTCCTTGCCTGGCCACTCCTGCGTGCCCCACAAACTTGGAAAACCGCTGCCCTTTTCTCAGCCATTAGCTAGCAGGAGAGAGGCGTGCTTCCCGATTGAGGGCGGCAGCCGTGATGGGGTGGGGATGGGGCCGCTGAGAGGTAGCCTCCGTTCATCAGGCCTGAGCCCACCGGCTCCCTCACCAGGCCTGCATCTCTTGGGTCTGGTGAAAAGAGAAGGGGGTGGGGGTGGGCGTGGAGCCCTCCTGGGAGGCCGATC…	138	202	3.0576	uc008pei.2	Foxo1	forkhead box O1
Peak1265935	chr3	52205150	52205900	RA	CCAACCAGACTCCCCCTATGGGCTCTTTATTCGCGCTGAATCACGGGCCTGACTGTCGCCCAGAGCAGAGAGGGCGTCGCCTGTGGCTGGCGGATTTTTACTGCTTCCTTTTCATACTTCTGTCACCTCTGTCTGATCTCAGTCCTTGCCTGGCCACTCCTGCGTGCCCCACAAACTTGGAAAACCGCTGCCCTTTTCTCAGCCATTAGCTAGCAGGAGAGAGGCGTGCTTCCCGATTGAGGGCGGCAGCCGTGATGGGGTGGGGATGGGGCCGCTGAGAGGTAGCCTCCGTTCATCAGGCCTGAGCCCACCGGCTCCCTCACCAGGCCTGCATCTCTTGGGTCTGGTGAAAAGAGAAGGGGGTGGGGGTGGGCGTGGAGCCCTCCTGGGAGGCCGATC…	138	202	3.0576	uc008pej.1
Peak1266554	chr3	52787300	52789050	CIH	TGGCCATGAGGAACAGAACAGTGCCCCACATATAGATGTGCCTGCACTTAGAATGGGCTTACATCTGCTGAAACAAGCTAAAAAAAAAATGAGCGAAGAAAAATACATTTAATCTCCAAAGAGTAGAGTCACGTAAAGGTTCATCTCTTGAAGCAGTTTCTCTTGTGGGGCCTTGTAAGTGAAACCCAAAAGACCAGGCTGTTCTCCAAGACTTACAAGCTCCCCAACACAGCAAAACGTTAGAGAGGACTTTATAAATGAGCCACACTGTAAGTCACAGAGTAATAGAATAACCCCGGAGCTAATTTGCCATGAGAAAAGTGAGTGAACTAAGGGTCGATCATCTTCACGTTCCTACCAACTTCTTATGTCCTTCAAAATGCTGAACATTAAGAAATC…	562	364	9.0844	uc008pen.2	Cog6	component of oligomeric golgi complex 6
Peak1268035	chr3	54283700	54284750	RA	AATAATGATGGTTTGAAAACCATCTAATGCTGTATGCCTATTCATTCATATAAAAGTAACCAGCTCAGGGTCCACACCCCAAGCATCAGGCTCTCTCCTCCAGGCTACCAACCATCTATGCTGATCACTGCAACGGCATCTAACCACTAAGGGTAAATCTGAGACCTTGCCACACACTAAAGTTACCCAGGCTGGTCAACACTAGGTCTTCCATTGTGCAAAAGTGATGGTTAAGGCTGCCTATACTTGCCACATTTTTATCTCCAAGCTGACTCGGGCTTGTAGCTAAGGGCTGCCATGGGTTGTGTGGTACTGTTCCCAATATTCTCCTAAGACCTTGGGACTATTATTTTCAGTGATAACCTAAGCTATTGGCCTCAACACATACATAGAATAAGG…	145	183	1.48217	uc008pfj.2	Postn	periostin, osteoblast specific factor
Peak1268093	chr3	54339000	54339850	RA	TCACGAGGGACTCTGTCTATCCATCCTTTGATGCAGCTAAGAGAATGCTTAGGTTCATGAAAGGCCTGTGTCCACTGCCCAATTCTTTGCCTTCAGCCTGGGAGCAACAGCATTCTGGACAGGAGAGTAGGAAAGCAGCATACAATACCTTAAAAGGCTGCAGCACACAACACAGATTTCCACTAACGCAGCCGCTTTCAAACCTTATTATAAATACGAAAGGCATGCTTGGATATGTAAGAAACTCTAAAGATGAAAAAGCTATTGGAACAGAATAGAAAGGTAAAATTCCACTAACTGGAGATAAATTATAGCCCTGATTCACTAGTGAGAAACCAGATTTAGGTGAAATCATATAAATATTTGTTTGATTCTTTTTTCCACTGGGGGAAGAAACAT…	89	184	7.23615	uc008pfj.2	Postn	periostin, osteoblast specific factor
Peak1270767	chr3	57378900	57379650	RA	GCGGGCGACGAGTGCGAGCGGACGTGCTGCGCGCCGCCAGCTAGTCGAGGCCCCGGGTGGCCGCCTGATGAGTCTGTGCTGGATTGGCGCGAGTGCGAGCCGGAATCGGGCTCCTTAAAGAAGGACTCCGGGAGGATCTTTTTCCGCCATGAGCTGGGCTTGGGGTTCATGACAGAGTTGAAGAGGGCTTCGAGGTCGGTGTCCAGGTCCTGCGTGACGTGGATGACTTGCTGCCCTGGCGGCGGGAGCGGATGGGGCACCGAGGACGGATTCATCTTTCTACAAGAAAAAAGAAAGATCAGATCAGCCTTTTGGTGCAAGTCAGAGGAGGAGGGGGTAGTCCCGGGGAAGGACAGAGAGAACCTAGAGACAGTTAGGTATGGGTCCAGGGACCAGCCG…	130	182	2.36051	uc012cpt.1	Wwtr1	WW domain containing transcription regulator 1
Peak1270767	chr3	57378900	57379650	RA	GCGGGCGACGAGTGCGAGCGGACGTGCTGCGCGCCGCCAGCTAGTCGAGGCCCCGGGTGGCCGCCTGATGAGTCTGTGCTGGATTGGCGCGAGTGCGAGCCGGAATCGGGCTCCTTAAAGAAGGACTCCGGGAGGATCTTTTTCCGCCATGAGCTGGGCTTGGGGTTCATGACAGAGTTGAAGAGGGCTTCGAGGTCGGTGTCCAGGTCCTGCGTGACGTGGATGACTTGCTGCCCTGGCGGCGGGAGCGGATGGGGCACCGAGGACGGATTCATCTTTCTACAAGAAAAAAGAAAGATCAGATCAGCCTTTTGGTGCAAGTCAGAGGAGGAGGGGGTAGTCCCGGGGAAGGACAGAGAGAACCTAGAGACAGTTAGGTATGGGTCCAGGGACCAGCCG…	130	182	2.36051	uc008phc.1	Gm26671	predicted gene, 26671
Peak1270769	chr3	57379850	57381050	RA	CCTCCCACCCTAGCCCGGCTGGCGGGGGTGGGCTGGGCACTTCGCAGCTCGGGAGAGACCGTNNNNNNNNNNNNNNNNNNNNNTCCGACCTCTCCCGCCGAGCGCCTATCTGCATTCCTTTGAGTTTACCACTGACTTGGGGCGGGATCAAAGAGAAAATGGTTCAAGCCTGTTAAATCAAGGGGTTATGGACAAAAACCAAATCGGAGAATAACGGAGGGCCCTCGGTTGAGGGTCCAAGGCCCAGAATGAGTCTGTCCTGAGCGCTTGCCCTCGTCTTAAGGGGAGCGCCCAGCACCCGGAATGTGGCACGGGGCGCGGATCTGCCAGAGGTCGGACCGGGGCGCACCCTGGCTCAGGGAGACACCCGCGAGGCCAGACTTTCCACGGAAGGCTGCT…	163	335	12.5186	uc012cpt.1	Wwtr1	WW domain containing transcription regulator 1
Peak1270769	chr3	57379850	57381050	RA	CCTCCCACCCTAGCCCGGCTGGCGGGGGTGGGCTGGGCACTTCGCAGCTCGGGAGAGACCGTNNNNNNNNNNNNNNNNNNNNNTCCGACCTCTCCCGCCGAGCGCCTATCTGCATTCCTTTGAGTTTACCACTGACTTGGGGCGGGATCAAAGAGAAAATGGTTCAAGCCTGTTAAATCAAGGGGTTATGGACAAAAACCAAATCGGAGAATAACGGAGGGCCCTCGGTTGAGGGTCCAAGGCCCAGAATGAGTCTGTCCTGAGCGCTTGCCCTCGTCTTAAGGGGAGCGCCCAGCACCCGGAATGTGGCACGGGGCGCGGATCTGCCAGAGGTCGGACCGGGGCGCACCCTGGCTCAGGGAGACACCCGCGAGGCCAGACTTTCCACGGAAGGCTGCT…	163	335	12.5186	uc008phc.1	Gm26671	predicted gene, 26671
Peak1270820	chr3	57454750	57455800	RA	TAAACAGATTATCAATTTGTTTAAAAATAAACACATTCAATTGCTCTGTTTTCAAACTATACAATAAAAATGAGTTAAGCGGAGACTACTGTTCCTTCTTAACCCACTCCACTAACAGGGGCCTTGGCTATTTCCCTCCAAGTCAGCCTAACAAAACACAAACCTGTGAACAGACACACAAAGCCCCTTCAACCCAGGCAGAAGGAGAAGTCAGTAGAGATGTTCTTAATCTCAACCACCACCACCACCACCCCCCCCCCCCCAGCTTAGAAAAAAAGCAGTTTCTGGGTAGCAAATGTTTACTAAACACTTCGATGACAGTTCCACTTCTTCAGCATGCGGTATTTTATTAAGCACCAGAATATTTCTAAAAGGCAGGTGGCACTGTATTCATTTTAA…	143	192	2.05377	uc008phf.1	Ankub1	ankrin repeat and ubiquitin domain containing 1
Peak1270874	chr3	57538700	57541300	CIH	TAAAGATGCATCAAAAGATATAGCACCTCTCTGTATAGTACTCTAGCCTTCATAACAATATTCCCAATCTCGACCTTCATGACTTTGTCAAAGCACAGTTATATAGTTGTGAATGTCTTCTTCCCAATACATGAAAAATACATTAACTATACAATTATGGGCTATGCAGCTGAAAATGNNNNNNNNNNNNNNNNNNNNNNNNNNNNNNNNNNNNNNNNNNNNNNNNNNNNNNNNNNNNNNNNNNNNNNNNNNNNNNNNNNNNNNNNNNNNNNNNNNNNNNNNNNNNNNNNNNNNNNNNNNNNTTACATTTGTTTTCTTAAATTGCTTGAGTGGTATTTAGAGTAGATTCTAGTTTAAAAGGCACAAGAAAAAAGAATAGGAAATCTTTCTATTCTTGTT…	775	471	15.3472	uc008phf.1	Ankub1	ankrin repeat and ubiquitin domain containing 1
Peak1271388	chr3	58218000	58219500	CIH	ATGAACTCTTCCAGCCTTGAACCACAACAAGTGAAAATTTGGAATATGTTATTAACTCCTAATCTTTTTCGAAACCGACTTTACTTTGGGCAAGTAACCATCCCTGTCGCCGCCGCTTTTTATAGACAGAATTTCTGTCTGAAAGATCATCTTTCTAACTCAGTCTGGCTTGATGTTCTGTGTTAGTCACCCTCGTTTCTCTTAAATCTCACTTCTCCCACTATCCTAGTTAACATATATTTTCAGGACTTTTAACCCGGTTCGCTTTCTCCAGCTATGCACCTCTTCGGCAGCTGGATCGCCCTACTTTTTTCCCCTATCGCCCAGGTTCCTCTAAGACTATGCTAAACATTAGACCGAGCACATGACCTCCAGTCATCCAGGATCGCCACACGCCGG…	754	399	22.402	uc008pho.1	1700007F19Rik	RIKEN cDNA 1700007F19 gene
Peak1271388	chr3	58218000	58219500	CIH	ATGAACTCTTCCAGCCTTGAACCACAACAAGTGAAAATTTGGAATATGTTATTAACTCCTAATCTTTTTCGAAACCGACTTTACTTTGGGCAAGTAACCATCCCTGTCGCCGCCGCTTTTTATAGACAGAATTTCTGTCTGAAAGATCATCTTTCTAACTCAGTCTGGCTTGATGTTCTGTGTTAGTCACCCTCGTTTCTCTTAAATCTCACTTCTCCCACTATCCTAGTTAACATATATTTTCAGGACTTTTAACCCGGTTCGCTTTCTCCAGCTATGCACCTCTTCGGCAGCTGGATCGCCCTACTTTTTTCCCCTATCGCCCAGGTTCCTCTAAGACTATGCTAAACATTAGACCGAGCACATGACCTCCAGTCATCCAGGATCGCCACACGCCGG…	754	399	22.402	uc008php.1	Tsc22d2	TSC22 domain family, member 2
Peak1271390	chr3	58219600	58220850	CIH	CTCTTCCACCATGTCCAAGATGCCGGCCAAGAAGAAGAGCTGCTTCCAGATCACCAGTGTCACCACGGCTCAGGTGGCCACCAGCATCACCGAGGACACCGAGAGCCTGGACGACCCGGACGAGTCGCGCACGGAGGACGTGTCCTCCGAGATCTTCGACGTTTCCCGGGCCACGGATTACGGCCCGGAGGAGGTGTGCGAGCGTAGCTCCTCGGAAGAGACGCTCAACAATGTCGGGGATGCGGAAACTCCCGGGACCGTGTCCCCGAACCTCATCCTGGATGGGCAGCTGGCAGCCGCTTCAGCTGCGCCCGCCAACGGAGGCGGCGGTGGCGTGTCGGCCCGGAGCGTGGCGGGGGCACTCGCCCAGACCCTGGCGGCGGCCGCCGCTTCGGTGTC…	530	224	25.6705	uc008pho.1	1700007F19Rik	RIKEN cDNA 1700007F19 gene
Peak1273024	chr3	60212250	60214050	CIH	GAAAGTAAACATATTTAACTATATTTTATTGCTTCATGAAACAAATCTCTCTCTCAAGTCTCTACTCACAGGCAGCTCATGATTGCAGTCATATTTGCTTTTTGTGAACTTCACTCACCTAACCAGCAAACAGAAGCTCTTGTCATCCCTGAAACTGTCTATTTCTGTGTTAAAGAACATTACTTATGTAACGTCTGAAGAAAGGTAACCAGAAAGGTAACGTGATAATCCTGTAAATGAACACAGCATTGGCTGATTGCCCTTGTCCCTCCCCTTCAGTGGATCTTTGGATGTATGATCAGAGCAGGAACAGAGAGGTCCCAGCTGACCCCTCCTGATCCAGTTCTAAGTGGCACGACTCTGCTCTCCGTGCTTATCTTAAAGATCACTTTGTTGTCT…	566	298	17.189	uc008pja.2	Sucnr1	succinate receptor 1
Peak1276865	chr3	65195300	65196100	RA	CTTACTAAGGTCATCACACTGTAGAGCACAGCAGACTGGATGAGATCCATATGCCATATTCTCCAATACAACCCTGAGATAAGACAAAAGCAAGGGACACACAACATCACTGCCCCATTGCACATGCCAGACTACAGCTAAGCCAGGTAAATGAGAGTCAGTAAATCCCACCCAGTATCCGAAAAACTTCACTAGAGGTGAGATAGACAATAAACTGGGTTTGTCCCAGTTCAGGGCTTTCCCAGTACAGAAAGGTAGGCTGTGGGGATATTGCTAGTCTAGAAATTTCATCTTCTAACTTGAGAACAAACTGGGAGTGGGGATTACAAATAATAACAATTTCACTCATGGAATACTAGGAAGTTAAAACACGGGCCATTTTAAATCAACCGCTGTCCC…	73	195	11.8765	uc008pko.1	Ssr3	signal sequence receptor, gamma
Peak1276865	chr3	65195300	65196100	RA	CTTACTAAGGTCATCACACTGTAGAGCACAGCAGACTGGATGAGATCCATATGCCATATTCTCCAATACAACCCTGAGATAAGACAAAAGCAAGGGACACACAACATCACTGCCCCATTGCACATGCCAGACTACAGCTAAGCCAGGTAAATGAGAGTCAGTAAATCCCACCCAGTATCCGAAAAACTTCACTAGAGGTGAGATAGACAATAAACTGGGTTTGTCCCAGTTCAGGGCTTTCCCAGTACAGAAAGGTAGGCTGTGGGGATATTGCTAGTCTAGAAATTTCATCTTCTAACTTGAGAACAAACTGGGAGTGGGGATTACAAATAATAACAATTTCACTCATGGAATACTAGGAAGTTAAAACACGGGCCATTTTAAATCAACCGCTGTCCC…	73	195	11.8765	uc008pkp.1	4931440P22Rik	RIKEN cDNA 4931440P22 gene
Peak1276898	chr3	65238900	65240050	CIH	TTTAAATAAATCTCTTTCAAGTTGCTCTGCGGAGAATTGGCTGTGTGGAACATGACAGAAGCCACGGCAGGAGATAGACTTGGACTGCGGTAAAGGAGTTAAAGAGACAAAGGTACTAAAGGCATTTTGGAGGAAGCCTACAGAGCGGAGCGCGCACCCACCGACTGGCTGTGGGAGAGAAGAGGAGGAGTCAAAGATGACCTGATCAGGCAAACCAATGGTGTGGTGCGTTCACCACTGGGTAGAAACCCAGAGTGGGTTCGTTGAGTTAGCAGGAAAGTAATCGGATATGAGAGACTGAATCATACCCTAGCGAACTGTGCCAAGCCCAAAATAAAGCATAAAAAATAAATTCTAGTCACAAACTGTGTTCAAAGAAACCACTGGGCACTCAGAAAA…	373	127	25.3458	uc008pko.1	Ssr3	signal sequence receptor, gamma
Peak1276898	chr3	65238900	65240050	CIH	TTTAAATAAATCTCTTTCAAGTTGCTCTGCGGAGAATTGGCTGTGTGGAACATGACAGAAGCCACGGCAGGAGATAGACTTGGACTGCGGTAAAGGAGTTAAAGAGACAAAGGTACTAAAGGCATTTTGGAGGAAGCCTACAGAGCGGAGCGCGCACCCACCGACTGGCTGTGGGAGAGAAGAGGAGGAGTCAAAGATGACCTGATCAGGCAAACCAATGGTGTGGTGCGTTCACCACTGGGTAGAAACCCAGAGTGGGTTCGTTGAGTTAGCAGGAAAGTAATCGGATATGAGAGACTGAATCATACCCTAGCGAACTGTGCCAAGCCCAAAATAAAGCATAAAAAATAAATTCTAGTCACAAACTGTGTTCAAAGAAACCACTGGGCACTCAGAAAA…	373	127	25.3458	uc008pkp.1	4931440P22Rik	RIKEN cDNA 4931440P22 gene
Peak1276978	chr3	65331150	65333850	CIH	AGGTAAAGTTGGGACAGTTTTAAAACGTTGGAAATACTGCAATCTTATTATAGTTTTTTAAAAATAGTTTAATTTTGCTTATATACTAGTCTTTGAATTCTGTCCCAACCTTTCCACTTTAGTCTGAGGGCCTTTACTTGATGCAATTTGAAACAACACTGCTGGGTGATCATTAATCTGGGTTAGCAGTGCCATAAAACTTGGGAACCACAGCCTCTGCTTAGCCTGTTTTTCCAGGATCCCCTTTTTTTTTTTTTTGAATAAGTACGATCTTTTAATTTTTTTTCTTAAATTCGGATTATACAAATTTAATGTTTATTTCCAACTAAAAAAACAACAACAACAAAAAGCTATTGAATACATGAAGTTACAATCCAGATGCCAGTTTCATGTATATTT…	1071	722	14.094	uc008pkq.2	4931440P22Rik	RIKEN cDNA 4931440P22 gene
Peak1276978	chr3	65331150	65333850	CIH	AGGTAAAGTTGGGACAGTTTTAAAACGTTGGAAATACTGCAATCTTATTATAGTTTTTTAAAAATAGTTTAATTTTGCTTATATACTAGTCTTTGAATTCTGTCCCAACCTTTCCACTTTAGTCTGAGGGCCTTTACTTGATGCAATTTGAAACAACACTGCTGGGTGATCATTAATCTGGGTTAGCAGTGCCATAAAACTTGGGAACCACAGCCTCTGCTTAGCCTGTTTTTCCAGGATCCCCTTTTTTTTTTTTTTGAATAAGTACGATCTTTTAATTTTTTTTCTTAAATTCGGATTATACAAATTTAATGTTTATTTCCAACTAAAAAAACAACAACAACAAAAAGCTATTGAATACATGAAGTTACAATCCAGATGCCAGTTTCATGTATATTT…	1071	722	14.094	uc008pkr.1	Tiparp	TCDD-inducible poly(ADP-ribose) polymerase
Peak1278720	chr3	67387050	67387600	RA	AGATGAGAAGGAAACTCAGATCTTTCTCCCGGAGAGCTGTGCTCCCGAGAGTTTCAGAACGTTGCTGGGGGAATTTCAGAGCGTGACTAAGTCCCTCTTCCTCCCTCCCCAGGCGACCCCTCCCATTCCCCAGTGCTTTCCTTTGTATTCTTTTAGAGCTCGGATCCGCTTTGGATAGTGTTCACTGCTAAGTACACCTTAGTAGGAGTCTTTTCTTACCTTTCCTCTGTGAGACAGCCTTGCAGGACCACACTTGTTAAGTTGGTTTCACTTATGAAATCTGATCTGGCGCAAAACACTTTCATTAGCTACTTTTAAAGACACCCTTCCCTCCCGTGTTACAGTTTTTAGTTTACATTGAAACTGTTCGGATTCGTAACAACTGGCTTGGCTTGAAAG…	136	177	1.67141	uc008plp.1	Mfsd1	major facilitator superfamily domain containing 1
Peak1278720	chr3	67387050	67387600	RA	AGATGAGAAGGAAACTCAGATCTTTCTCCCGGAGAGCTGTGCTCCCGAGAGTTTCAGAACGTTGCTGGGGGAATTTCAGAGCGTGACTAAGTCCCTCTTCCTCCCTCCCCAGGCGACCCCTCCCATTCCCCAGTGCTTTCCTTTGTATTCTTTTAGAGCTCGGATCCGCTTTGGATAGTGTTCACTGCTAAGTACACCTTAGTAGGAGTCTTTTCTTACCTTTCCTCTGTGAGACAGCCTTGCAGGACCACACTTGTTAAGTTGGTTTCACTTATGAAATCTGATCTGGCGCAAAACACTTTCATTAGCTACTTTTAAAGACACCCTTCCCTCCCGTGTTACAGTTTTTAGTTTACATTGAAACTGTTCGGATTCGTAACAACTGGCTTGGCTTGAAAG…	136	177	1.67141	uc008plq.1	Iqcj	IQ motif containing J
Peak1279545	chr3	68298500	68299400	RA	CCGAGAGGATGGGATGGATCTAGGCAGTGACGCCGGCAGCAGCAGCAGCAGCCGCGCCAGCTCACAATCCAACTCCACCAAAGTGACCCCTTGCTCCGAGTGCAAATCCTCATCGTCGCCGGGGGGTAGCTTGGACTTGGTGTCTGCTCTGGAAGACTATGAAGAGCCCTTCCCGGTCTACCAGAAGAAGGTGATTGATGAGTGGGCTCCNNNNNNNNNNNNNNNNNNNNNNNNNNNNNNNNNCGATCGAGGGTATCGGGATGACGGCTGTCCGGCCCGGGAGCCGGGGGACGTGAGCGCCAGGATCGGCAGCAGCGGCAGCGGGAGCAGGAGCGCCGCCACCACCATGCCGTCCCCGATGCCTAACGGCAACCTCCATCCGCACGACCCTCAAGACCT…	158	278	7.2236	uc008plt.2	Schip1	schwannomin interacting protein 1
Peak1280329	chr3	69119200	69120800	CIH	TTTACTACTAGTGACTTCAAGAGAGGTCAGACTTCTGGAATCCTTATCAGTTTATCTACAAACTGTTTGTTGGAGGAGACAAAATTGTATGGACAAAAGTACTAATATACCTCAAATCTGCTAAGTTATTACAGTAAGAAATAATTACAATTGTCCTAACAATACCTAGACATTCTCTCTAGCTACAGTTCTTAGAGGAGTTTTCTTTTATTATCTGATTTTGGAACCTCTTGAATGTTGAATGAAATGACCCATTTTCATATTTTCTCGATCAGGTGGACAATATCGAAAACTATGGCCATAATCATAATTAAAGACATATCCTAGTTTTCAAAAATATACTCTTAACAGTTGCTTATATTCCTTTCCCATCATTCCTACTTATGTTTATATTGTTGG…	626	347	16.525	uc012cqm.1	Arl14	ADP-ribosylation factor-like 14
Peak1280329	chr3	69119200	69120800	CIH	TTTACTACTAGTGACTTCAAGAGAGGTCAGACTTCTGGAATCCTTATCAGTTTATCTACAAACTGTTTGTTGGAGGAGACAAAATTGTATGGACAAAAGTACTAATATACCTCAAATCTGCTAAGTTATTACAGTAAGAAATAATTACAATTGTCCTAACAATACCTAGACATTCTCTCTAGCTACAGTTCTTAGAGGAGTTTTCTTTTATTATCTGATTTTGGAACCTCTTGAATGTTGAATGAAATGACCCATTTTCATATTTTCTCGATCAGGTGGACAATATCGAAAACTATGGCCATAATCATAATTAAAGACATATCCTAGTTTTCAAAAATATACTCTTAACAGTTGCTTATATTCCTTTCCCATCATTCCTACTTATGTTTATATTGTTGG…	626	347	16.525	uc008pmg.1	Ppm1l	protein phosphatase 1 (formerly 2C)-like
Peak1280739	chr3	69526150	69527150	RA	GTGGGTGTGGGGCCGAGGCCGGCCGCATGCGGAGCCGCGGCGCGGAGGAGGGCGGAAGGGCCGTGCTGGGCGGCGGCTCGCGACCCCCGGGCTTGTGTGCCGCACGCATGGCTGTCCCCGAACTCAGGAGACTCGACCTGATGGATCCAAGTCTCACCGGTCCTTCCCTCCCCTTGATAGGTCGCGCGCGAACCATGGAGTACATGGCAGAGTCCATTGAGCACAGCCCGGGACACATGTGAGTTGCGAGCCCGCCCTGATCGATCCCTTGGCGTCTGCAGATCGTAAAATACCGAGAAAACGGTTAACGCTAGCAGGAGAGGTCCTTTTCTCGGTGGGAGAAAACGGTTGGGTCTTGATCGCATAGGAAGTCTACCCCATTTTAAGTCCGGTGTAGAA…	147	218	3.39351	uc008pml.1	Nmd3	NMD3 homolog (S. cerevisiae)
Peak1281610	chr3	70610800	70611450	RA	TAGCTTTCATAGAATTATGAATAACTCATAAGAGCAGAGATGGGTCACACATTTTACTGTTATTTAATAAGTTCAGCATTCGTGTCTAGATGCAAAGCTAAAACTGTGTTAAGATCACTTATTGATTGGAAAGTATAACAAGGATGAAAATGAACTTGTAAGGGTAACACTGTGACAAAATTACTAAAAAAACCAGAGAATTATTAGATGCTCGTATATCCCCCAAACAATACATAACTCTTTGAAGATCACATTATGTAATTCCCATATGGTGAAAATGTAGTAGTCAGTCATGCCATCCCTATCAGAAAGACAGAGAAGATTTTTATTTTAAATACCTTGATCGATACCAGCCGTGGAGAGTCCTTAAGCCTGGATAGAAACAGTTTTCGCAATGAC…	64	173	10.7728	uc008pmp.1	Gm6634	predicted gene 6634
Peak1281610	chr3	70610800	70611450	RA	TAGCTTTCATAGAATTATGAATAACTCATAAGAGCAGAGATGGGTCACACATTTTACTGTTATTTAATAAGTTCAGCATTCGTGTCTAGATGCAAAGCTAAAACTGTGTTAAGATCACTTATTGATTGGAAAGTATAACAAGGATGAAAATGAACTTGTAAGGGTAACACTGTGACAAAATTACTAAAAAAACCAGAGAATTATTAGATGCTCGTATATCCCCCAAACAATACATAACTCTTTGAAGATCACATTATGTAATTCCCATATGGTGAAAATGTAGTAGTCAGTCATGCCATCCCTATCAGAAAGACAGAGAAGATTTTTATTTTAAATACCTTGATCGATACCAGCCGTGGAGAGTCCTTAAGCCTGGATAGAAACAGTTTTCGCAATGAC…	64	173	10.7728	uc008pmq.1	Sis	sucrase isomaltase (alpha-glucosidase)
Peak1287926	chr3	79761350	79762450	RA	ATATGCTATTTTAGGTGAAAGTTTAAATTCGCCATATGTGGTCAGCATGGAATCACCAGAGAAGAGAGTAATATAAAAGTTGGCATTCGGGGTACCCCTGGGATGTGAAAAACAAACACACCGAATTTCAGGGAAGTCACCTTCAGCAGCTGTCAGCATGAAGACACTAGTGAAAATGGAGACTCTCTAAAATAAGTTCAATTCAAATGTAAAGAACTCAGGTACCACGAACAGAAGTTTATAGACAGAAGCAGAAAATGTACTCTAATCAGCTGATCCAATAAATAAAACAATACAATATGTGGGGAGTCCTTAAAATACTCAAAGAAGTTTATTGAAGGAAATTAATAGGGTCTAGAACAAGAGATGGCTATGGGGAAAAAAAAGAGAAAATGGAAT…	28	167	21.9249	uc008pny.2	Fam198b	family with sequence similarity 198, member B
Peak1287954	chr3	79793300	79793900	CIH	GTTTATGCATTTCATTGAGGATCTGTTGTTTCTTAATGACCTTGCATTCCTTCTTGATGTAAAGCTTCTGGTGAGGCCAGGCTGGTGTTTTCTGAATGGGCTGACATGTGTTTGCCACCTGACTTTCCCGTGATGTTTCCAGACGGCATACATTGACGCGCTCCAACGGCATCTGCATACCTTGGAAAGTTCTGCGTGCTGAGAAGTTCCTCTAGCCGGATCCCCTGATTATGAGTCAGAGTCTGTCAGAACATTTCTTGAATTATTTTAAAATGCATTAAAAGAACAAAAAACTTTAATAACTGGCCTCATATGGTCTGTGCTTAGAAATGCACCTCCCCGACCCCCCCAATCCATGGATTCCCTGTTCCTTTGGTGTCCCTGGTGTGTAATGGCCTG…	366	216	8.35786	uc008pny.2	Fam198b	family with sequence similarity 198, member B
Peak1287955	chr3	79793900	79794450	RA	GACTTAGTATAATTACAGGAAAGAGGGGGCATTTCAAACTATTTAAGTGCTTCTAGAAGCCCAGGACTGGAGAGGAATCAGAAAGCCATTTTTCATCTTGTCAGTCCCGACATCATGCTGAAGGAATTCTCACAGTAAAACAAATGGGTATTCAGACAGCATTCAGCATTCCTTGGTCTTAAGTCAAAGCAGTAATTCCTGCTAAGAAGGTTTGAAAATTTGCTGTCACCACTTGTAAAGTGTGTGTCTGGAATTCATAATTAACCAGCATGATCATATCACAGCAATATAATGCTGAAACATCAGGGACAGATTCAACAGCACATATACCACAGGGGCTTTAACACAGGCTTCATGTCTTTGAGATTATAAAGATATTACCTTTCTAGGTTCCATCTA…	114	160	2.17675	uc008pny.2	Fam198b	family with sequence similarity 198, member B
Peak1291456	chr3	83645600	83646650	RA	CAGGGGTCTGCAAGGGGAACGGAGCCTGGCATCAGAGCTGGCAGGAGCCACAGGGCAGGCAAAACAGAACTGAAAGTCCAGAGGCTCCGTGTGGGAATTCCCCAGGTGTCCTAAAGAGAAAGCTGCCTCCCAGCTCGCCTTTTGGCTGAGTTGAGCTGCTGCAAGGATTCTGGAAGGAAGAGGATATTCTGAAGAGACGCACTCTCTTTGGTTATTGGAATGCTCCAGCTAGGAAACGTTAAAAAATTACAGCCCTGTGCCAGTCACAGGGAGTTTTTATCAGTTCACCATGAGGAAAACACTGGAGGCCTGGACAATGATGGCTGAATGACTCGGGGGGATAGCACACCTTGACCAAAACTGCCTACTTATGGATTCTTTCTGTATTATCTAAATCTA…	135	172	1.47741	uc008ppn.2	Tlr2	toll-like receptor 2
Peak1293726	chr3	85844450	85845250	RA	TGGCTTTTCAGTTTCCTTACTTTCTTTAGCTAAGTTTTAGCAAAGCCTTTAACACAGCAAAGATCTTCTAAAATGAATAACACTTTCTGAGTAGATTTTACCAACCCATCAAAAAAGTTTTACGTGTCCCCTTTCGACGCCCATGTCAGGCAGATCCTCTCAACTCCAGTGAAGAGCATTGCACAGAAGAAAACAGAGCTGCCCTGAAGTGTCATCTGTGAGACTCTGGTGTGGCAGCTGGAATCTACAGCTGCTTTAAAGCCTGTGCTGACGTGTGACTGTCTCCTTTCTTTACAGATCGCAACGAGCGACATAAGCCAGAGCATCGTTCTTCCAGGTATGAATTTATAGTATTTAATGGTTCTGCTTAAAGGGTCCTTCTTTGAAACACTATTTGGA…	127	159	1.30671	uc008pra.2	Sh3d19	SH3 domain protein D19
Peak1295466	chr3	87710300	87712100	CIH	GAATTTCAAACACAAACAACCACACGAGCTAGCGCTCCCGGAGCCGTGTGTTGCCCACCGCGCCCGGCCCTGTCCGAGCGGCGCGCGGGCGCAGACGCCGTGGCTGCCCCGGAGCTCGCGTCGGGGGCCGGCATCGAGGCGGGGGCCGCGCGAGGGCCGGAGCGCAGCGGCGCCGCAACCGCCGCACGCGCAAACTTGGGCTCGCGCTTCCCGGCTNNNNNNNNNNNNNNNNNNNNNNNNNNNNNNNNNATGTCGCGATCCAACCGGCAGAAAGAGTACAAGTGCGGAGACCTGGTGTTTGCGAAGATGAAAGGATACCCACACTGGCCGGCCCGGGTGAGTGGCGCGGCCGTCGCGGGCCCTGCTGCGGGTTGCATAACGCTCGGGAGGGCACGGCCG…	524	330	9.42468	uc008ptc.2	Hdgf	hepatoma-derived growth factor
Peak1295466	chr3	87710300	87712100	CIH	GAATTTCAAACACAAACAACCACACGAGCTAGCGCTCCCGGAGCCGTGTGTTGCCCACCGCGCCCGGCCCTGTCCGAGCGGCGCGCGGGCGCAGACGCCGTGGCTGCCCCGGAGCTCGCGTCGGGGGCCGGCATCGAGGCGGGGGCCGCGCGAGGGCCGGAGCGCAGCGGCGCCGCAACCGCCGCACGCGCAAACTTGGGCTCGCGCTTCCCGGCTNNNNNNNNNNNNNNNNNNNNNNNNNNNNNNNNNATGTCGCGATCCAACCGGCAGAAAGAGTACAAGTGCGGAGACCTGGTGTTTGCGAAGATGAAAGGATACCCACACTGGCCGGCCCGGGTGAGTGGCGCGGCCGTCGCGGGCCCTGCTGCGGGTTGCATAACGCTCGGGAGGGCACGGCCG…	524	330	9.42468	uc008ptd.1	Mrpl24	mitochondrial ribosomal protein L24
Peak1295492	chr3	87733550	87734150	RA	TATGTTTCTATGCAACTGTAGCATGGCCAAATGTTGGTTGTGGGGTTTCAAATGAAACAAACAAAACTTAAGTATTAGAGTCAGAAGGCTGGGTGAAAAGTATTCTAGTAGTCAACGCGTTCCTTATTAGGAAGAGATAAAAGCTGTCTCCACATTTTCTCTGCAGTGGGCTCCTATTCACCCCCCGCCCCCCAAGAAGCACCCCGCCCTCAGCCCGGTGGCCTCACGATGATGTAGGCGTCCAGGATGGAACGGTAGTGAGCTAGGACGCGGGTGAGGTCCACAGCCAGTTGCCTTCTCTCCTCATGCGAGAGGCCATGGGCTGAAACGCCCCGCATCCTGTGGCGTGAAATGTCGGTGCAAGGAGGGAGGAGGTGAGGAGACACAAGGTCGGTACCA…	110	159	2.39471	uc008pti.2	Rrnad1	ribosomal RNA adenine dimethylase domain containing 1
Peak1295492	chr3	87733550	87734150	RA	TATGTTTCTATGCAACTGTAGCATGGCCAAATGTTGGTTGTGGGGTTTCAAATGAAACAAACAAAACTTAAGTATTAGAGTCAGAAGGCTGGGTGAAAAGTATTCTAGTAGTCAACGCGTTCCTTATTAGGAAGAGATAAAAGCTGTCTCCACATTTTCTCTGCAGTGGGCTCCTATTCACCCCCCGCCCCCCAAGAAGCACCCCGCCCTCAGCCCGGTGGCCTCACGATGATGTAGGCGTCCAGGATGGAACGGTAGTGAGCTAGGACGCGGGTGAGGTCCACAGCCAGTTGCCTTCTCTCCTCATGCGAGAGGCCATGGGCTGAAACGCCCCGCATCCTGTGGCGTGAAATGTCGGTGCAAGGAGGGAGGAGGTGAGGAGACACAAGGTCGGTACCA…	110	159	2.39471	uc008ptj.1	Isg20l2	interferon stimulated exonuclease gene 20-like 2
Peak1295692	chr3	87937250	87937950	RA	AAACCCATTGCCTGATGCTGTTGCGACCTGGCAAGTCTCCCAGCTCTCCTGGGTCCCCAAGTAGAAGGGCTTTATATAGCTCACTCCTCAACTTGGGTTTGAATAATTAAACAGAGTGGACAGAAATAGCAGCCGGACAGTGAAGATGTGTTATTTTGGGGTTTTCTGGAACACAGGGCTCTTGGTGTCACCCAACCTCTATAGAGGGAGGAGCCAGCACAAAGACTGCTGGGAGATTCCTGTGGGGAAACCCACTGCACTCTTTGGGCTCCATGAGCTGGCTGTTAGGGCTGCTCTGAGCCAGAGGAGAGTCTCAGCTCTATTCATGCCTCCTCGTCAAGGATGAGTTGGTGCCTCTGCTAGCTGATCTCAGTTACTCCCAGGCAGGAAGTGCCCTCT…	102	218	9.09577	uc008pty.1	Iqgap3	IQ motif containing GTPase activating protein 3
Peak1295692	chr3	87937250	87937950	RA	AAACCCATTGCCTGATGCTGTTGCGACCTGGCAAGTCTCCCAGCTCTCCTGGGTCCCCAAGTAGAAGGGCTTTATATAGCTCACTCCTCAACTTGGGTTTGAATAATTAAACAGAGTGGACAGAAATAGCAGCCGGACAGTGAAGATGTGTTATTTTGGGGTTTTCTGGAACACAGGGCTCTTGGTGTCACCCAACCTCTATAGAGGGAGGAGCCAGCACAAAGACTGCTGGGAGATTCCTGTGGGGAAACCCACTGCACTCTTTGGGCTCCATGAGCTGGCTGTTAGGGCTGCTCTGAGCCAGAGGAGAGTCTCAGCTCTATTCATGCCTCCTCGTCAAGGATGAGTTGGTGCCTCTGCTAGCTGATCTCAGTTACTCCCAGGCAGGAAGTGCCCTCT…	102	218	9.09577	uc008ptz.1	Mef2d	myocyte enhancer factor 2D
Peak1295697	chr3	87941950	87943250	CIH	NNNNNNNNNNNNNNNNNNNNNNNNNNNNNNNNNNNNNNNNNNNNNNNNNNNNNNNNNNNNNNNNNACAAATAAAAAGGAAAAGAATACACTCTCCTACCTCAGAAATTCTTTTTAAAAATATTTATTAGTATTGTATGGTGTGCAGGGGAGAGATGTTATGTGTGAAGCTCAGAGGATAACTCTGGGAAGTTGCTTCTCCGGCTGGTACCGAAGCACCTTTATCCGCTGAGCCACTTCGTCGGCCTTTTGCAGTCCTTCTGAATGTCTCTGCAATTCTTCCTGTTCCTATAGTTTCTAACACCCCACTTCGCTTTTCCTTTCTCCAGTAACAGGCCCTGAGCTACTGGCCCTTTAAGATTGCCTTCTTCCCCCACGTGCTGTCTGGTTGGGCTGGCGAT…	948	554	21.144	uc008pty.1	Iqgap3	IQ motif containing GTPase activating protein 3
Peak1295697	chr3	87941950	87943250	CIH	NNNNNNNNNNNNNNNNNNNNNNNNNNNNNNNNNNNNNNNNNNNNNNNNNNNNNNNNNNNNNNNNNACAAATAAAAAGGAAAAGAATACACTCTCCTACCTCAGAAATTCTTTTTAAAAATATTTATTAGTATTGTATGGTGTGCAGGGGAGAGATGTTATGTGTGAAGCTCAGAGGATAACTCTGGGAAGTTGCTTCTCCGGCTGGTACCGAAGCACCTTTATCCGCTGAGCCACTTCGTCGGCCTTTTGCAGTCCTTCTGAATGTCTCTGCAATTCTTCCTGTTCCTATAGTTTCTAACACCCCACTTCGCTTTTCCTTTCTCCAGTAACAGGCCCTGAGCTACTGGCCCTTTAAGATTGCCTTCTTCCCCCACGTGCTGTCTGGTTGGGCTGGCGAT…	948	554	21.144	uc008ptz.1	Mef2d	myocyte enhancer factor 2D
Peak1296047	chr3	88296350	88297450	CIH	ATAGACCTCAGCCTGGCTGGCCATGCAGACACCGGACAGGCCTAGGAGGCTGGCTGTGTCTGCATAGAGGTGTGGTCCAGTTCCAGCCCACTGGGCGTGGTAGTGGGAAAGCTGGATTTGTGCTGGGTTGGTATGGAAGGCTGGGTGGGGCAGACCAGGGGTGCTGGGAAGGGGTAGTAACCGGGGCTCCTCCTGTGACTCATGCTCAGAGCCACAATACCAGGGCAGGGGGCGGGAAGTGGTCTAGTGCTCTCAGGGGGTCAGTGAGACCCTGCCTGCCTATACCCTGTGCCAGGCCCGGTGCCATGCTCTGCGTGAGCAAAGGAGTGGTTGCATCCCTGCTGCCTCCAGGGGCCGGGGCCAGAAGGGTTGGGTATCCGGTTTAACTCATCCCGGTGG…	514	287	13.4324	uc012crx.1	Mex3a	mex3 homolog A (C. elegans)
Peak1296057	chr3	88306450	88306900	RA	TAGGCCCTGTCACCAACGCTACTTGGTCTCAATGCCCCCACCACTCTTTATATCCCCCACCCTCTCACAGAGACCCCCTCCCTTCTATGTCCTATCATGTCTATTACCCTTGGCACTGCCAGTCACCCGCGGGAGGCAGTTCCGGGGAGGGAGGGGACTAGATGGCCAGTTACAGGCGACTGCTGCCTCCCTGGTGCCGGCCGGCCGGGCCTCACTCACCGAGCCTTCAGCTCCTTGAACTCCTCACGCACTTTGCTCAGCTCTAGCTGGAGGCGGGCGCGCTCCTTGGCCACAGAATCAAGGGTCTTGCGGGCATCCCCCAGCTCGGCCTCGTAGGCCGCCTTGATGCCGGACACCTCTCGGCTGACCACCTCTTCAGACTCAGTGATGCGAAGGCGC…	85	188	8.43959	uc012crx.1	Mex3a	mex3 homolog A (C. elegans)
Peak1296058	chr3	88306900	88308350	CIH	AGGCGGTCATTGAGCTCCTGCAGGTCCTCCTTCTCCTGCAGCCGGGTGATCCGAGTGGGCGACAGTGGGGTAGAGCTGGCCTGCGCCCCACTGCGGGTGGCGCGCCGCTGTGACGGGGTCTCCATGGCCGGCAGGGTGACAGTGCTGCCCGCTGGGCAGGGGTCCCGAGAAGGGCGCGGGACTTGGACAGAAGGACAGAGGCTGCTCAGGGGGACAGCGAGCCGGCGAAGCTCGCTCCTGGCAGGCGTGGAGATCTGGGCTGGGCGCTGGCGCACCTCGGGATCTGGGTTGGCTGGTGTTGAGGCTGAGGCAGCGTTCCCGCGAACACTGAGTCACTGACAGCCAGGCAGAGGCTCTAATAGGCCCTCCTCTACAGGGGGTGGATCCACTGCTCTTAAA…	498	292	11.3174	uc012crx.1	Mex3a	mex3 homolog A (C. elegans)
Peak1296167	chr3	88419900	88421250	RA	CATGCAAAATCAGCACCTGTTCATCTGGCTTGTGTGGCTGAAACCTTATTCGCTTAGGGCAGCCCTCACACTCAGTGTCTGTGTGGGCAAAACACGGGCCCTTTAAGAACCGGGCTCTGATTTGTGATCCTAAAATTCTCTAGCTGACACAACCTCCTGGCTCCAGTTGGGATTAGCTCATGGGATGGGCTGATGAAATCCCAGGAAATTCGGTTCTTTGTTGGCTCTAGGCCCAGGGGCTTGTTTCCAAACAGCAAAGGGTCTACACAGGGCTCTTGTTCTGAGAGGGGGAAATGCCCCCTGGAGGGCCCTCTTTCCAACCACTCTTGATGGAGAACAGTTTGAGAGGAACCCGGCCTTCCCATCTTCAGCTGGAGAGGAAGCGGGAGGCTGCCTTGA…	128	310	15.859	uc008pvt.1	Ssr2	signal sequence receptor, beta
Peak1296167	chr3	88419900	88421250	RA	CATGCAAAATCAGCACCTGTTCATCTGGCTTGTGTGGCTGAAACCTTATTCGCTTAGGGCAGCCCTCACACTCAGTGTCTGTGTGGGCAAAACACGGGCCCTTTAAGAACCGGGCTCTGATTTGTGATCCTAAAATTCTCTAGCTGACACAACCTCCTGGCTCCAGTTGGGATTAGCTCATGGGATGGGCTGATGAAATCCCAGGAAATTCGGTTCTTTGTTGGCTCTAGGCCCAGGGGCTTGTTTCCAAACAGCAAAGGGTCTACACAGGGCTCTTGTTCTGAGAGGGGGAAATGCCCCCTGGAGGGCCCTCTTTCCAACCACTCTTGATGGAGAACAGTTTGAGAGGAACCCGGCCTTCCCATCTTCAGCTGGAGAGGAAGCGGGAGGCTGCCTTGA…	128	310	15.859	uc008pvv.2	Arhgef2	rho/rac guanine nucleotide exchange factor (GEF) 2
Peak1296224	chr3	88489750	88490450	RA	GGTTGACTGGAGCAGGCCGCCATGTCCGCAGGGAGCGCGACACATCCTGCCGCTGGCGGGTAAGGGCTTCGCGGGCCAGGCTGGGGGCAGCGAGCACGGGCCCGGGGCAGGGAGACCGGCGAGGCTGCGTGTGGGCCGGACGGGCCGTCTAGTAGGACGCGTCCGGATGCCGAGGCCGGGGTTCTGGAGAGAATGTTGAGCTGGCCTCGGGCGCCCGGAAAGAGGCCGGCCGCGGTGCGAGAGGGAAGGGAGGGAACTCGGAGCCTTTTAGAAGGACGAGCCAAGGAGAAGGCGAACGCAGAGCGTTCCCGGCCGAGCCGAGTCTCCGGATGGAAGTGACTGGAAAGGAAATGTTTCGTAAGGGGATCGGAATAAGGGGAGTGGGACTGAGCTTTAGAT…	196	228	1.04464	uc008pwg.2	2810403A07Rik	RIKEN cDNA 2810403A07 gene
Peak1296224	chr3	88489750	88490450	RA	GGTTGACTGGAGCAGGCCGCCATGTCCGCAGGGAGCGCGACACATCCTGCCGCTGGCGGGTAAGGGCTTCGCGGGCCAGGCTGGGGGCAGCGAGCACGGGCCCGGGGCAGGGAGACCGGCGAGGCTGCGTGTGGGCCGGACGGGCCGTCTAGTAGGACGCGTCCGGATGCCGAGGCCGGGGTTCTGGAGAGAATGTTGAGCTGGCCTCGGGCGCCCGGAAAGAGGCCGGCCGCGGTGCGAGAGGGAAGGGAGGGAACTCGGAGCCTTTTAGAAGGACGAGCCAAGGAGAAGGCGAACGCAGAGCGTTCCCGGCCGAGCCGAGTCTCCGGATGGAAGTGACTGGAAAGGAAATGTTTCGTAAGGGGATCGGAATAAGGGGAGTGGGACTGAGCTTTAGAT…	196	228	1.04464	uc008pwh.2	Rit1	Ras-like without CAAX 1
Peak1296403	chr3	88754550	88755350	CIH	NNNNNNNNNNNNNNNNCACGCGGCGCCCTTCGCTGGCTCGCTCGCTCCCTCCCTCCCCAGANNNNNNNNNNNNNNNNNNNNNNNNNNNNNNNNNNNNNNNNNNNNNNNNATTTTGGGTTCGCTTTGCGGAGGGGGGAGACGATCCCGGTCTCGGTTGCCGGACCCGCCTTCTCTCGGTTTCCCCTTTCCCGACCTACGCCTTTGGCTTCTCCTCTCTCGCGTTTCCGCCGGTCCGCTTACCCGCTGGCCGCCTCCTGACAAGCGGGAAGGGTTACAGTGTGGAGCCAGGGAAGCCGAGGCGCCAGGCTGCCACCCTCTCTCTCTCCACTTGCCTGCACTCGGCGCTCTCGGCCTCGCACGGTGAGTAGTGCGGTGTGAGCAGGCCTTTGAAGGCCCCAA…	490	242	17.414	uc008pxj.1	Ash1l	ash1 (absent, small, or homeotic)-like (Drosophila)
Peak1296519	chr3	88893600	88894850	CIH	CTCCTGCAGCTGGCCAGTCCCACTCTGGGCTTCTGCCATCCACAGCCGCTGAGCCCCGGGAACACCGGCAAACGACCAGGAACTGCGCACTAAGTGACAGAAGAAGGACGCGATGACGCTTATTTGCCAAGGGTTACACAGAGGACGTCGGCTCCCTTGGTTTCATAGTTTGAGAGTCAGGGGGAAAGAAAGAACATAGCCACTTAGGGCGTAGAGCAAACCCCGGCCCTCGCCGCCCCCACCTCAGTTCCCATTGCCCTTCCTCTCTGGTTAGTCGGGGAGCCACACCGACCAGCTAGCTGGGCCTTTAAGAAGGAAGATGACTGGGCGAGGAAACCGAGGGCTGCACCCACACCGAGCACGTGGGAGCCTCGACCAATGAAAAGACAGACAGACGGG…	419	245	9.73209	uc008pxn.1	Rusc1	RUN and SH3 domain containing 1
Peak1296588	chr3	88968200	88969800	RA	GGAAGATGATTCGGTAAATTTATACTTAATACAGATTAGTTAAAACACAACGGCGTCCGATTCTCCTTCCTCTATGTCTGTGCACCTGCCCCAAACATGAAATACTTTTGTGCAGAACAAAGAGGGAACCTTTCTTTGCTGGCGTTCGGAAGCAGGAGGGTATATATTTTCAAGTTTTGTTTGAAGAACCAGACTTCACAAAACCTCACTGGAGTCGTTTGCTCAATAGCGATACAATGTAAATAACTAACAATCCTTTAAAACAGCCAATATTAAATAAGCCACAAATTGTCTTCTGGTGAAGAGCAAGAGGAAGGTGTCATGGGAAAGGATAAAAAGACCTAGAGACTCAACAAACACGTGACAAGCTCCGAGCGCCTCGAGACCCGAACCAAGAGG…	243	329	3.23432	uc008pxr.1	Hcn3	hyperpolarization-activated, cyclic nucleotide-gated K+ 3
Peak1296604	chr3	88980850	88982350	CIH	CAATCCCTGGAATTTGAGGTTCGAGGGTACTGGGGTGAAGGAGTGAAATAATTGGTAGCCATCTGAATTTGGGTATAAAGGCCTCTTTGTCCTGCCAACTTAGAGTCACTTATATGCACTTTGTATTCTGAGGTAGTAAAAATTAAAGTAGATGCAATCAGGTAGAACTTGTGTGATCTAGAGTAGTGAATGTCAGGAAATAGCTTTGGCCCTGTAAATAAATGGATAGTGACAGTAGCCTTGAAGTTATGCCCTTCAATAGATCCAGAAACCCGTGAAGAAAACTGAGCTTCCCGCCACTAACCTGTGCGCAAAGATACCTTCTGAGCTGCTTAACATGAAGCTACCTGGGATATGTAGTTCATGCCTGCTAGGAAGTCACGTGGAGGAAGTGTGACT…	681	491	6.76339	uc008pxx.1	Scamp3	secretory carrier membrane protein 3
Peak1296655	chr3	89030700	89032100	CIH	AGGTTCTAACCCCAGGAAAGACAACAGCACATTGCCATAAAGTTTCAGTTATTTTCTAAGTCAGTGCAATTGTTTATTTTAGGCCTTTTCCGGCCCAGAAAGGAACCTGAGGGGGAAAGGCTGGTAGTTGCAAGTTAGAGAGCTAGGGAAAGTTAGACTAAGTTGAGGTGTGGGTGGGAAAAGGACCAAATGAAGGATGAGGTTGGAGGGTGGCTAAGGTCCTTCCAGCCCCGCTTACTTACCGTGGTAGCGGCGACACTTCAGTCTAAGCTCGGTAGAGATCGAAAGCCCGGTGGCCGGGGCTGCCCCACTCTGGGTGANNNNNNNNNNNNNNNNNNNNNNNNNNNNNNNNNNNNNACGAGTGCAATATTGGCAGGGGAAAGAACAACACTGCACCAC…	384	136	24.7277	uc008pyg.2	Thbs3	thrombospondin 3
Peak1296871	chr3	89222600	89222950	RA	CGGTGCGGTGCGGAGACTCCATGAGACCCTGGTAAGTCTAGACTTTCTTTCTGTGGCGACCAACTCCTCTTCCACCCCGGAACCCCTCTCCCAGGACCCTACTTCCGGTCTTGCTGTATAAGTCCCGCCCCCGAGACCCCTCTCCGGAAGTCCCACCTTCCTACTTCAAGGGGCTCCCTGAACCCCGACTTGTCTCTTATGATCGCGACCACACCCTGTGGTCTTACTTTCCTGGGAATCGCACCCCCAGACGTGTTTCCCAGCACCATATGATTAGTCTTCCTTGTTCTCTCTCTGAGTCTGCCTCTTCAGGATTCTCGGTTGAACCCAGTCTATCCATTGCCTGGCTT	96	162	4.02942	uc008pzm.2	Shc1	src homology 2 domain-containing transforming protein C1
Peak1296871	chr3	89222600	89222950	RA	CGGTGCGGTGCGGAGACTCCATGAGACCCTGGTAAGTCTAGACTTTCTTTCTGTGGCGACCAACTCCTCTTCCACCCCGGAACCCCTCTCCCAGGACCCTACTTCCGGTCTTGCTGTATAAGTCCCGCCCCCGAGACCCCTCTCCGGAAGTCCCACCTTCCTACTTCAAGGGGCTCCCTGAACCCCGACTTGTCTCTTATGATCGCGACCACACCCTGTGGTCTTACTTTCCTGGGAATCGCACCCCCAGACGTGTTTCCCAGCACCATATGATTAGTCTTCCTTGTTCTCTCTCTGAGTCTGCCTCTTCAGGATTCTCGGTTGAACCCAGTCTATCCATTGCCTGGCTT	96	162	4.02942	uc008pzn.2	Shc1	src homology 2 domain-containing transforming protein C1
Peak1297256	chr3	89576200	89577700	CIH	GTAGGCCTTGGCCTTCTGACTCTCCTAGATAGTTGCGACTACAACCCTGTTCTGCTAGGACTGGCTTACCCTAGTATTTTATGCTTCCAGCTTGTGGACATAGGCACAAAGATGGTATGCAGCTAAATGTTCAGGCTGCTCTGGTCATTAGAAAAACCAGCCCCACCCACACACCCACACTCATCCCCCCAGGCTCAAAGAACACGAATTTCTTAAAACATACGGAGTTAAACTTGGCCTAGTAAAGCTTTCTGCTAACATCACTGAGTGAATCAGTAGCCCAGCACCAAGGTACAGTCAGCTTCCAAAAAACATAGAGGTGGTGACGGTAGACGGGCCAACGGCTCACATGATGAATTGGTCCCAAACCCATCAGGCCTTACAACATCCTGGCACCTG…	419	258	8.26196	uc008qad.2	Ube2q1	ubiquitin-conjugating enzyme E2Q (putative) 1
Peak1297723	chr3	90068750	90070450	CIH	TGCCTTTCTTCCTCTTTTTCAATGTTCTTGTCATTTCTCGAAAGAAGAACTGAGAGTTTCTGGCTCTGGCCAGTGGGTTCTAAACGTGGAAGTGGGGAGTCACCTGGGTTTCCCAGGTCTAGGTCTTCAGGGCCTTCGCTGTGGCACAGTGGCCACATCTGACGGTAGGGCAGGACAGGAGCACCGACTCTGACTTCGGGGCCATCTGGGGTCAGTGTCTTGCTTTTTCCTCCGGGTGGTGGGAATCCGCTTGGTTGCAGGGGGCCCTCCCAGCCACCAGGGGTCGCACTGCAGGCGGCAGGGTGTTGGGCCGGCGCTAGCCAGGGTCACGGCCGCAGGCCCGGGTGTGTGGGGGGGGGCAGAATAGCGGAGGCGCCCGCGGCTCCTGGGGGGGTGGGG…	563	402	5.98675	uc008qbx.2	Dennd4b	DENN/MADD domain containing 4B
Peak129810	chr1	162964100	162965450	RA	GCACACCAGGAAGTAGTCCGGACAAGCTCACTTTATCACCTCGCATTTACAATACACTTATTGAGTAAACAGGTAAGTGCAAACACGGCTTTCAAGACGCAACTTTAACCAATCTGACCTTTTTCCAAAGCGTTATTGTTTGTTTTGAAACTTTTAATCCATTAAGTGCCTCTGTCGATGCCATCACGAATTCAGATGTTTATTTTGGAGCCTACACCAGCGCCTTTTTTGTTTGCTCTTTCCAGCGATTCCCCAGTGAGGAGGAAGCCCCTGGAGTAAAGTCTTTCTCTAGCGTCGGCACTGAAGGGGCGAGAGCTGTAAAAGGGAGAATCGGGAACGCTGGGGTTGGCCAGTCGGGTACTGGGGAGGCCTCTATCAGTGTCAAGAAGCATGGGAAAA…	198	304	5.15663	uc007des.1	Zbtb37	zinc finger and BTB domain containing 37
Peak129810	chr1	162964100	162965450	RA	GCACACCAGGAAGTAGTCCGGACAAGCTCACTTTATCACCTCGCATTTACAATACACTTATTGAGTAAACAGGTAAGTGCAAACACGGCTTTCAAGACGCAACTTTAACCAATCTGACCTTTTTCCAAAGCGTTATTGTTTGTTTTGAAACTTTTAATCCATTAAGTGCCTCTGTCGATGCCATCACGAATTCAGATGTTTATTTTGGAGCCTACACCAGCGCCTTTTTTGTTTGCTCTTTCCAGCGATTCCCCAGTGAGGAGGAAGCCCCTGGAGTAAAGTCTTTCTCTAGCGTCGGCACTGAAGGGGCGAGAGCTGTAAAAGGGAGAATCGGGAACGCTGGGGTTGGCCAGTCGGGTACTGGGGAGGCCTCTATCAGTGTCAAGAAGCATGGGAAAA…	198	304	5.15663	uc007dew.1	Gas5	growth arrest specific 5
Peak1300616	chr3	94778800	94780050	RA	GGTCCGGTCCAACTTGAAGTTGCGTGAAGGCCCCTTCAGGCGGCGCCGCGGGCAGCCCCGCAGCCGGGGCCTGGAGCAGCCGCCGCGGCCGCTGTCAGGGAAGCGCAGGCGGCCAATGGAACCCGGGAGCGGCCGCTGCTGCTGAGGCGGCGGTGTCGGCAGTCCGACCCCGACCGCCTGCACCCCCTCCGCGAGGGTTCCCCGGAGGTAAGCGGCTCCTCCCCCGTGAGTCGCCTTTGCCTGTGTGTGTGTGTGGGGGGGTCCTTCTGCCACCCTGTCCCGCCCAGCCTACCGCGACCTGGGTTCGACTACAAAACTGCCCCCCTGGTGGCAGCTGCACCCCGAGGTCCTTCACCCTTTCCTCTCGGGCCCGGGGTAGTCTTCTCTGCTTTCTGGCTT…	167	275	5.90579	uc008qhn.2	Pi4kb	phosphatidylinositol 4-kinase, catalytic, beta polypeptide
Peak1300616	chr3	94778800	94780050	RA	GGTCCGGTCCAACTTGAAGTTGCGTGAAGGCCCCTTCAGGCGGCGCCGCGGGCAGCCCCGCAGCCGGGGCCTGGAGCAGCCGCCGCGGCCGCTGTCAGGGAAGCGCAGGCGGCCAATGGAACCCGGGAGCGGCCGCTGCTGCTGAGGCGGCGGTGTCGGCAGTCCGACCCCGACCGCCTGCACCCCCTCCGCGAGGGTTCCCCGGAGGTAAGCGGCTCCTCCCCCGTGAGTCGCCTTTGCCTGTGTGTGTGTGTGGGGGGGTCCTTCTGCCACCCTGTCCCGCCCAGCCTACCGCGACCTGGGTTCGACTACAAAACTGCCCCCCTGGTGGCAGCTGCACCCCGAGGTCCTTCACCCTTTCCTCTCGGGCCCGGGGTAGTCTTCTCTGCTTTCTGGCTT…	167	275	5.90579	uc008qho.1	A730011C13Rik	RIKEN cDNA A730011C13 gene
Peak1300891	chr3	95085900	95087450	CIH	CAATAACTCGCCTTTATGGCATCTGAACTTGCAGATAGGACTAAGTATAGTACCTTTCCATATATTACACCGAAAATCTGTTCGAGATTGATGTAAATTAATCTCTCAATNNNNNNNNNNNNNNNNNNNNNNNNNNNNNNNNNNNNNNNNNNNNNNNNNNNNNNNNNNNNNNNNNNNNNNNNNNNNNNNNNNNNNNNNNNNNNNNGTTTGGTTAGGACTTTAAATTACAACATTGCTGTACATATTATTTATTAAAATAGCTTCCCTGGTTAGGTGTTTTTTCTTTCTTTTTTTTAAATTCTCCCCTTTACCAAACTGACAAATCGTGATCAATGTGTTTGTTCACGATAGGAAAACATTACCATAATGTTTGACTTGTTTTCTTAAAACCTACTGTCG…	533	320	11.2002	uc008qja.1	Fam63a	family with sequence similarity 63, member A
Peak1300891	chr3	95085900	95087450	CIH	CAATAACTCGCCTTTATGGCATCTGAACTTGCAGATAGGACTAAGTATAGTACCTTTCCATATATTACACCGAAAATCTGTTCGAGATTGATGTAAATTAATCTCTCAATNNNNNNNNNNNNNNNNNNNNNNNNNNNNNNNNNNNNNNNNNNNNNNNNNNNNNNNNNNNNNNNNNNNNNNNNNNNNNNNNNNNNNNNNNNNNNNNGTTTGGTTAGGACTTTAAATTACAACATTGCTGTACATATTATTTATTAAAATAGCTTCCCTGGTTAGGTGTTTTTTCTTTCTTTTTTTTAAATTCTCCCCTTTACCAAACTGACAAATCGTGATCAATGTGTTTGTTCACGATAGGAAAACATTACCATAATGTTTGACTTGTTTTCTTAAAACCTACTGTCG…	533	320	11.2002	uc008qje.2	Fam63a	family with sequence similarity 63, member A
Peak1300922	chr3	95118900	95119900	RA	GGGCTCAAGCACCAGGGGGTCCCTGACCAATGTCCGGGTGGGCCGCAACCGCGCCACTCAGAGACCCAGGCGCCCTGCGGGGCACGTGCCACCCGCCCCGTCGGGGCTCCTCCGCTCCATAGGCGCAGCGCAGGGTTCCGGGCANNNNNNNNNNNNNNNNNNNNNNNNACACCCAACTCAGCTCCGCTACTGGGCTCGGCCTGGGCTCGCCGGGGCTCGGCGGGCAAAGGAGGAAGGAGGGAGGGAGCCGCGGGCAGCGGAAGGGGGAGGAGAGGACCCGGCCCAGTCAGTGCGCACCGGCCGGGCGCTAGAAGTGGGAAACGGAGTAGCGGCGCCCGGGCCGGAGCAGCTCTGCACCGGACGCCGAGTAAGTCTGTGCGCGGGTCCGCGAGGGTGGCG…	141	177	1.41007	uc008qjj.1	Cers2	ceramide synthase 2
Peak1301001	chr3	95238250	95239100	CIH	TGTCTGGAGACTGACCGCGCCCATAGTTTGGGGCGTGTCTTCTGCCCAGGATGGGGAGGGGGGTGGGCGTCCGCCATCTTGGATTCCGCGGTAGCGGTGGCGGCGGTAAGGTGCCTAATCTGCGGAGTGGCTCTTCCCTCCCCTCCCCCAGCTCGGTGGCGGCTGCCCCTCCCACCGAGGGTGGCGCAGGGACGGTGCCATCTCGACCATGGCGGCGACTACAGCTAACCCAGGTGAGGCGGCAGAAAGGACTGACAAGTGCGGAGAGCCAGAGCAGAGCAGCAGGGCCGTGGCGTTCGGGTGTTGGGGGAGGGGTGTCGAGGAGGCGCCCTGCCCGGAGGACCTGGGGAACGGGTGACGGGTGTTTGGGGGCTCCGTGCCCCAACTTCTGGAGTAGTG…	382	225	8.73211	uc008qjq.1	Gm4349	predicted gene 4349
Peak1301001	chr3	95238250	95239100	CIH	TGTCTGGAGACTGACCGCGCCCATAGTTTGGGGCGTGTCTTCTGCCCAGGATGGGGAGGGGGGTGGGCGTCCGCCATCTTGGATTCCGCGGTAGCGGTGGCGGCGGTAAGGTGCCTAATCTGCGGAGTGGCTCTTCCCTCCCCTCCCCCAGCTCGGTGGCGGCTGCCCCTCCCACCGAGGGTGGCGCAGGGACGGTGCCATCTCGACCATGGCGGCGACTACAGCTAACCCAGGTGAGGCGGCAGAAAGGACTGACAAGTGCGGAGAGCCAGAGCAGAGCAGCAGGGCCGTGGCGTTCGGGTGTTGGGGGAGGGGTGTCGAGGAGGCGCCCTGCCCGGAGGACCTGGGGAACGGGTGACGGGTGTTTGGGGGCTCCGTGCCCCAACTTCTGGAGTAGTG…	382	225	8.73211	uc008qjv.2	Arnt	aryl hydrocarbon receptor nuclear translocator
Peak1301209	chr3	95463150	95463750	RA	CCTGGAGCGCGTGAGCGAGGCGGCCAAGAGCTCCGGGGCCGACGGCTCTCTGCCCTCCACGCCGCCGCCGCCCGAGGAGGAAGAGGACGACCTATACCGCCAGTCGCTGGAGATCATCTCGCGCTACTTGCGGGAGCAGGCGACCGGCTCCAAGGACTCGAAGCCTCTGGGCGAGGCGGGCGCGGCGGGCCGGAGAGCGCTGGAGACCCTGCGGCGCGTGGGCGACGGCGTGCAGCGCAACCACGAGACGGCCTTCCAGGGTAANNNNNNNNNNNNNNNNNNNNNNNNNTGCGGGAAGAGGGAAGAGCCGGAGCCTGGCTCTGCAACCAGAATTTTCTGGCTGTGAGTCATTGTTTCCGCCCATCTGGCTGTTGGGTTCAAAGACCGGAAAGGGTGGGA…	174	226	1.98441	uc008qkm.1	Adamtsl4	ADAMTS-like 4
Peak1301229	chr3	95479050	95480650	CIH	NNNNNNNNNNNNAATTTTCCTTCCCCTCCTTTGTCACCCACTCAGTCCCCTTACACTGTGCTTGCTGTCATCTTCCTGCTCAGCCACATCCAGCGGGAGGACAGCCTAAGTCCCAAGGCAGGGAGCTTTGTACCCTTCTAATGTAGCAAAGGGTTTGCTACAGTGGAACAACTTTATTCTTAGGGGAACTTGGTATCCAAGGAGTGTAGCTGTGTTCAGAAAATAGTAGTAAAACTGTCTGCAGGCTTTTACTAATGGCCATACTCAGCCTGTCTGAAGAGGCACAGACAGAACAAGGCTGCCTCCAGCGGGGCATCGGCAGCAAGAAAGTCAGGCCTCAGAACCAACTGTAGGGGCCAGGGAAGAGGACCCTGGAGAAGGCTGTCCACTCCACCTTTA…	484	315	7.74806	uc008qkn.1	Adamtsl4	ADAMTS-like 4
Peak1301298	chr3	95542350	95545250	CIH	ACCTCCCCTCTGAGTGGCTGGGTTCTGAGTTGGGGTCTAAAAGAATGTGGCTGGGAATGGAGGTCTGATTTCCTGTCAGTATCTCCCTTGGATGGGGCTTGTGGCTGCCGTCCCCTCCAATGCGCTGATGTTCCAGGATCCACCTCTCTTCAAACTTCTTCCTATAGGCCTTTAAAAATACTTTTGGCCTTTGGGTGGGACGGTTAGCCAAATGTTTAAGTGCCTTCCCCTTCAATCTCAGCTTATTTTAGGTTTCTTAAACAAGAAAAATATTATTNNNNNNNNNNNNNNNNNNNNNNNNNNNNNNNNNNNNNNNNNNNNNNNNNNNNNNNNNNNNNNNNNNNNNNNNNNNNNNNNNNNNNNNNNNNNNNNNNNNNNNNNNNNNNNNNNNNNNNNNNN…	481	277	11.5554	uc008qkp.2	Ecm1	extracellular matrix protein 1
Peak1301548	chr3	95798150	95799150	RA	ATTTCCTGGCATTATGAAGTTCGGGGAAGACAGGAGATATGAGGTGACACCCACTGCTGCTTTTAAAATAAACAAAAATAGAAAGCAAGAGAATCGTTGGGGGAGCTCTCTGTAGGATTCGAGAGCAGGTAGCAGTGGCCCTCGAGAGCACACTCGGTCAAGGCTTCCCTTAGCTTGCTCTGAGGCCTCTCCAACCGTTATGTTTTGGCCCCTTCAAGAGGGGCCTGGGGGCTCAACACTAGTTCTCTGCTTGTCTCAGTAGACTGCTTTGAGATGAGTACAGCTCTCCAGCTGCAAGTGTATCTGCTTCGACACCATAAAAGGCTTTATTTACCCAAATACAAGGGCAGAAAACAAGTGTCTAGTGACAAAAGCAGAACAGGTTAGAGCTAAGGGAGG…	187	277	4.15399	uc008qly.2	Vps45	vacuolar protein sorting 45 (yeast)
Peak1301663	chr3	95907150	95908200	RA	CAATCGGTACTCCCTGGATCTTCTAAGCTCTGGCTTGCTAAGTTGCATTGTAAGTTGTGGTATCTTCCAAAGGCACCAGCTACTTTGCTTGGCTGAGACATGTATACGTGGCCTTAGGTTCAGCCCTAAACTTTCAACTCTAAACTTAAGGGTATTTTTCCAGTGGGTTTCCTGTTTCAGGTGTCAGTTCCTAGTCTGGATAATTCTGTGCTCTATCCTTCCCCATTAGAAACCAAAATTCTCAGCGAATACTGAGGAAAATGAAGAGCCAACTGCATTATGCTTTTACATAAACCCAGTGAACATAATTTTGATAATAAACACTGCCTTGAATGTGTGGATTCTAGAGATCTGAGTTAAATTTTAGGATTCATTTGGTTAGAGTATAGCATAAGCTGG…	121	185	3.31922	uc008qma.1	Otud7b	OTU domain containing 7B
Peak1301790	chr3	96022850	96023450	RA	TTTAGAATGTAACTGTAACTTCTAGAATTAGATACAGTTCCCTTAACAGGCTCCCTCACCGTTCACCCCCCACCGTCTTATCTTGGTACCTGAAAGTTTTTGGGTGCAATTCTTGGGATAGGGCAAAGGAATGCAGAGCTCATGTTTCAGATGCTAATATGATGCTTGTTGAGACAAACGAGTTAAACATTTAGTAAACGCCTGATACCGGAGTCTGAGCTTGTGAAGCGAATCTGAATTAGCTGGAAGCTTGTAAGCCTCGCCAGAGGGAAGAGCTGGGGATAGGACAGTTCAGCTGAACTCGCGGATTTTTTAGTGGGGAGAGAACCGGAGCAGGGTAAAGAAAACCCCAGATCAAACGAGGACATCTTAAAAGCTAGAGGGAAAAGGTGGTGGCAG…	72	165	7.96537	uc008qmh.1	Hist2h2ab	histone cluster 2, H2ab
Peak1302013	chr3	96361600	96363750	CIH	CGGGGTCCCAGCCTCCCGGGGGGAGGGAGGGCACCCGTCGCCCCGGGCCCCGCCCCTCCTGCTGGCAAGGCTGCGCACCCGAACAACAACCATTTTCCCCGCTAGGAGCACACCGTGTCCACGCGCCCCGGCGGCCTCGCTGATTGGTTGGAGGCCTGGTAAACAAGGGCCAAGTAGCCAATGGGAGAACTGTGCACGAGGGCTGCACGAGCCTCCAGGCCAGCACTCGCGTGGAGCGCCAAGCCAGGCGGCTATATAAGCCGTTTCCGGCAGCCGCTTGACACTCTCCTCCTCTGGTCTCGGGGTTTCCAGAGTTTCTCCAGTTGCGGAAGACAGCTGTTATTTTTCTCCTGAAAGCTTTTGGCACAGCCGGCAGGCTGAAACTTCCAGGCACCTTTT…	854	441	26.9465	uc008qnb.1	Gm15441	predicted gene 15441
Peak1302013	chr3	96361600	96363750	CIH	CGGGGTCCCAGCCTCCCGGGGGGAGGGAGGGCACCCGTCGCCCCGGGCCCCGCCCCTCCTGCTGGCAAGGCTGCGCACCCGAACAACAACCATTTTCCCCGCTAGGAGCACACCGTGTCCACGCGCCCCGGCGGCCTCGCTGATTGGTTGGAGGCCTGGTAAACAAGGGCCAAGTAGCCAATGGGAGAACTGTGCACGAGGGCTGCACGAGCCTCCAGGCCAGCACTCGCGTGGAGCGCCAAGCCAGGCGGCTATATAAGCCGTTTCCGGCAGCCGCTTGACACTCTCCTCCTCTGGTCTCGGGGTTTCCAGAGTTTCTCCAGTTGCGGAAGACAGCTGTTATTTTTCTCCTGAAAGCTTTTGGCACAGCCGGCAGGCTGAAACTTCCAGGCACCTTTT…	854	441	26.9465	uc008qnd.2	Txnip	thioredoxin interacting protein
Peak1302179	chr3	96531850	96532400	RA	CCCGCGCTCCGGCGCCGCGTAGGTCCTTGGCTCCTAGGGCTGGAAACCGGGTCTTAGGCTGCCCGCACACCCGTGATTCCCTTGACACCGGTGTTCTCGGTACCTGCTGCCCGCTGTCTCCGGGCACTGGTCGCAAACCCTGGGCATCAGGGCCAGGGTCCTGCCTATCCCTCATTTCCGCGGCGTCTCCAATCAGCCCCTCATTTCGCTTCCGCTCTTTAATACCACCCCCATCTTTTTTTGTCTCCTCGGTGAATTCTCGGGCAAATCTGCGTCCAATTTGCTCTCAGTCCCCTTCCTTGTCTTTTCGCGATGACCTATCCCCTGTACTCTTTCCGTTTTTGCGGCTCACCTACTCTTTATTTTTCTTCCCACTTCTCAACCAGATCCTCCCCCCTT…	108	163	2.84701	uc008qof.2	Cd160	CD160 antigen
Peak1303112	chr3	97571100	97572700	CIH	AACACTCAAATCCCGAATAGGCAAAGTCTTCTTGGAGCAGCGCAGCGTACCTCATATCTGGCAAGCCGGAAATGTCTACTGTCCCACTCCCCGCCTTGTTCTCCTCGCCAGAGTCATCATTATTCTTCCGATACATACTGGCAATGCAGAACTTGAGGCGATCCTTTTCCAGGAGCAGCTTCTGTAAGCGCTCAAGAGAAAGGGCTTCGATCCTGGCAATGACAGTATCGAATCGATAGATGCGATCGAGCATGAAAGCGCACTTGCTACAAGCAAACTCGGCTTTGCCATCACGAGAGACATCTTTGCCTAGGACGTGCGAAAGCAGAACCTGGAGGTTGAGCTTGGACGCGGTATGAAAGATCCAACGCCGCTGGTTTCCACACAGCTCCCGGGCAC…	493	305	9.47217	uc008qph.1	Pde4dip	phosphodiesterase 4D interacting protein (myomegalin)
Peak1303390	chr3	97829400	97830350	CIH	AGGTCAGGTGGCTTTGCACTGCGTCCTGTTGCTTCTTCCTAGATGGTCGTTGGTCGTCGAGGGCAGGGCAGGCACTTAAACGCACATTTTGATTGTTTTCTTTTCTTTCTCTCTCTCTCTTTTTTAAATGTTCATTTCCTTCCCAAAAAGGTCTGCTGCGCTTTTACTCTGTAAGCATCATCCGTCCAGGGCTGTGTCGTGTGTGGTTCCTCATTGCGCTCACATGACCGTCCTTTGGGGTAAACAGTAGTCACTGGCGCTGTAGCTCGAGTTCGGAGATTAGAAAGTTAAGTCAGAGGGGCATCAGGCTGCATCCAGAGCCCTACCAGGGCCTCACAGCTGCTGCCCACTCCATGACTTCCCTGGAACACAGGGCGGGATGTGGAGACTGAGGCTGCA…	370	122	26.2335	uc008qpo.1	Notch2	notch 2
Peak1303390	chr3	97829400	97830350	CIH	AGGTCAGGTGGCTTTGCACTGCGTCCTGTTGCTTCTTCCTAGATGGTCGTTGGTCGTCGAGGGCAGGGCAGGCACTTAAACGCACATTTTGATTGTTTTCTTTTCTTTCTCTCTCTCTCTTTTTTAAATGTTCATTTCCTTCCCAAAAAGGTCTGCTGCGCTTTTACTCTGTAAGCATCATCCGTCCAGGGCTGTGTCGTGTGTGGTTCCTCATTGCGCTCACATGACCGTCCTTTGGGGTAAACAGTAGTCACTGGCGCTGTAGCTCGAGTTCGGAGATTAGAAAGTTAAGTCAGAGGGGCATCAGGCTGCATCCAGAGCCCTACCAGGGCCTCACAGCTGCTGCCCACTCCATGACTTCCCTGGAACACAGGGCGGGATGTGGAGACTGAGGCTGCA…	370	122	26.2335	uc008qpp.1	Adam30	a disintegrin and metallopeptidase domain 30
Peak1304170	chr3	98944200	98945100	RA	AGTATGCATAATTCATTCTCTGAACCCATGAGACCCCACACTTCCGGAAGGCAAGGTACACACATATCCATCAGTGTTTCACTCAGGGCACTAGAGTAAAGTTGCAGACCCGATGACCAGCATGTAGGTCTCAAAAAGTCATTTATGGTCCTCTAAGAGAAGCAGGCTTCATTCTTAAGAGACACGAATGGAAAGCTGCATCTGGAAGCTTGATTAAAAAACAAACAAACAAACAAAAAACTACATGACTTTTTCCTGTAAGAAATAAGTCAATGGAGGGAAAATGAAATAAACCCAGTTCAACTTCAAAACTGTGAGAGCTGACGTTTATTGGTCTAAGGTTCAGTATCAATGAACACAGGATAGCAAGTCATGTAGTTTTGTATTAGAGAGCAGGTG…	113	163	2.44151	uc008qqj.2	Hao2	hydroxyacid oxidase 2
Peak1304170	chr3	98944200	98945100	RA	AGTATGCATAATTCATTCTCTGAACCCATGAGACCCCACACTTCCGGAAGGCAAGGTACACACATATCCATCAGTGTTTCACTCAGGGCACTAGAGTAAAGTTGCAGACCCGATGACCAGCATGTAGGTCTCAAAAAGTCATTTATGGTCCTCTAAGAGAAGCAGGCTTCATTCTTAAGAGACACGAATGGAAAGCTGCATCTGGAAGCTTGATTAAAAAACAAACAAACAAACAAAAAACTACATGACTTTTTCCTGTAAGAAATAAGTCAATGGAGGGAAAATGAAATAAACCCAGTTCAACTTCAAAACTGTGAGAGCTGACGTTTATTGGTCTAAGGTTCAGTATCAATGAACACAGGATAGCAAGTCATGTAGTTTTGTATTAGAGAGCAGGTG…	113	163	2.44151	uc012cur.1	Wars2	tryptophanyl tRNA synthetase 2 (mitochondrial)
Peak1304171	chr3	98945100	98946050	CIH	TGGCTCCCCAGGTAACCCGAGCCGGTCTTCTGCTTTAGGTCTCCGATCCTGCGAGCGCCTTCCCGCTCCCCTTCCCTTCCGCCACTTATTTCTCCCTTCCTGCTTCCTGTAAAGAGCCCTCCACACTTTCTCTCCGAGGTCCACTAGCCTATGACTGTCCCCAACTCAGACCACAGCGACGTTGCACACATGTGACCGCAGGAGGTGCTGCTGCTGGAAAGCACACGCCGCCGGGCCGCGTGGCCAGTGTTGCCTGGCAACGCAGGAAGCCATCTCCTGAAAGAGTGTGACGTTATCAGAAACTTAGTTGCTCTGCGATCGATCGTTCTCTTGCGCACCGTTCTGTTACGTTTTTAGCCTCCTCCCCCTTACAACTTCCCGGGGTGCAGCGGAGAAATC…	425	351	2.06006	uc012cur.1	Wars2	tryptophanyl tRNA synthetase 2 (mitochondrial)
Peak1304171	chr3	98945100	98946050	CIH	TGGCTCCCCAGGTAACCCGAGCCGGTCTTCTGCTTTAGGTCTCCGATCCTGCGAGCGCCTTCCCGCTCCCCTTCCCTTCCGCCACTTATTTCTCCCTTCCTGCTTCCTGTAAAGAGCCCTCCACACTTTCTCTCCGAGGTCCACTAGCCTATGACTGTCCCCAACTCAGACCACAGCGACGTTGCACACATGTGACCGCAGGAGGTGCTGCTGCTGGAAAGCACACGCCGCCGGGCCGCGTGGCCAGTGTTGCCTGGCAACGCAGGAAGCCATCTCCTGAAAGAGTGTGACGTTATCAGAAACTTAGTTGCTCTGCGATCGATCGTTCTCTTGCGCACCGTTCTGTTACGTTTTTAGCCTCCTCCCCCTTACAACTTCCCGGGGTGCAGCGGAGAAATC…	425	351	2.06006	uc008qql.1	Tbx15	T-box 15
Peak130648	chr1	163804950	163806800	CIH	AGCTACACTACAATTACACCTAGAATACACTGTACTACTTAACCAAGAATTGTGATTAGCAGTGTGCAAAAGAAAAAAATAGCAACCAGAATGAATAGATAGGATGCATTTTGGTTTTCTGTTAAGGTAAATCTATAGCACTCTAGGCAGGAAAAGAGAAAAGGCAGAAGGCTGTATCACACACAATCTATCAACTATGACAGTATAAGATCAAACTAAACTGCAGTAATAGTAATAGAGTAAGTCCTGGGTAGACCCTAGAACTGATTATTATATGAACATAGAATACTCAATCTACAAAAGAGAAGTGGGTAACAAAATCTGGAGATAATTTCTGAATGAGGGGAGAAAAGGCTAGTAAGAGAAGCTCACCAACTCTAAGAAATTGCTACCTAATCC…	821	383	32.7745	uc007dft.2	Suco	SUN domain containing ossification factor
Peak130648	chr1	163804950	163806800	CIH	AGCTACACTACAATTACACCTAGAATACACTGTACTACTTAACCAAGAATTGTGATTAGCAGTGTGCAAAAGAAAAAAATAGCAACCAGAATGAATAGATAGGATGCATTTTGGTTTTCTGTTAAGGTAAATCTATAGCACTCTAGGCAGGAAAAGAGAAAAGGCAGAAGGCTGTATCACACACAATCTATCAACTATGACAGTATAAGATCAAACTAAACTGCAGTAATAGTAATAGAGTAAGTCCTGGGTAGACCCTAGAACTGATTATTATATGAACATAGAATACTCAATCTACAAAAGAGAAGTGGGTAACAAAATCTGGAGATAATTTCTGAATGAGGGGAGAAAAGGCTAGTAAGAGAAGCTCACCAACTCTAAGAAATTGCTACCTAATCC…	821	383	32.7745	uc007dfv.1
Peak1307963	chr3	102906600	102907400	RA	CCCAGAGGCCACCGACGCGAGTCTGGGATCCCTGCGCGAGGCGGCGTCGCGGCCCAGGCAGGTAGGCGACGGGATGCAGCGAGGGAGTGGGGCCATGGGGCCTCTGCCGCTCAGCTGTTGGCGTCGCCCCATGGCGTCCCGTGTGTTCGTGGTCAGCCGAGAGCTGGGTACCTCGGGCCAGGGGAAGGCGGGTGTCAGCCTGCGAGCCGCGGGCGCGGTCGGGGGTGCAGGGCCGGGGAGCCCAGGCGCTCGCCGCCGCGAGGAAACGCGCCTATCAGGCGGTCTTGAACTTGGACGTGCCCGGACGGAGCACTTCAGACAAGCGGTAAAGCGTGTGTTCGCGCGCTTTGCTTCGGAACTACGGGGCAGGCACGATAGAGGAAGTCGTCAAGTAGTTTT…	38	154	15.2169	uc008qsp.1	Ampd1	adenosine monophosphate deaminase 1
Peak1307963	chr3	102906600	102907400	RA	CCCAGAGGCCACCGACGCGAGTCTGGGATCCCTGCGCGAGGCGGCGTCGCGGCCCAGGCAGGTAGGCGACGGGATGCAGCGAGGGAGTGGGGCCATGGGGCCTCTGCCGCTCAGCTGTTGGCGTCGCCCCATGGCGTCCCGTGTGTTCGTGGTCAGCCGAGAGCTGGGTACCTCGGGCCAGGGGAAGGCGGGTGTCAGCCTGCGAGCCGCGGGCGCGGTCGGGGGTGCAGGGCCGGGGAGCCCAGGCGCTCGCCGCCGCGAGGAAACGCGCCTATCAGGCGGTCTTGAACTTGGACGTGCCCGGACGGAGCACTTCAGACAAGCGGTAAAGCGTGTGTTCGCGCGCTTTGCTTCGGAACTACGGGGCAGGCACGATAGAGGAAGTCGTCAAGTAGTTTT…	38	154	15.2169	uc008qsq.1	Dennd2c	DENN/MADD domain containing 2C
Peak1308590	chr3	103594150	103595150	CIH	GCTCACGGTTCGTCACCACAACAAACTGGAGGTTAGACCAACGCTCCTAGAGACCAAGTTTTTAGGTCTCGGTTGCCAAGCACAAAAGGGGGACGCTGCCCTACAGAGCTGTTTATAGTGTGGGTCCTACCCAAAGGCTTTTGGTTGTTTCCATCTTTTAATGTTTTGGATTTTGTTGTTCTTGGCTTTAAAGGCGACGACGGACTGCAAAAGTTTAGACCTCTAGCTTTGCCTTGCAGAGATAAACATATAGGTGGGCTGGTCCCCACACAGCGTTACCACCATCACAAATTACATACTCAAAGACTACAGAACATGAACCAAGAGAACAGAAAAGCTTCCATACCAGCCCGACCACCACGATTTACTCTAGATGCGGTTTCCCGGTCCCCAAAGGCA…	435	247	10.9534	uc008qtl.1	Dclre1b	DNA cross-link repair 1B, PSO2 homolog (S. cerevisiae)
Peak1308610	chr3	103612200	103613750	CIH	TCTTTCATCAAGGAAAGCTGACCGAGTTCTGAACCACTCTCATGTAAGCTGTTATAAGGATTCCCAAGAAATCTCTCCTTCCTCTTCTGTCTCCCACCCTTTGTACAGATTTAAACTCAGAATCTGAAAACAGTCTAAATAAAGATTCTCACACTTTCTCCTATCATGATAATCCCAGCCATGGGTGGGAAACAACTGTCAAAAAAAGTTCCAGTCTCACACCAGCCACTTCTACTGACACAGACAAGATGAGGAGATGTTAGACAATATGTGTTTTTATCTAGCACATTAGATGAATTATTGGGGGCGGGCAATGANNNNNNNNNNNNNNNNNNNNNNNNNNNNNNNNNNNNNNNNNNNNNNNNNNNNNNNNNNNAGTCTGGTAGATTCTTAAATGCA…	584	242	29.3015	uc008qtp.1	Dclre1b	DNA cross-link repair 1B, PSO2 homolog (S. cerevisiae)
Peak1308610	chr3	103612200	103613750	CIH	TCTTTCATCAAGGAAAGCTGACCGAGTTCTGAACCACTCTCATGTAAGCTGTTATAAGGATTCCCAAGAAATCTCTCCTTCCTCTTCTGTCTCCCACCCTTTGTACAGATTTAAACTCAGAATCTGAAAACAGTCTAAATAAAGATTCTCACACTTTCTCCTATCATGATAATCCCAGCCATGGGTGGGAAACAACTGTCAAAAAAAGTTCCAGTCTCACACCAGCCACTTCTACTGACACAGACAAGATGAGGAGATGTTAGACAATATGTGTTTTTATCTAGCACATTAGATGAATTATTGGGGGCGGGCAATGANNNNNNNNNNNNNNNNNNNNNNNNNNNNNNNNNNNNNNNNNNNNNNNNNNNNNNNNNNNAGTCTGGTAGATTCTTAAATGCA…	584	242	29.3015	uc012cvf.1	Ap4b1	adaptor-related protein complex AP-4, beta 1
Peak1308757	chr3	103771850	103772500	RA	CCCCTTAGTGTTGTGTGGGCAGCAGAAAGCCTTTGTCCCAGAGCTGCCGAGAGCCGAAGGAGGAACCACTGGGCCACAGGCAGCCTGTCCGCGTTCCAGGCCGCGCAAATTCACCAACATTTGTCCATCCAACAAGAACGGAGAACTCGAGCGAAGGCTCGTGCCCTGCACTAGTCTCGTCCCCCCAAAGGAGACAAGGACATGAAGTAAACACCACGCTAAATGCTACAGACCCGCACAGGAACCTCTGGAACATCGGGACCAGCCTCCCGGGGACCGACGGGTACTGGGAGGGTCGTTTCTGAGGTGACTTTCCGTTAAGCGTCGAGGGTTACACGCGAGGCGGCTGTCGGCTTCTTCCTCCGGGCAGCCAGAGCGGCGGGAAGGCGGCCGGGGGCG…	121	159	1.6382	uc008qty.2	Phtf1os	putative homeodomain transcription factor 1, opposite strand
Peak1308757	chr3	103771850	103772500	RA	CCCCTTAGTGTTGTGTGGGCAGCAGAAAGCCTTTGTCCCAGAGCTGCCGAGAGCCGAAGGAGGAACCACTGGGCCACAGGCAGCCTGTCCGCGTTCCAGGCCGCGCAAATTCACCAACATTTGTCCATCCAACAAGAACGGAGAACTCGAGCGAAGGCTCGTGCCCTGCACTAGTCTCGTCCCCCCAAAGGAGACAAGGACATGAAGTAAACACCACGCTAAATGCTACAGACCCGCACAGGAACCTCTGGAACATCGGGACCAGCCTCCCGGGGACCGACGGGTACTGGGAGGGTCGTTTCTGAGGTGACTTTCCGTTAAGCGTCGAGGGTTACACGCGAGGCGGCTGTCGGCTTCTTCCTCCGGGCAGCCAGAGCGGCGGGAAGGCGGCCGGGGGCG…	121	159	1.6382	uc012cvi.1	Phtf1	putative homeodomain transcription factor 1
Peak1309502	chr3	104591100	104592950	RA	AGTGAGAAACCACTTCTCTGGGCTTCATTTTCTTTACAGGCAAAAGGGAACGGGTATGGGTGAACTTATTCCAGAGTTAGAGACCTGTGTGTTTAAAGTATCCAGCACTAGTAAATAAAGCATTGGTAGATTTCCTTATACACCCATTTCTTTGGCTCTTTATAAGGAAGGAGATACAGGATCAGGTAAGTAACACCTCAGATTGGGATCAACAGCACAACAATACAATAGGAGTGTGAGGTCAGTTTCCAGCTGAGGACACGGCAGCACTTCCAGGAGTGTGCTCTTAACAGGACGTCGGGAAATTCCCAGCGAAGGAAGGAAGGGACTTTTAAGGCGATGGTGGCTGGGGACTGCAGATCACAAAAGGTCTCCAGGGCTCTGGATAGCGTCACGTTG…	422	551	4.08136	uc008quk.1	Ppm1j	protein phosphatase 1J
Peak1309502	chr3	104591100	104592950	RA	AGTGAGAAACCACTTCTCTGGGCTTCATTTTCTTTACAGGCAAAAGGGAACGGGTATGGGTGAACTTATTCCAGAGTTAGAGACCTGTGTGTTTAAAGTATCCAGCACTAGTAAATAAAGCATTGGTAGATTTCCTTATACACCCATTTCTTTGGCTCTTTATAAGGAAGGAGATACAGGATCAGGTAAGTAACACCTCAGATTGGGATCAACAGCACAACAATACAATAGGAGTGTGAGGTCAGTTTCCAGCTGAGGACACGGCAGCACTTCCAGGAGTGTGCTCTTAACAGGACGTCGGGAAATTCCCAGCGAAGGAAGGAAGGGACTTTTAAGGCGATGGTGGCTGGGGACTGCAGATCACAAAAGGTCTCCAGGGCTCTGGATAGCGTCACGTTG…	422	551	4.08136	uc008qul.2	Rhoc	ras homolog gene family, member C
Peak1309584	chr3	104667550	104667850	RA	GTGGCGGGCCTCGACTCTTGCGTGGCGTCTGGGCTCCCTCTGGTCATGGAGCAGTTGCTACACCTCTAAGTTTTTCTGATCCGGTTGGTCTCCTGGGCCGCCGAGTCCAGGGCACTAAGAGCTGCTCGGCTCTTTGAGACATCAGTACTTTTCCGACCCCGGCACAGGGCGACAGGTTACCCTCAACCACGTATGGAAGAAAAACCACTTCCCTCCGGCGCCACACTGAGTCCGTTTCCAGAAGAATAAGCGCCACCATCAGATGCTTCCCCGCCCTCCTAGAGGACTAGGTAGCCCCTC	114	154	1.80411	uc008quq.2	Capza1	capping protein (actin filament) muscle Z-line, alpha 1
Peak130973	chr1	164116600	164118700	CIH	AGTCTTTATGGTGACCCATAACCTACAGATTTTTATAACCAGTGAGAGACATCAAAAGTTCATTCCATGCACACAAAGCCTGTATCATTTTTATGCTTTATCTACTAAACTATGCTTCTTAAAGAGAAATTTCCTCTCTTCATCTACCTCCCTTGACTAGCTGGGAACTACATTAAAAGCTTCTTTAAATCTTTTACCGTTTGTCTTAACCTCTGACTAGCTCGCACTGCTTGCCTTAAAGATCTTTCCCACATTATACAGGTTAACATTGCCTGATTCTTGTGGTAAAAGGCTGTAGTCTGTAACAACCCCAAAAAACTCAAGAAAGAAGCACTTATGCCTGCAAGCATGAAATGTGGGGCCTCCACTTGGAATGACAGCTACCAAGAACAGCCACAA…	499	246	17.7844	uc007dgf.1	Dnm3os	dynamin 3, opposite strand
Peak130973	chr1	164116600	164118700	CIH	AGTCTTTATGGTGACCCATAACCTACAGATTTTTATAACCAGTGAGAGACATCAAAAGTTCATTCCATGCACACAAAGCCTGTATCATTTTTATGCTTTATCTACTAAACTATGCTTCTTAAAGAGAAATTTCCTCTCTTCATCTACCTCCCTTGACTAGCTGGGAACTACATTAAAAGCTTCTTTAAATCTTTTACCGTTTGTCTTAACCTCTGACTAGCTCGCACTGCTTGCCTTAAAGATCTTTCCCACATTATACAGGTTAACATTGCCTGATTCTTGTGGTAAAAGGCTGTAGTCTGTAACAACCCCAAAAAACTCAAGAAAGAAGCACTTATGCCTGCAAGCATGAAATGTGGGGCCTCCACTTGGAATGACAGCTACCAAGAACAGCCACAA…	499	246	17.7844	uc007dgd.1	Dnm3	dynamin 3
Peak131010	chr1	164148200	164149500	CIH	AGGACTGCTCCAGGGAAGACCAGCGGGTAAGGCCTCTGGGATTGCGTACCTGGTCTGTGATTGGGGAACTAGATAGAGATCCCATCACCTGTGTGAAGACGCTGGAGACACTGAGCTAAGGGACAGATAACCGTGAACTTAACTTTCAAAAGAGCAAGGTCGTATGGTAAATTGTGATTTTCTGTGTGTTTTTTATAAGTCTAAATGTTGATCGTTCAAATGCTTTCTTAAATGTAAGGGTCTTCCGCTTCAAAATAAAAGGTGGGGAAAAAAACCTCACTCCAGACAAGTAGCAAAAACTGAACGAGACTTAGTTTTGAATGGTTGAAACTGATAATTCAGAGACTTAAACTCGAGCATGGATGAGCTATGTATGCAACCTCTAACACTCCAGGAATG…	487	293	10.2538	uc007dgf.1	Dnm3os	dynamin 3, opposite strand
Peak1310236	chr3	105324150	105325400	CIH	TAACCCTGCGGACAGACGCGGGTCTTCAGCACCCCCTCCAACTCCTGCCTGGGCTGGGTGTTCCGCAGCAATAGCCGGTTTCAGAAACCAGGGAGGGAAGAGGAGGCCGCACTCCACCAGGGAGGCTAGAGCCTGCCAAGCAAGCTGGTACTGGAATTATTTGCAGTCCATATGCCAATTTGCTTTGTCATTGCCTGGCTATTTTTAGAAGCCTCTGGCGTATCTAGGAAACCAGAATCTGTTGACTGTGTTTCTTCAGGGCGAGGAGTGTGATTATTTCCCAGAGATGCAGGAGGAATGTGCGAGGTCGGGCTGTGGGAAGGCAACCTCTCCTCCTAGGGTCAGGACTCGTGTGCTGACAGCACCCACGGGGCACTGTCCTGCCCTCCCACAGGGCTT…	376	135	23.7414	uc008quz.1	Kcnd3	potassium voltage-gated channel, Shal-related family, member 3
Peak1310236	chr3	105324150	105325400	CIH	TAACCCTGCGGACAGACGCGGGTCTTCAGCACCCCCTCCAACTCCTGCCTGGGCTGGGTGTTCCGCAGCAATAGCCGGTTTCAGAAACCAGGGAGGGAAGAGGAGGCCGCACTCCACCAGGGAGGCTAGAGCCTGCCAAGCAAGCTGGTACTGGAATTATTTGCAGTCCATATGCCAATTTGCTTTGTCATTGCCTGGCTATTTTTAGAAGCCTCTGGCGTATCTAGGAAACCAGAATCTGTTGACTGTGTTTCTTCAGGGCGAGGAGTGTGATTATTTCCCAGAGATGCAGGAGGAATGTGCGAGGTCGGGCTGTGGGAAGGCAACCTCTCCTCCTAGGGTCAGGACTCGTGTGCTGACAGCACCCACGGGGCACTGTCCTGCCCTCCCACAGGGCTT…	376	135	23.7414	uc008qva.1	Ddx20	DEAD (Asp-Glu-Ala-Asp) box polypeptide 20
Peak1310420	chr3	105489750	105491250	CIH	CCATGAGGACCTAGTTGCCACCTGTATTTTTGGTTGACTCTCAAACGCGCAGGAGGTGTGCTTGATGCCCCAATCTCTTAACCACCGAGCTACCTCCCCAGCCCTTTGCGCCCCGAATCTCTGCCGCTCACCTTCTCCAACTTGGACTCCATGCTGGAAGAAAGTCCTACCCTCAAATTCAACTGCGCGCCTTAGAGCCTGGCTTAGCCCCGCGATGGCGCGGAGCCGGAGCTCTCCGGGGGCCACGCCGTCCCCTCCTTCCCCCCACCGCCGGCCGGCCCCGGTCCTCACCGAGCCCGCAGCGCCCCAACGGGATGGCCTTGAGCTGCACCGGAGAGGGTCTCTCGAAGCCGGCCGCCCGCAGACCCTCCAGCACCGGTCGCGACAGCAGCAGCGACT…	493	309	9.06287	uc008qvc.2	Fam212b	family with sequence similarity 212, member B
Peak1312535	chr3	107948150	107949200	RA	CGGAAGCTCAAGAGAATTTAAAAAAAAAAAAGAGAGAGAGAGAGATTTTAAAAAAAAGTTGAAAAAAGTATTAGTGGCCTCTGCACCCAAGGTCTTTTCTTTTATACCTAAGAACCTGTCATTTATTTCAACCGCCTCCTGGGTGTTCCTGGACAACCCACCTCACTAACAGCACAAAAAGACTTGCGAGCAAGTTCTTTATGTGACCCTCTCTGTACTAGCTTCGCTATTTAATCATTCAATCCTTCCAGCTTTATCCTGACATCAAGTATCAAACTCACACAAACCCTAGACAGGCCCCACCAGACACCATACACTATCCTCCTCAACACGTTCCAGCCCAGTGTGAACCCTCCCTAATTTCGGTCCCTCCCTTTAAGAGCCGTGCCCGGATTCCCA…	188	248	2.29817	uc008qye.1	Gpr61	G protein-coupled receptor 61
Peak1312643	chr3	108060250	108061300	RA	GAAATTTGGGTNNNNNNNNNNNNNNNNNNNNNNNNNNNNTGGGTTCTGCAGTGTCATGGGGCGCCCGGAGAACCTAAGTCTGGCGGGACCCGGGGAATCTGGTTCCCGAGGCGCCCGGCGAGATTCCCCAAGCTACACTGCAGCGGACCCGTTGCACTTGTCCCGCTGAGTCACCGCTAATCCTGACTCCCCGCGGAAGCGAGAGGCTGGGGCTGCTTGGGGCAGGCGGCGGAGAGGGATCGGGACCTTTAACCTGGAGTAGATTAGGGGGACACCAGCCTTGCGTCCGTCTTTTCAACCTAAGTCTGACTGCTTAGGAAAAAGAAAAGTGAAAGGAGTTTCCTTGAATAGAAGCTACCAGAGACTATTGGATGAGTTTGTAGGAATCCGTCCTGTGCT…	86	198	9.53328	uc008qyq.1	Psma5	proteasome (prosome, macropain) subunit, alpha type 5
Peak1313288	chr3	108714200	108714900	RA	CGTTGCCCCACAGCGGCAGCACATTGCCCTGCTTGCCCGACACCGCCGGCTTGGTGGCGCCGCCGCCGCCGCCACATTGCTGCTGCTGCTGGGTCACGGCCGCGGCCGCCTGGTGCTGCGGTTGCGAGTTGCCGGTCAGCGCGGGGCTGTTGTTGGCCATGGTGCCGCGGCAGGAAGGAAGGAGGGCGGGCGGGAGGAGGGAGGCCAAGCTCGATCGCGCTCTTCGGGACAACGGTCCCGGACCTACTCCATGGAAGGCCGTCGGGGCAAGGAGCCCGCCGCGTTGTGCCCCAGCCGAGCGGGAAACTGCAACTGGGACGCCGACACACGGGAGCCCGGGCCCGAGACGGACGCCAAAAACGAGGCGGGGAGAACTCCGGACGCAAAGCAGAACGGGCA…	162	228	2.8742	uc008qzx.1	Prpf38b	PRP38 pre-mRNA processing factor 38 (yeast) domain containing B
Peak1313288	chr3	108714200	108714900	RA	CGTTGCCCCACAGCGGCAGCACATTGCCCTGCTTGCCCGACACCGCCGGCTTGGTGGCGCCGCCGCCGCCGCCACATTGCTGCTGCTGCTGGGTCACGGCCGCGGCCGCCTGGTGCTGCGGTTGCGAGTTGCCGGTCAGCGCGGGGCTGTTGTTGGCCATGGTGCCGCGGCAGGAAGGAAGGAGGGCGGGCGGGAGGAGGGAGGCCAAGCTCGATCGCGCTCTTCGGGACAACGGTCCCGGACCTACTCCATGGAAGGCCGTCGGGGCAAGGAGCCCGCCGCGTTGTGCCCCAGCCGAGCGGGAAACTGCAACTGGGACGCCGACACACGGGAGCCCGGGCCCGAGACGGACGCCAAAAACGAGGCGGGGAGAACTCCGGACGCAAAGCAGAACGGGCA…	162	228	2.8742	uc008qzz.1	Henmt1	HEN1 methyltransferase homolog 1 (Arabidopsis)
Peak1318215	chr3	115590900	115592150	RA	CAGGCGCACAGCTGGACCCATTCCTGACCCTTGACCTCTGCCCGGGAGTCAGCGAGTCCTGGAGGGCCTTGCGGGGGGTATGCGATCGCTCTATAGCTCGTTCCTGGAGCGGTCTGTCATCTCCGCCTCCTGCCAGTCGTAAAGTGCTGTGAAGGGCTCTGCGCTTTACGGCGCCGTTAGGTGAGACCCGGAAGCTCTGTCTCTGATGGGCACATGGTTTGGGGACTGCAATTATTAAAAGGCTGCAGTGAGACTTTGAGGGACGTCAGCGAATCACCTCCGAGTCTCTAAGCGGGTAATCGGATCACACTTTTAAAAACAGTCATTCCATTATTTTCTAAGAGTATGCAGGAGTGTCGGACGCACGCAGGGTGCCACCTTGGTTTTTATGTTCATCCC…	230	326	3.97625	uc012cwp.1	A930005H10Rik	RIKEN cDNA A930005H10 gene
Peak1318215	chr3	115590900	115592150	RA	CAGGCGCACAGCTGGACCCATTCCTGACCCTTGACCTCTGCCCGGGAGTCAGCGAGTCCTGGAGGGCCTTGCGGGGGGTATGCGATCGCTCTATAGCTCGTTCCTGGAGCGGTCTGTCATCTCCGCCTCCTGCCAGTCGTAAAGTGCTGTGAAGGGCTCTGCGCTTTACGGCGCCGTTAGGTGAGACCCGGAAGCTCTGTCTCTGATGGGCACATGGTTTGGGGACTGCAATTATTAAAAGGCTGCAGTGAGACTTTGAGGGACGTCAGCGAATCACCTCCGAGTCTCTAAGCGGGTAATCGGATCACACTTTTAAAAACAGTCATTCCATTATTTTCTAAGAGTATGCAGGAGTGTCGGACGCACGCAGGGTGCCACCTTGGTTTTTATGTTCATCCC…	230	326	3.97625	uc008rbs.1	Dph5	DPH5 homolog (S. cerevisiae)
Peak1318334	chr3	115709050	115709900	RA	GTGACTTTACTTCCTTAGCGACACCGGACTCTCTTCGACCCAAATCTTGACACCATAAAACAAAAACAAACAAACAAAAAAGCCCAAAGGTGACACCAAAGCCTTCAAGTCAAAATGGCATTCTCAGAAAACTGTATGGGATTTTCTACTGCAGTAAAGATACAAGGAAAATCCTAAGACAGTTTCACTGGAAAAGAGAATGGCATATGCTTTGCCAACGGTCTCTTCACAAACCTCTTCAAAAGTCATTCAAAGGCAATCATAAATTTAACAGGGCCATTCAGATCTTTCTCTCTCAGAATCTTAGGAGTGAAATCCNNNNNNNNNNNNNNNNNNNNNNNNNNNNGCCACACCCACAGGTAGGTTAGCTAACAGGATCCTCTCATTTTTCCTGAGGCA…	80	179	8.23011	uc008rbt.2	Slc30a7	solute carrier family 30 (zinc transporter), member 7
Peak1318334	chr3	115709050	115709900	RA	GTGACTTTACTTCCTTAGCGACACCGGACTCTCTTCGACCCAAATCTTGACACCATAAAACAAAAACAAACAAACAAAAAAGCCCAAAGGTGACACCAAAGCCTTCAAGTCAAAATGGCATTCTCAGAAAACTGTATGGGATTTTCTACTGCAGTAAAGATACAAGGAAAATCCTAAGACAGTTTCACTGGAAAAGAGAATGGCATATGCTTTGCCAACGGTCTCTTCACAAACCTCTTCAAAAGTCATTCAAAGGCAATCATAAATTTAACAGGGCCATTCAGATCTTTCTCTCTCAGAATCTTAGGAGTGAAATCCNNNNNNNNNNNNNNNNNNNNNNNNNNNNGCCACACCCACAGGTAGGTTAGCTAACAGGATCCTCTCATTTTTCCTGAGGCA…	80	179	8.23011	uc008rbu.2	Extl2	exostoses (multiple)-like 2
Peak1318335	chr3	115709900	115711250	CIH	GCGGGGACCCCTCAAAACCCACCCAGTCCGCATGCTCGTTCCACCACAGCAGGAGGGTGACGCTCCCATGCTGGACCTCAGGCCATCCTTAGCACCCAGCTTTGTCTCAGCATCCCGGGCAGCCCCCTCCCAGCAATCACAGCACCCCGCACCTAAACCAGCCTGAGATCTTGCCGAACAGATTGAACTTGGGTGGTTTGTATTCATCATCCTTGATGGACAGGGGCAACATCTTCTCCACCCGGCGAAGGGCCGGGTCTCCGTCCCTCTAGAAGTGACTCGGTATGGTGGCGGCAGTGACAGCGGTGACGCTTCAAACGCGGACCCCAAAGCGCTTGACCGCCGCGGCACCGCCGCGAGACACAGACACAGACACACACCCGGGAATTCGAGGACTTC…	527	358	7.05454	uc008rbt.2	Slc30a7	solute carrier family 30 (zinc transporter), member 7
Peak1318335	chr3	115709900	115711250	CIH	GCGGGGACCCCTCAAAACCCACCCAGTCCGCATGCTCGTTCCACCACAGCAGGAGGGTGACGCTCCCATGCTGGACCTCAGGCCATCCTTAGCACCCAGCTTTGTCTCAGCATCCCGGGCAGCCCCCTCCCAGCAATCACAGCACCCCGCACCTAAACCAGCCTGAGATCTTGCCGAACAGATTGAACTTGGGTGGTTTGTATTCATCATCCTTGATGGACAGGGGCAACATCTTCTCCACCCGGCGAAGGGCCGGGTCTCCGTCCCTCTAGAAGTGACTCGGTATGGTGGCGGCAGTGACAGCGGTGACGCTTCAAACGCGGACCCCAAAGCGCTTGACCGCCGCGGCACCGCCGCGAGACACAGACACAGACACACACCCGGGAATTCGAGGACTTC…	527	358	7.05454	uc008rbw.2	Extl2	exostoses (multiple)-like 2
Peak1319025	chr3	116364050	116365200	CIH	TTGTCTTTTGCAAAGATTGGTCTTAAATAGCACCTGGTTTTTGAAAATATGCTTCGTTATAAGTTTCTCTCTCTAAACCTGACAACGATATTCTTTCCTCCCAGTATAGCTCCTACTAACTTGGTCAAGACAGCTAATGAGAATTCATCAAAGTAATACTTTGATCAGGTACAGTAAGAAAATCTGGAAAGCTCTGAACCCTCTTTTTTCACTAAAAGTCAAAGCTATGACAACTAATAAATCTGACAGTTAACTGAACATATTCCGAAATCGTTCCATATGTCCCAAGCTTTCTAAATGATGGCAGTTGGACTAGGCCATGTTCTCAAATGTCAAAAGAAAGTTGTCATTTATTTCAAACTGATTTCAGCAAATCCTCCGCGGTGGCCTACTTACATA…	411	258	7.6015	uc008rco.2	Hiat1	hippocampus abundant gene transcript 1
Peak1319025	chr3	116364050	116365200	CIH	TTGTCTTTTGCAAAGATTGGTCTTAAATAGCACCTGGTTTTTGAAAATATGCTTCGTTATAAGTTTCTCTCTCTAAACCTGACAACGATATTCTTTCCTCCCAGTATAGCTCCTACTAACTTGGTCAAGACAGCTAATGAGAATTCATCAAAGTAATACTTTGATCAGGTACAGTAAGAAAATCTGGAAAGCTCTGAACCCTCTTTTTTCACTAAAAGTCAAAGCTATGACAACTAATAAATCTGACAGTTAACTGAACATATTCCGAAATCGTTCCATATGTCCCAAGCTTTCTAAATGATGGCAGTTGGACTAGGCCATGTTCTCAAATGTCAAAAGAAAGTTGTCATTTATTTCAAACTGATTTCAGCAAATCCTCCGCGGTGGCCTACTTACATA…	411	258	7.6015	uc008rcp.1	Slc35a3	solute carrier family 35 (UDP-N-acetylglucosamine (UDP-GlcNAc) transporter), member 3
Peak1321855	chr3	119485350	119486350	CIH	AGGCCAACCCTGTGTGGATTATCTGTTGTCTGCCTTGCGTGGCTTGTGGCCTTTGCCCATGTGACTGATGCTGCCTCTCCAACACTTCATGGGGGTTTGGTTTTGTTTATGGCTTAATTTCTGGGCCCTGTGGGCCGAGCCCCGAATTCTTGTTGTTGTCGTTGTGGTGGTGGTAAAGGCATTCCGATGGCCTCCCGCCCCCGCTCCCAGACTCGGATGAAAACAAAGGAGTGTGACATGTGCCCTCCTCCCTCCCGCCGCCACGCGCCCTCCCCTTCCCCGCAGCTCCCACTCGGCGCTCCGGCCGCGGCGTTTCGGGCGAGGCCGGGGATGGCGGGCCTCGCTCAGGCTTCGCGCTCCGCACAGGCCTCCGCGGCTTGGCCCGCTCGCGCCCGNNNN…	382	195	12.7265	uc008rdn.1	6530403H02Rik	RIKEN cDNA 6530403H02 gene
Peak1323243	chr3	121042050	121044000	CIH	ATAAAGACAGTGATAATAAAATAAAAATAGCCCATGACTGAAAATGCATGCTAAAACATTTCGTCTCATTGGAGACCTGAGAACAGTAAAATATCTAAGTTGGAGTCTTATCCTTACCAGACCAATAAATCAGCTTAGGGTCTCTGAAGTAACTCTTGGCTTCCTTTGTCTTTAGAGCCAGCAGATACCGGGTGTTGTTTTAGTTGCTGGCAAGACACTATAAATACCCAGATTCTGGCCATTGTATTTTTATTTTGAGTACCAGGTAATTTTTTTTAATGGAGGCTTGGGACAAATTGTGGATAAACAATAGCTTTTGGTTGGGTTTAAATATGGCTTGGTTTTACCCTGTCATGGAAAATCAAGACAGTTCTATATTTAGACATGTATAGTAATTCT…	539	342	9.40845	uc008rdx.1	Alg14	asparagine-linked glycosylation 14
Peak1323243	chr3	121042050	121044000	CIH	ATAAAGACAGTGATAATAAAATAAAAATAGCCCATGACTGAAAATGCATGCTAAAACATTTCGTCTCATTGGAGACCTGAGAACAGTAAAATATCTAAGTTGGAGTCTTATCCTTACCAGACCAATAAATCAGCTTAGGGTCTCTGAAGTAACTCTTGGCTTCCTTTGTCTTTAGAGCCAGCAGATACCGGGTGTTGTTTTAGTTGCTGGCAAGACACTATAAATACCCAGATTCTGGCCATTGTATTTTTATTTTGAGTACCAGGTAATTTTTTTTAATGGAGGCTTGGGACAAATTGTGGATAAACAATAGCTTTTGGTTGGGTTTAAATATGGCTTGGTTTTACCCTGTCATGGAAAATCAAGACAGTTCTATATTTAGACATGTATAGTAATTCT…	539	342	9.40845	uc008rdy.1	Cnn3	calponin 3, acidic
Peak1323326	chr3	121128350	121129300	RA	ATGTGCCCCAAGACACCAAGGCAAGCGGTGACACTCTGGAGGCAGTGATAGCTGTCATTATTAGGAATCTCTGAGTTGCAGCCTTCAAGCCACTAAAACGGATCTGAAGTCTACCGAGTAAGTTTTGGGAAAGTGAATGAGCTAATCTTTCAAAGACATATAGCCCAGTGTAGTGCCAGGAACACAGGCAGGGGACAGCGTGCTCTCTGTTCTCACCTTTCCTCTATCAGTTTGCCTTTGAGATCAGAAGAAAGGAAAGGGGACGGAAAAGAATACAGAGTGCTGATTCAAAGAGATTAAAAAACAAACCAAAGCAGGTAGACTTCTCAGTCAAGGCAGTCCTCTAATTAAAAACAAATAAACTACCTAGCCTTTTGGGCTGGCTGAACCCCCGGTGAA…	129	235	6.79061	uc008rdx.1	Alg14	asparagine-linked glycosylation 14
Peak1323326	chr3	121128350	121129300	RA	ATGTGCCCCAAGACACCAAGGCAAGCGGTGACACTCTGGAGGCAGTGATAGCTGTCATTATTAGGAATCTCTGAGTTGCAGCCTTCAAGCCACTAAAACGGATCTGAAGTCTACCGAGTAAGTTTTGGGAAAGTGAATGAGCTAATCTTTCAAAGACATATAGCCCAGTGTAGTGCCAGGAACACAGGCAGGGGACAGCGTGCTCTCTGTTCTCACCTTTCCTCTATCAGTTTGCCTTTGAGATCAGAAGAAAGGAAAGGGGACGGAAAAGAATACAGAGTGCTGATTCAAAGAGATTAAAAAACAAACCAAAGCAGGTAGACTTCTCAGTCAAGGCAGTCCTCTAATTAAAAACAAATAAACTACCTAGCCTTTTGGGCTGGCTGAACCCCCGGTGAA…	129	235	6.79061	uc008rdy.1	Cnn3	calponin 3, acidic
Peak1323328	chr3	121130650	121131150	RA	TCGGCGTGGAACTGCGCACAGACCGCTCATTGTCTCCCTTTTGCTGTTCCGGCCAAAGCGCCACAAAGGAGGGCTGCTGTGGTTTAATTCCCATTAACTTCCCGGGAGCCGAAGCATGTCAGGATTGTCACCAAGCTGTCCCACCTCCGGTAGAATAGTTTGGCATCATCAGGGCTACGAACACCCCTGGAGTTGCGGGTGGCTGGGGTGTGAAGGGAATTTCATAGAAGTAATGAAGCGTACCGTTGTTAGACCCAAGCGAGAGTGGTTTATTCTTTCCTGATGTATCTAGCGCACCCCTTTGTAGTTCATCTAGAAGATTCTAAACAGTCTTTGAAGCTAGGGACTAAATTTTATTCTGTGTTCAAAAATTGTAATCTTTGGGGGTTTTTAACCTTT…	149	192	1.68602	uc008rdz.2	Slc44a3	solute carrier family 44, member 3
Peak1324270	chr3	121995400	121997400	CIH	NNNNNNNNNNNNNNNNNNNNNNNNNNNNNNNNNNNNANNNNNNNNNNNNNNNNNNNNNNNNNNNACAAGATCCACTCGAGATTCCGGAGGCGGGGTGGGGTGAGGTGAGGTGGTGTACTTCTAATGCCTTCGGACTAGCTTGCGCATCCTGTTTTCTTGACCCTGCTGGCAGTCACTGTCAAGCTCCAGACGTGGAATGTCACTCGAGACCCAGGCCTATCTCAAGCTCTCATTTAGGCCAAGGTCGAGCACCTGGATTCTCTACTGCCTCCCTGTTCTCTCGACTGGGATCGGTCCGGGTCTGCTAAAGGGGTCTGAAAGCTCCCGGAACTCCAGGTAAGGGTTGCGGAGAGCAGCGGGAATGGTGTGTGGCTGTGCTGGGAATTAAGCCGTTTAGAA…	484	214	21.6155	uc008rep.1	Dnttip2	deoxynucleotidyltransferase, terminal, interacting protein 2
Peak1324270	chr3	121995400	121997400	CIH	NNNNNNNNNNNNNNNNNNNNNNNNNNNNNNNNNNNNANNNNNNNNNNNNNNNNNNNNNNNNNNNACAAGATCCACTCGAGATTCCGGAGGCGGGGTGGGGTGAGGTGAGGTGGTGTACTTCTAATGCCTTCGGACTAGCTTGCGCATCCTGTTTTCTTGACCCTGCTGGCAGTCACTGTCAAGCTCCAGACGTGGAATGTCACTCGAGACCCAGGCCTATCTCAAGCTCTCATTTAGGCCAAGGTCGAGCACCTGGATTCTCTACTGCCTCCCTGTTCTCTCGACTGGGATCGGTCCGGGTCTGCTAAAGGGGTCTGAAAGCTCCCGGAACTCCAGGTAAGGGTTGCGGAGAGCAGCGGGAATGGTGTGTGGCTGTGCTGGGAATTAAGCCGTTTAGAA…	484	214	21.6155	uc012cwz.1	Mir760	microRNA 760
Peak1324487	chr3	122186450	122187750	CIH	GGAAGGCTGCCCAGAGTGGGGGGTGGGGTGGGTATAACGATTTCTGCCTGGCCTCTGAATTAGGGGACAGCTAAAAGCTAAAGCACAAGCCCTCTTCTAAGAGGGGTTAGAATTTCATCAAGTCTGGTCACATGAGAATTTCTGGCACCGTGTGATGGCAGGCTGGACACAAGCCGGCCAGAATTGAGCGAGTGGATCGTATTGGCTTCAGCGGAGGGGAAAAGTCACAGACCGGCCTGGGAGAAGGAACCGCCTCACTCCCTTGGCCGCTGGCTGTACACAGGAGCGGCAGAGCCTGGGACTGGGACTCCACCATCCAATGCCCCCTTCCTTTTAACTTTGATGAAGGTGTGTGGTGTCTGGGACTGAAGACAGGATGCCTAAGGAATGCAGTGCCTT…	454	240	13.8012	uc008req.2	Bcar3	breast cancer anti-estrogen resistance 3
Peak1325001	chr3	122686950	122688300	CIH	TCTATCACATCCAATCCAGTCTGCTCCGCCAAGGAGGAACGCCAATCACGCTGGAGCCCTGGTGAAGGCTCAGTGCTCCGGCAGCTGTGGGGCTGCACCGGGAACCGCAGGAGCCTGGCCAGCGCATCCCGACCCGGCCCAATCCCGCCCTCAGCCTGCGGCCACCCGGGTTAGCGCGCCCGAGCGGGGCCAGGCCGTGGGGACCGAGAGTCCTCCGCCCTCTGCCCAGCGGGGGCTCCCGCGACTCACCCCAAGCTCTACCTCCCGGCGCCGTAGCCCTTCCAGTCCCACTGGCCCGGCTCCGCCTCGCGCCGACACCCACAACGTCGTGACAGGCAAAGCGACACGCACAGGGACAGACGGCCACACCGCCGCTTTCAGCCGCCAGACCCGCGCAGA…	521	373	5.5268	uc008rfe.2	Myoz2	myozenin 2
Peak1325067	chr3	122755950	122757700	CIH	TGCTGCCACACGTTCTCAGCAAGTTCTAGGGCCACCGTTTTGAAGCTGGTTTATATGAAAAAAAAGCCTTAACTTTTTACTCAGCTCTTCTAGTGTGCACGTGGAAACGGTGCAAAATTTGCATTTCCAAAGGAAATGATGATTTATTAGAGTTACTATGATAAGGAATGACATTTTGTTTGCTTCCCCTTTTTTCTTTTATATTTATTTATTACTGTTAATTCTGGTGATTGGAGAGAAAAAAAATGTTCTCTTAAGTTTTCAAGCTTTCTTACTAGGTCATTGTTTATTTGGAAGGAAGTTGAATGTCTGAACTTTGAATGGCTGACTCAAGGTTGCAACAGTGAACCATTTACCCAGCCGTGTGTGGAGTAAGGAAGTTTGTGGTTTTAAGTGTTA…	378	219	9.09062	uc012cxa.1	Synpo2	synaptopodin 2
Peak1325225	chr3	122907300	122909200	CIH	NNNNNNNNNNNNNNNNNNNNNNNNNNNNNNNNNNNNNNNNNNNNNNNNNNNNNNNNNNNNNNNNNNNNNNNNNTCCATTATTTTATATGTAAATAAGATGGCCTCGCAACTGTATATCTTTGAAATACTTGGATAAGAATTAAGCCATGACTCTGTAACATACTCAGCTTGTCAAAACTTCGGTTAAGTATAAAAATCAGATATACTGAGTAAATAAAACCTGATACCAGTGTCCGGATTAACTATTTCCTTAAAAGGGGCAATTTATTTTATATACACAATAGAGCTAAGGAACTGCAATCTGTGATGATGTTTTCTTTTCAAGATTGCTCTTGCTTCACATGTGTCTAATTGAGGTCCATTTCTTTATCATTTTATCTGAAACTCTATAGATGCAGC…	483	246	15.9869	uc012cxa.1	Synpo2	synaptopodin 2
Peak1325225	chr3	122907300	122909200	CIH	NNNNNNNNNNNNNNNNNNNNNNNNNNNNNNNNNNNNNNNNNNNNNNNNNNNNNNNNNNNNNNNNNNNNNNNNNTCCATTATTTTATATGTAAATAAGATGGCCTCGCAACTGTATATCTTTGAAATACTTGGATAAGAATTAAGCCATGACTCTGTAACATACTCAGCTTGTCAAAACTTCGGTTAAGTATAAAAATCAGATATACTGAGTAAATAAAACCTGATACCAGTGTCCGGATTAACTATTTCCTTAAAAGGGGCAATTTATTTTATATACACAATAGAGCTAAGGAACTGCAATCTGTGATGATGTTTTCTTTTCAAGATTGCTCTTGCTTCACATGTGTCTAATTGAGGTCCATTTCTTTATCATTTTATCTGAAACTCTATAGATGCAGC…	483	246	15.9869	uc008rfh.1	Sec24d	Sec24 related gene family, member D (S. cerevisiae)
Peak1325348	chr3	123028050	123028900	RA	TTGGGCAAATCGTAATACCGAAAGGAAAGGCAAATTATATTCTGTTCCCACTGGCTTGTCTAGCAAATAATTGTGTCGTATTTGTTTCTGAAGTATTTCTGAGAATGTATTGTAGTCTTTGAAGTCTTTGGAGACAAACGGATGAAAAAGTAGAATCTGGCCACAGCAAAGGCAAACTTCAGAACTCCTCCTTATTAGGGCTTCAGAAGGTGTCCTCTGGTCCCGGAGGTAAAGAGCAGAAGCAGTAACCCGGGCAGGGCCATTGGCTGCTGTCTTCCATACTCTTCCCGTCTCTCTAGTCACTTTGTTCTCTGTCTTTTTGTTTGGTGCCTGCATCTTCCCGCCCCCTCTGGTTCCTGGATCATTTTTTATTGCTACTGGCTAAGAAGAGCAAACTCC…	59	158	9.77584	uc008rfi.2	Mettl14	methyltransferase like 14
Peak1328008	chr3	126299500	126300400	RA	GGCAGCCCCAGGCAGTAGCTGCGAGCCGGGGGACGTTGGACCCGGGTCTGGGAGCAGTAAACGCGAACCGCGCCCAGATGCAAGGGTTGCTTCCCTCTCTCGGCTTCCCCGGCCTCGCGGCCATCCCGCCCGGGTAGAGGCATCCGGGTTGTGGGAGCTTCGAGTGGTCTCTCATCTTTCCGCCCTTCGTGGGTCACTGCGACATCTCAGTCCCGTCCCCTTAAGCGCGCTCCCTGCTGCTCCGCGCATCTCCCTTCGGTCTCCCTAGACGGCTGCGGGAGAGCAGCCCGAAGGGACGCGGCTGGAGTCGCTAGAGGGAGGTGTGGGGCCGCCGAGGAGGGGGCTTCGCTGGGCGGGGAGAGGAGGGAGGAGGCGCCGGGGAGGAGCCGCGGCTGCCAG…	357	484	4.49234	uc008rgc.1	Arsj	arylsulfatase J
Peak1329243	chr3	127482550	127483600	RA	ACCCAGAATTTCTGTCCCTACTCCCCAAGTATGCTGAGTGACATTCACACAACTGTGCCCTGGCAAGAAATTACTGACTCCATCGTACAAGCAAGCGGCAGCGTCTTTGATAGCTTCCTATGTGCTCCAAACCCAGTTTCAAATCAGTAGTCCCCACAATCCTTTAATGCCCTCATCAGACACTGATTTTGTGAGCAGTAAGGCTAGCAGGTCTGGCAAGTTCTGTGACTAAGTACATTGCTATTAATCCATATATATATATATACATTAAAGGGTTCATATTTTTCTCCTCTTCACAACAACTGAACTGTAGGTAGCCTTTCCTCTGCTCTTTTTTCCCCCCTGTCCCTTCTGAGGAGCTTCTAGAAGCGCAAACCTTTCTAAGGGCTCAAGAGTTAC…	69	223	17.2752	uc008rhl.1	Alpk1	alpha-kinase 1
Peak1329243	chr3	127482550	127483600	RA	ACCCAGAATTTCTGTCCCTACTCCCCAAGTATGCTGAGTGACATTCACACAACTGTGCCCTGGCAAGAAATTACTGACTCCATCGTACAAGCAAGCGGCAGCGTCTTTGATAGCTTCCTATGTGCTCCAAACCCAGTTTCAAATCAGTAGTCCCCACAATCCTTTAATGCCCTCATCAGACACTGATTTTGTGAGCAGTAAGGCTAGCAGGTCTGGCAAGTTCTGTGACTAAGTACATTGCTATTAATCCATATATATATATATACATTAAAGGGTTCATATTTTTCTCCTCTTCACAACAACTGAACTGTAGGTAGCCTTTCCTCTGCTCTTTTTTCCCCCCTGTCCCTTCTGAGGAGCTTCTAGAAGCGCAAACCTTTCTAAGGGCTCAAGAGTTAC…	69	223	17.2752	uc008rhm.1	Tifa	TRAF-interacting protein with forkhead-associated domain
Peak1329252	chr3	127492000	127492900	RA	GCAGAATTGGGGGGGGGGGGGAGGCCCTCCAGTAGACTGACAACAGTGCAGAAGCCACATCATTTTATTGTCCCAGAAAAAGACCTACCTCCCCTGACATTAAGGACAGAGTCCAGACAAATAAACAGTTTCCATGGAAAGACTGTGGGAATTGCTATTCAGGTTCCCAAGCAGAGGGGACGACGGAACGGACAACTAGAACATCCTTGGCAACTTCTACAGTCACTCTGGTTCTCTTCGCTCTGCTCTCCATCGCTCTTCTCCCTAAATAGAAGCCCTCTCCTACCTCTCTCCACAGCTGCCTTCTGTATTTCCATCCCAACCTCCTTGAACTTCGGAAATTAGTGTCCGGGTATCCAGTCGGTCCTCTGAAAGACCCTCACGAGGCTGTTGCCCCTG…	89	204	9.71345	uc008rhl.1	Alpk1	alpha-kinase 1
Peak1329252	chr3	127492000	127492900	RA	GCAGAATTGGGGGGGGGGGGGAGGCCCTCCAGTAGACTGACAACAGTGCAGAAGCCACATCATTTTATTGTCCCAGAAAAAGACCTACCTCCCCTGACATTAAGGACAGAGTCCAGACAAATAAACAGTTTCCATGGAAAGACTGTGGGAATTGCTATTCAGGTTCCCAAGCAGAGGGGACGACGGAACGGACAACTAGAACATCCTTGGCAACTTCTACAGTCACTCTGGTTCTCTTCGCTCTGCTCTCCATCGCTCTTCTCCCTAAATAGAAGCCCTCTCCTACCTCTCTCCACAGCTGCCTTCTGTATTTCCATCCCAACCTCCTTGAACTTCGGAAATTAGTGTCCGGGTATCCAGTCGGTCCTCTGAAAGACCCTCACGAGGCTGTTGCCCCTG…	89	204	9.71345	uc008rhn.1	Tifa	TRAF-interacting protein with forkhead-associated domain
Peak1332878	chr3	131152550	131155000	RA	TTTGAACTATTTGCTTCTGAGACAGAACGATCACCGGACCCACAGATTGTGACGGGGTAAGGTCCACTCCCACCTCTCTGTGCTGACAAATCGAATCTCCCTTCCTTAAGGGGCGCGGGTCTGAACGCCAAAGGTCCTGTTGGGCAGCCTGGAGCTGGTCTTGTGCACAGCTTGTCAGCGTGTGGCAGCCTCTCCTCCACCACTCGAACTTCAACCCTGACCCCCCAGAGCGGCACTGCACAATCTACGGTTTAACCTGTGCCATTTCAACACCATCACCAAGTATCCGAAAATGGGTCGCAAATGAATGAGCAGCAGGCTGGGAGGAGAGACAGCCACCAGCTGACCCCCAGCAGATGAAAACTGAGCAAGGATGCCCGGGGCGGGGCGGCCTGTGGG…	523	600	1.6769	uc008rjq.2	Sgms2	sphingomyelin synthase 2
Peak1332878	chr3	131152550	131155000	RA	TTTGAACTATTTGCTTCTGAGACAGAACGATCACCGGACCCACAGATTGTGACGGGGTAAGGTCCACTCCCACCTCTCTGTGCTGACAAATCGAATCTCCCTTCCTTAAGGGGCGCGGGTCTGAACGCCAAAGGTCCTGTTGGGCAGCCTGGAGCTGGTCTTGTGCACAGCTTGTCAGCGTGTGGCAGCCTCTCCTCCACCACTCGAACTTCAACCCTGACCCCCCAGAGCGGCACTGCACAATCTACGGTTTAACCTGTGCCATTTCAACACCATCACCAAGTATCCGAAAATGGGTCGCAAATGAATGAGCAGCAGGCTGGGAGGAGAGACAGCCACCAGCTGACCCCCAGCAGATGAAAACTGAGCAAGGATGCCCGGGGCGGGGCGGCCTGTGGG…	523	600	1.6769	uc008rjr.2	Papss1	3'-phosphoadenosine 5'-phosphosulfate synthase 1
Peak1333986	chr3	132346300	132347050	CIH	TATTAAAATACAGAGTGTTCACCTTACTTTTAATGCTGTACTTCAACAATAAGCCCTAGCCGAGAGGCAACGACTGGGATTTTTGTCCGTTTCGTTGACAGTCATTTCTACTTAGTTTATGGATCTTTACCCAATAACTAAACTGTTGCCGGGAGTATAGTGGTAGCTGGTGTTTCTAATATCTGTTGAAATCAAGGAATCTCCTTCTTCAACCCGTCCTCACGTACAAACACTGGAAATCCTTTGCACTCTCACTTAAAAGGAAACAAGGTAATGCATTCACCCCCTGCCTCCAGTAGCATGCTCTCCCTCGGCCACGTATTCATTGCCCAAACTAAGTTGAATCAAAAGGGGGCACGTGGGTGGAGGTTTTGACCGCGCTTCCCACTACTACACAGA…	375	267	4.3031	uc008rjx.1	Aimp1	aminoacyl tRNA synthetase complex-interacting multifunctional protein 1
Peak1334389	chr3	132755100	132756950	CIH	TCCTCCTAGTCTGGAAGGACTGAGTGAGGAGGGCGCCGAGGACGGTGGCCCGGGGGACCGGGACCGTGGAATTGTCCAAGACCTTTGACCGAGGGTTCCGGAGACCTCTGTACAGCTCCCGTTTTACATCTCTGTTCTGGCCTCCTTGAGAAGGACTTACCCCTATTCGAGGCCGCCCCCAGTGTGTTTTGATTCCATCAAAGAATTGGCATTTCGAAGTGTCTCTTGACTCTCCTTAGCTTCTCTAGCGCTTGGGTTTGTTTTGGAATTGGGGTTTTTACATCCTGAGTTTCCAGACTTCCCCAAAGGCGAAGCACTAAATGGAAAGAAGAAGTTAATTGGAAAGGATTACAGAATCTTGCAGAAACACGAATGGGATGGTCTCGAGTGTTGTAATGA…	448	306	5.9773	uc008rkj.1	Ints12	integrator complex subunit 12
Peak1336201	chr3	135086100	135087600	CIH	NNNNNNNNNTCACGTGCCAAGGCCTGANNNNNNNNNNNNNNNNNNNNNNNNNNNNNNNNNGCTCTCCACCGCTGCCCCCACGGGGGCGGCGCGCGAGGATGGGACGGCGGCGGGAGGGTTACCTGTGAGGCGGGCGAACCCGGTGATGCTGTCGGGGACCGGGAGCTGCTTGAGGTAGGCGGGCAGCTGCACCTTCACGATGCGGGCCACGCTGTCCAGGACCATCCTGCCGCCGGCGGCGTCCGCTGCCCGGCTGCTGCGCTTGCGTGAGAGCGGAANNNNNNNNNNNNNNNNNNNNNNNNNNNNNNNNNNNNNNNNNNNNNNNNNNATTGGCGCGCGGCGAGTGACGTGCGCGCTGCGGAGCGGAGCCGAGCGCAACGCAGCGCCCAGCGTACGGAG…	584	355	11.7176	uc008rll.1	Cisd2	CDGSH iron sulfur domain 2
Peak1339278	chr3	138189450	138190100	CIH	ATTTCCGTCCACGTCCAAGCAGAATACTGGAACCGATTGGACAGAACTTCCAAACTTTCACGTCCAGCAAGATTCACCCCTGACGCCTTCATCTCAGGACTGGGAACAGGAAAAGCCGACGCGTGCACTCCCCTTCCCCAAACGAGTGAGAGGGTACCGTGGGGCAAGCCCGCCCACCCGCTTGGGCAGCGATGGTAGCAAGGGACCACCCGCGTTAGTGGACCGGGGACTGGGGAGACGCAGACCACATCAACGACTCTCCATCGCCGCCTCTTTCAGAAACCAAGAGAAAATGGTGGGAGGCGAAAAGAAAAACTAAATAAAAAGCAACTTGTCTTAGGACCTCAGCTAAGCAAATGAAGCCTTCTTGCGTGTGCTGAGCCTGCAGTTCTCAACCTT…	522	268	16.9118	uc008rnn.1	Eif4e	eukaryotic translation initiation factor 4E
Peak134045	chr1	167166700	167168100	RA	TTGTCAATCAACGGTCGGTCAGAGGGACCGAGCCTGCGGCCCCAAGTACCGCGTGAGGCTGCACCGAGACCGTCAGACCCCCAGCCCGGACACCAACCGGACCTNNNNNNNNNNNNNNNNNNNNNNNNNNNNNNNNNNNNNNCCCGCCCCACAGCCTCACTTTTCCACATCCGCAGACTTCATGATGTGGGTCTTGGACGCCGTCAGCTTCCAAGGCCCGAAGGAGAAGTCCTGGTGGCTGCTCTGAAAGCCGTGGATCATCATGGCAGAAGCGGAGCCGCAGGGTTACTCGGAGCAAGCGCCTGCGGCAGCGGTCGCACGATGGCCCTCTCTGCAGCGCGGCTCCTGGGCGCGTCCGTTACCATCTCGGCCCCGCCCCCTGCCGCCGCGCCGTAGGCC…	226	356	6.41529	uc007diz.2	Tiprl	TIP41, TOR signalling pathway regulator-like (S. cerevisiae)
Peak1345002	chr3	144232250	144234250	CIH	GAGCCGCTTTCACTCCCCATCATTCCCGGAGTCTCCTTCCATTTCTACCCATCTCCCCGCGACGAATCTCCCCACGACCACCATCCCCAAAGGATCCTGTGCCCAGGTGCCCCTAATTCAAATTCCAGTCCCCATCTCTGCACATGACTGGGGCTTTGCAGAACGATTTGGAAGAGAAGAGAGAGGGAGCGTTTGTGTCCTCCAGCAGCACCAGCTCCAGGCAGACCTGGGTCCCCTCTCTCAGTGAAGGGCCGACGGGGCAGCCCTCTGGCCAGAGACCTCGCGCGTGCAGCTCATCAGCCCAGCTTCCCTCCCCGGTGGCGGGAGCTCGACGTGCCCGGGTCCCAGCTCTCGAGGTTCTCCGAGGCCCCCTGAGGAAGCCCACTTGCTATAGCCGGC…	609	377	11.4769	uc012cyx.1	Hs2st1	heparan sulfate 2-O-sulfotransferase 1
Peak1345002	chr3	144232250	144234250	CIH	GAGCCGCTTTCACTCCCCATCATTCCCGGAGTCTCCTTCCATTTCTACCCATCTCCCCGCGACGAATCTCCCCACGACCACCATCCCCAAAGGATCCTGTGCCCAGGTGCCCCTAATTCAAATTCCAGTCCCCATCTCTGCACATGACTGGGGCTTTGCAGAACGATTTGGAAGAGAAGAGAGAGGGAGCGTTTGTGTCCTCCAGCAGCACCAGCTCCAGGCAGACCTGGGTCCCCTCTCTCAGTGAAGGGCCGACGGGGCAGCCCTCTGGCCAGAGACCTCGCGCGTGCAGCTCATCAGCCCAGCTTCCCTCCCCGGTGGCGGGAGCTCGACGTGCCCGGGTCCCAGCTCTCGAGGTTCTCCGAGGCCCCCTGAGGAAGCCCACTTGCTATAGCCGGC…	609	377	11.4769	uc008rpr.1	42262	selenoprotein
Peak134541	chr1	167693450	167695100	CIH	ATTTTTAAGTTCCTGCATGTCGGTATTTCTGTACTGTACTACATATAGGCTTGCTTGCTAACAGTCAGTAAACAGAAAAGAGCACACAGAAAACTCACGTTCTCTTAGATGCCAGGCAAGCATACTCAAAGACATTAAAAAGGAGGTGTGTGCGTGCATGCAGGCAGCTTTNNNNNNNNNNNNNNNNNNNNNNNNNNNNNNNNNNNNNNNNNNNNNNNNNNNNNNNNNNNNNNNNTCAAACAAGCAAAACAAATATCTCTTTAGGGCAAATTCGCACTCTTCACAGAGCAGATCACAGGACACGGTGAACAGACCATATGCTTCTGGAAACTGGGTTGCACTGGAGCCACGCCCCCTCTTGCCTGCTCATCTCTGATTGGCTTTCTCGGAGGGGCGGAA…	448	204	18.949	uc007djl.1	Rcsd1	RCSD domain containing 1
Peak1345484	chr3	144781400	144782700	CIH	TCACTAGAGAAACCAGAGCAGAGACAACCCCCCGCCGGCCACGCCCCCTCACTCCCTCCAATCACAGCAGGAACGGCGCTCGCGCTCTAGAGCTCCCGACCAATTAGCTGCGTCGGAGCGGGCCGATGAGGGCGGGGCGTCCGTTTCCACAGAAACCGCAGGCCGGTTACTAGCAACGTTGAGCTCCAAGGTGGACGCGCTCAGGCCGCCGCTGCCTGTTCTGGTGACTCGTCAGCTTCTCTCCCCGCGCTCCCTGCCCTTCCCTCTGGCCTCCTACTCTCTCTGCACTCTCCGCCTGCTGCAGTGACCCAGGGCCGGGCAGGCCTCAGAGAGGCCTCCGGCCATTGTAGGTAGTGGCGGCGGCGGGGGATGACGTCAGGGCGACGGGCGGACGGGCGG…	398	257	6.67135	uc008rqj.2	Odf2l	outer dense fiber of sperm tails 2-like
Peak1346025	chr3	145314350	145316800	CIH	GCGATCTTGCTTAAGAGAGCCTCCTGCGTTGCCTGTTCTATGAATGACTCCAGTGAGAAGGAGAGGCTGTTGCGCACACTCCAGTGAAGACAGCTGTTACTGGAAAGAGTTAAGTTCATTCATTCAAAAGCGCCCTTTCGTAAGTCCTGGAGGAATTTGCTAGAGGCGGTAGGTTCTCCAAGGCTTTCTGGGGGTGGGGACTTTTAAAGACAATGGGTTGTCAAGTGTTATGCAAATAATGAAAGCAAAGCCTAGGCCTGGTCCCCTCGGCTGGCCGATTTATTAGAGAACAGTTCCTCCTGCGCACAGTTCATTGTTTCCATCTTAGGGAAGCTCGGGAGGGTAGGGGGTGAGGGTGGAGAAGGCAAGGAACAGGGTAGAAGGAGGCGCTGGAGAAAC…	1447	806	37.3366	uc008rqr.2	Ddah1	dimethylarginine dimethylaminohydrolase 1
Peak1347241	chr3	146474000	146476700	RA	CTCCTATATCCCATGGGACATCTGCTGTCTTCTTTCGACACTTCACAATATTTTTCAAATGATTCTAATGTTCTTCAGTTTCTATAAATAAGTTCACACAAGACTTTGTCATAGCTGCTAGTTTAAATGCATATCGTCTAGGGGAAGTGTATAGACTGCTGGAGAGTGGACTATCATTAAAAATATAAGAACTGTGCAAGATAGCACTTGCTAAGAAAATTACTGGGCTGATCCAACTATCAAGCATATTTTCATAACACAATTAGCATACATTGTACAAGAGAAATAGGGGAAAAGCAATGTTACATGGATATAGTATTTTGTCATACTTCATTTTTTGTGAGTCTGTACAATTAGTTACTACATTTGCACAATTACTAAGATAACAAGGAAGTCCTA…	294	516	12.7437	uc008rrv.2	Prkacb	protein kinase, cAMP dependent, catalytic, beta
Peak1347241	chr3	146474000	146476700	RA	CTCCTATATCCCATGGGACATCTGCTGTCTTCTTTCGACACTTCACAATATTTTTCAAATGATTCTAATGTTCTTCAGTTTCTATAAATAAGTTCACACAAGACTTTGTCATAGCTGCTAGTTTAAATGCATATCGTCTAGGGGAAGTGTATAGACTGCTGGAGAGTGGACTATCATTAAAAATATAAGAACTGTGCAAGATAGCACTTGCTAAGAAAATTACTGGGCTGATCCAACTATCAAGCATATTTTCATAACACAATTAGCATACATTGTACAAGAGAAATAGGGGAAAAGCAATGTTACATGGATATAGTATTTTGTCATACTTCATTTTTTGTGAGTCTGTACAATTAGTTACTACATTTGCACAATTACTAAGATAACAAGGAAGTCCTA…	294	516	12.7437	uc008rrw.2	Ttll7	tubulin tyrosine ligase-like family, member 7
Peak1347622	chr3	146825450	146826100	RA	NNNCTTGTGGTTAATTGTGTGAAATAGCGACAATAATACTAGAAACAGAAAATACATCCCTGCCCATCTGTCTCCCTGAGCAAAGTGTATTCATTTTGTAAGAATCCACTTGCAGTCTCCTGGTCAAACTTTCTCTGAGCCACTTGGATAGAATTGAGCATTCCTTTCTTTGTATCCACATTGTCCCTGGGAAATAGCCAATTGTAATTATATATCTTTATTTCTGCCTTTACTCTCTGTTGACAATGAGAATATCCTTATTCCTCATTTATTATCTTTGAATTTCAAATTCTCCCCTTTCCCTTCCAAACTCTCAGGAAGTATTTGCTGAATAAATGAACGGAATGATGAATGAAGACCAGTGGCTCAGATGTGCTGTTAATTGGAGAAAAGACTCAT…	48	156	12.3429	uc012czj.1	Ttll7	tubulin tyrosine ligase-like family, member 7
Peak1347622	chr3	146825450	146826100	RA	NNNCTTGTGGTTAATTGTGTGAAATAGCGACAATAATACTAGAAACAGAAAATACATCCCTGCCCATCTGTCTCCCTGAGCAAAGTGTATTCATTTTGTAAGAATCCACTTGCAGTCTCCTGGTCAAACTTTCTCTGAGCCACTTGGATAGAATTGAGCATTCCTTTCTTTGTATCCACATTGTCCCTGGGAAATAGCCAATTGTAATTATATATCTTTATTTCTGCCTTTACTCTCTGTTGACAATGAGAATATCCTTATTCCTCATTTATTATCTTTGAATTTCAAATTCTCCCCTTTCCCTTCCAAACTCTCAGGAAGTATTTGCTGAATAAATGAACGGAATGATGAATGAAGACCAGTGGCTCAGATGTGCTGTTAATTGGAGAAAAGACTCAT…	48	156	12.3429	uc008rry.1	Lphn2	latrophilin 2
Peak1352590	chr3	151784650	151785700	RA	TTGAAGTTTAGGAAGTTGTGTGATGGAAGGAGCATTTTTCTCCTCAGGTTTTCAGGGCAGCGTTTGGAAAGCTGAGTGAGCTAATGCAGGGCTGCTGCGTCATCTCCCGCTGTGTCACTCCAACAGTGTGTAACCACACTGTTCCACATACTTAACATCCCATTCTGATGGGTACATGTCGCAGAAAGGAAGCCTCTAAAAGCAGACCTGCTACAAAGCCTAAATACCCCCCAAAATCTAACCCCCAGATGTCTTAAGAGGAAACCATTTCCTCCCAACTCCCCTTCTGACTTGGAAAACACAGATCTCCTTCTGGGAGCCTCCGATCTCAAAGGGTAATAGTCACATATCTCCAGGATAAGACTCATTTAAGCAAAACACAAAGACCCTTAGCCCCAG…	397	480	2.21153	uc008rsp.1	Gipc2	GIPC PDZ domain containing family, member 2
Peak1352608	chr3	151806400	151807000	RA	GAACTTGAGTTTTAATCTTGCCTGTGTGGTCACAACCCAGGCGCTAACCCAGCAAGTGAGACAATGACCTCTCCCACAATATCCCTACAAGGAGAGGAGATAGGTTAGCTTATCCCATCTGAGGAATGTAAGCTACTTGCCAACTTCAAGACATCATAAATCAAACGGTGCTTCTGTTTCCTGCTTTCTGAACCAATTGTCTTTCTTAACATGTCTTCCCCCTTGTTGCAGAAGATGGGGAGGAACACAGCCAGGCGAGGAAACTAGGTCAGTAGTTTACATCCTGGCACAGTGGGATGGCATATAAGCATTATAGAATTTGTGAACTAAGCTCTCCAGTCACCAGCAAACATGAACATACAGTGGTAAAGACGGTCGTTTGGCATCCAGAGAATCTTT…	175	260	3.96449	uc008rsp.1	Gipc2	GIPC PDZ domain containing family, member 2
Peak1352630	chr3	151827850	151829200	RA	AGCTCTCTTGAGTAAGCACAAAAGGGCCCACAAAAACCCCCATAGACTAACGCATCCAAAATAGGACCTATGGCAACTCCGGCTTCAGGCATCAAATAATCAACCTACTTATGTTTCTTGGTCTCTTTTCAAAGATACCTTGGAAAAAATGAAGCTGAGCTCTTCCGTGAAAACTGTGTTTGCTAGTTGGAGAGTTTGCTATGATTTTCTGAGTTACTTCCTTTGGAATAACAGCCCATGTTTTACATTTCTTACATATTAACACCGAAACGGTTCGTTCTGGAGGCGTCCAGTGGAGAGCAAACGAAGCTTCACGTTGTACCCACCGAGAGGTCTTTCCTCCTCCCTGTGGTGTGTCCAGGGAGGCACTTTCCCCCTCCTATTTAACACCGGTTAGAC…	110	278	15.3283	uc008rsp.1	Gipc2	GIPC PDZ domain containing family, member 2
Peak1352679	chr3	151871850	151874250	CIH	CCCGGTATGCAGTGTTGTAAAAAATGAGAAATGAAGGTCCTTTCAATATTTAGAAAAAATCTAAACGATAATTGGTTATAGGGGGAATAAATAAAACTCTGAATTATTTCAACCAGACATCTAACTAGTATACAAATCTAATTAGTGAATAAAAACATCAATTACTGATGAGTAAATGCTATTTGCTGGGCAAACTTCCTTAAAACGCGACTGAAATACTCTCATTAGCTAGTTTTCCTACATATTGCTATGATTAAATCTGTAGCCCAATACCTTTACTGTTTTTCTAAATCCACGGACATTCCTAGACATCCATGAACAGGTTAAACAGGTCAAACTGAGCTATCAAATGGCTAAGACAGAGCTGGTTTTAAGAAAATCATGCTGTTTGTATCTGCC…	1303	824	21.99	uc008rta.1	Fubp1	far upstream element (FUSE) binding protein 1
Peak1352971	chr3	152131050	152133050	CIH	ACACCGTTGGCTTTCCTGGTGGAAACTCGCCGTTTTGCTGGCATGAAAGGGAAACTCACTAGCAGCTCTCCATCCTCAGGAGGCCAGAGAAGCAGTGGAGAGAGGAGAGTCTATAGGCGCGCAGTCAGCCTTGTTTTCTATAGGCACATAGTCAGCCTCGTTTTCTGGCAGCAGGCAGGTAAAATAGGATAGATTTCAGAAGTGGAGTCTTATAGAGCAAAGGAAGCTAGAGGAACAGGGTTGACCCAGAACCCCCAGTCTCCTCTGAATTTCTCCTCTGGTTCTTCACAGGCTCCTCAGCACTTCCCTCTGTCCCAGAGATACTCTGTTCATCTCAGTTCCCATGGAGAATTTTAAAAGAAAATTAAGTGATTCTTTTATCATTGTTTATAGCTGCAA…	405	294	4.18093	uc008rtq.1	Ak5	adenylate kinase 5
Peak1359558	chr3	159502550	159504000	RA	TGAGATCCCTGAACTGGCGGGCCAGGGTTNNNNNNNNNNNNNNNNNNNNNNNNNNNNNNNNNNNNNNNNNNNNNNNNNNNNNNNNNNNNNNNNCGTGTCATGTGATCCGCTTCCCTGCTTCTTTAAGCGTCCACTGGCTGCCGGGCGGCCGCAGTCTCAGCTCTGGGCATCTGGGGAGCCCAAGCGGCTTCGCCCAGGCATCCGCGCGGGCGCCTGCGGTCTGTCCCACCTCCTCTGCTAACGCACCCTTGAAGTTTTGCAGCACCAGGAAAAGAGGGCAAGGAAGAAGGAGAGGGGAAGCGAAAGCATACCCTAAAACATTTACTTAAAGGAGAAAAGAAAGGGGGTCGCAGAAATGGCTGGGGCAATTATAGAAAACATGAGTACCAAGAAGCTCTG…	254	373	5.18856	uc008rwb.1	Rpe65	retinal pigment epithelium 65
Peak1359558	chr3	159502550	159504000	RA	TGAGATCCCTGAACTGGCGGGCCAGGGTTNNNNNNNNNNNNNNNNNNNNNNNNNNNNNNNNNNNNNNNNNNNNNNNNNNNNNNNNNNNNNNNNCGTGTCATGTGATCCGCTTCCCTGCTTCTTTAAGCGTCCACTGGCTGCCGGGCGGCCGCAGTCTCAGCTCTGGGCATCTGGGGAGCCCAAGCGGCTTCGCCCAGGCATCCGCGCGGGCGCCTGCGGTCTGTCCCACCTCCTCTGCTAACGCACCCTTGAAGTTTTGCAGCACCAGGAAAAGAGGGCAAGGAAGAAGGAGAGGGGAAGCGAAAGCATACCCTAAAACATTTACTTAAAGGAGAAAAGAAAGGGGGTCGCAGAAATGGCTGGGGCAATTATAGAAAACATGAGTACCAAGAAGCTCTG…	254	373	5.18856	uc008rwe.2	Wls	wntless homolog (Drosophila)
Peak1361911	chr4	6292250	6293350	CIH	AACTCGTTTTACAAGTTGTTCATCAGTTAAGCCATATTCTCCCTGGAGCATCACATTTTCATTCCTCTTGTCATGTAATGCTTATTGTTTTACCAGAGATAAAATTTCAAATGACTGTGATGATGAATAATTTAGATAGACAATTGCTTGCATGCCAATGATGTCATATACTGTTACTAGGAAATGGCCTCAGCCATGGACTGGTGTAGATATTGTCAGTTTCACATATTCATGTACACCCCAAACATCTGGATTCCCCTATCAGCACCATCAACTCTCAGAAAGCACATAGTCCGTGTTTTTAAGATTAGAATGTGGGTTTTATTTATTTCAGGNNNNNNNNNNNNNNNNNNNNNNNNNNTCAACACCGAGAGTAACAGTCAGCAGCCAATGAGCATT…	567	334	12.6024	uc008rxk.1	Cyp7a1	cytochrome P450, family 7, subfamily a, polypeptide 1
Peak1361911	chr4	6292250	6293350	CIH	AACTCGTTTTACAAGTTGTTCATCAGTTAAGCCATATTCTCCCTGGAGCATCACATTTTCATTCCTCTTGTCATGTAATGCTTATTGTTTTACCAGAGATAAAATTTCAAATGACTGTGATGATGAATAATTTAGATAGACAATTGCTTGCATGCCAATGATGTCATATACTGTTACTAGGAAATGGCCTCAGCCATGGACTGGTGTAGATATTGTCAGTTTCACATATTCATGTACACCCCAAACATCTGGATTCCCCTATCAGCACCATCAACTCTCAGAAAGCACATAGTCCGTGTTTTTAAGATTAGAATGTGGGTTTTATTTATTTCAGGNNNNNNNNNNNNNNNNNNNNNNNNNNTCAACACCGAGAGTAACAGTCAGCAGCCAATGAGCATT…	567	334	12.6024	uc008rxn.1	Sdcbp	syndecan binding protein
Peak1363562	chr4	8462800	8464200	CIH	GGCTGTTATTGTTCCGAAGGGCTGGGCCGCTGTGCTCCGCGCTCGGCGCTGTCAGTTCGTCCCGCTGCCCCTCGGCCTTTGCTGCTGGCTCTGACGGCGACCGACGGCGGGCGGGGCCCGGGTTCGCGGCCGAGCGGCGCCGGTGAGGGCGCGGAGGAGGCGCACAGCGGGAGGAGGAGCCGTGAGCCTGGCACGGAGCGGCCGCGGCCATGGCGTACGCCTATCTCTTCAAGTACATCATCATNNNNNNNNNNNNNNNNNNNNNNNNNNNNNNNNNNNNNNNNNNNNNNNNNNNNNNNNNNNNNNNNNNNNNNNNNNNNNNNNNNNNNNNNNNNNNNNGCGCAGCGCCTCCCTTCCTCCCATCCTCCCTCGGTCCCCTGGCCGCCGCTCCATTTCCGC…	790	314	43.0278	uc008rxw.1	Rab2a	RAB2A, member RAS oncogene family
Peak1365827	chr4	11082500	11084050	CIH	NNNNNNNNNNNNNNNNNNNNNNNNNNNNNNNNNNNNNNNNNNNNNNNNNNNNNNNNNNNNNNNNNNNNNNNNNNNNNNNNNNNNNNAAACAGGCTGTGACTCGATGGTCTATCCGAGACCTAGGAGTCTCTTGAGACTACCAAGGCCAGAAGATTACATCTCAGCCCCACAGAATCCATATAACTGACAGGACCAACATGACTCCTGTCACTCCTAGTTAATCCCCCAATGTATGTGCAGTAGAGCTTTGGATTAGACTCTCTTTATAAATGTAGTGTCTCATTTTCTTCTCACTATAAATAGCTGGTGAGGACCTAGGCGTCCTGTGAATGTTTACATTTTGTAAAAAAGGTCATAACCTCCTCAGTTCTTATAAGGCTTTAGATGCAGACCCCTGGG…	549	317	12.9991	uc008rza.1	Trp53inp1	transformation related protein 53 inducible nuclear protein 1
Peak1366117	chr4	11413400	11413850	RA	CCGGTGGCCCTGGGCGGCGGCCCTGCCTTTCTCGGCTTTGATTTGGGGCCCGCGGCTTCAGTCGAGTCAGTCGCGCTGCTGACAGTTTGTCCTGTCAGCGTTGAGTCCTGCGGAGGGTCCTTGGTCTCAGGTGTACTTCGGGTGGGATGCAGGCGTGAGCTTGGGCATCTGGTTTTTGACAGTAGTGTCGGGTTCTGGATGCCCTCAGGGTACGGACTATCCAGGATCCTAAGTCCTCTTCTATCTCTCTTCTAACGGCGGTCTCATTGCTCAATTTGTCATAGCACTTCAATAGTTTGGGAAGGAATTCACCTATTAGGACATGACAGATCTACGAGAATCTCCTTTGCGTGGAGGACACTTGCGAATCATGCAGTATTGAAGGACTAAAGACTGTCA…	100	156	3.09195	uc008rzq.1	1110037F02Rik	RIKEN cDNA 1110037F02 gene
Peak1366302	chr4	11602300	11603900	CIH	TGTTCCGAGGCATCTTTAGGAGCTGCCTCTGCTCTCCTAAGGTTGCTGTTAGAGGGACCCAGCCACTATTTCAAGACTGATTTCATTTTTACCCTGATGAGCAACAACCATGTAAAGGCACCTATATGAGAAAGTATTTAATGTCCTAAAACGACCACAAGTTTGCCACTTCTAACTCTGCCTCATTGTCTACATGTAGAAAATGTTAATTTCTTTGTGAGTAGCTCTTGTTAATATAGAATATCTTGTCTCTCATTTAATCTCTTTTGTCCTTCACTGAAGTGAATGAAGTATCTGAAGTGAGTGTGGAGGAAGCATGCCAATGTGACACCACTTCCCATAAGGCACTTGAATATCTGTGACCTTGGCTACCTTGGGAGCCCTGCAACCCAATCCTTA…	365	218	8.02536	uc008rzv.2	Gem	GTP binding protein (gene overexpressed in skeletal muscle)
Peak1366331	chr4	11631850	11632500	RA	AGAAAGAAGTTCAGGCGCAAAGGATGCGCTTCTGATGGGGGTTTCTAAATTCAATTTCGGAGGAGTGTCACCTTACAGATTAGGTGGCCAGGCGGCAGACTTCAAGGTCTGCTGTCGCAAGTCTGTCAACCCAGGGACTGTTTTTAAGACTTAAAAAGAAACCGGCTGGTTCTGGATCGTGGCATAGGTGTGATGTATGGAGTAGGGTGTGTGAGCTGAGCGTGATCCTTGCGCTCACGCGGGGAGCTTGCTGAGTTAAAAACCATAGAGCGGTTATCTCGGGCAGTCTTGGCAGAACAGACTGCCTGTCAGGCAAGGCAGTCTTGCAAGGAAAAAGTTGTAGGAAGTTGTTGAGTGGCTTTTCACTGAGTCTCTGATCTTCTAATTTACGTCAGAAAG…	247	299	1.60374	uc008rzv.2	Gem	GTP binding protein (gene overexpressed in skeletal muscle)
Peak1366331	chr4	11631850	11632500	RA	AGAAAGAAGTTCAGGCGCAAAGGATGCGCTTCTGATGGGGGTTTCTAAATTCAATTTCGGAGGAGTGTCACCTTACAGATTAGGTGGCCAGGCGGCAGACTTCAAGGTCTGCTGTCGCAAGTCTGTCAACCCAGGGACTGTTTTTAAGACTTAAAAAGAAACCGGCTGGTTCTGGATCGTGGCATAGGTGTGATGTATGGAGTAGGGTGTGTGAGCTGAGCGTGATCCTTGCGCTCACGCGGGGAGCTTGCTGAGTTAAAAACCATAGAGCGGTTATCTCGGGCAGTCTTGGCAGAACAGACTGCCTGTCAGGCAAGGCAGTCTTGCAAGGAAAAAGTTGTAGGAAGTTGTTGAGTGGCTTTTCACTGAGTCTCTGATCTTCTAATTTACGTCAGAAAG…	247	299	1.60374	uc008rzw.2	Gem	GTP binding protein (gene overexpressed in skeletal muscle)
Peak1367667	chr4	13168700	13169800	RA	ATATGAGAAAAATAATTCTCCCACTGAGAGATCTCTGGGAAAGACAATTTTTAAATATTGAAACAGGTAGAATGTTTTGCCTTTCCGATTTTTCTGTTACGGAGAATCTGGACTCTTGCACATCTTTCCTTAGCTTCCAGGCCATCGGATTGCACGAGGGCAATATGAAATGCTAATTCCCGCATCAGGAGTTCCATGGATTCCCTGTGTGCTCTGCTCCCAGACCCTGAGAAACACATCCATCAGGCCTTGGTCTGACTGAACACAGGTAGATGGTTTATAGACTGTTAGCCCACACTGCTGCTTTAGATTTGCGGGATTACTCCACAAGAACAAGGCAGGTTCTATTTTTGACATTTCAGCAAAGAGACCACTTGTACACTACGGCCTGAGTTGATT…	82	176	7.50719	uc008sas.2	Triqk	triple QxxK/R motif containing
Peak1369070	chr4	14790650	14792650	CIH	AAAAAGGTTTAATTTTTACATTATACAAAAAAGCCCCATTATTCTACAAAAACTAAAATGACAGTCTATTTTGTAAAACGGAAGTTGTAAAAGTTAACACTTATGCTTAAAGTGCCAAAAATCAAATGTCAGCACTCTTATTCCTAAAAAAAAAAATCAAGGAAAAGAGGAAAGCCTAATGCGCAGGCACCAACATTTCTCAGACAACAGATTCTCAGCTATGGTTCATAACAAAGAAGAAACCTCTCCGAAGAAAATGATAACCCAAGAAATAAGTTTTCTTCACCCAGCTGCAAAGTTTACCAGACAAGTTAGACTCTCCTACTTCCTGGAGGAGCTGAACTTGATTGCTCTGGTTTTGCCCGTAATCCAGTACAGGCCTTTCAGTGCCTCTCAAAG…	641	340	19.0251	uc008sbg.1	Tmem55a	transmembrane protein 55A
Peak1369903	chr4	15884800	15886450	CIH	GGATACAGTGGAAAAGATTAAACATATTTTGACATGAAATCTTCATCTTGACTGATACTACACATGATGTAACTTTTGAAAATACAGAAAATAATACACTCAACAGCACTTTGATACATCTAGTTTAAAATCCACATTACTTCCGAGCTTTTTAAACATCACAGTTCATTGATTAAAGCGTCCAGTTCGGTCCATCACATTCCTGCCAGGACGCTTTCCGCGCTGCACTGCTGCATCTTCAGCACTAGGTGGCGCCCCCGTCAGCGGCGCGCTCTGGCCGGTTCCCGCCTTTCCGAAGAACTTGTCAGAGTCCTGGGAACGCGCACGTCCCGGAGCCCGCGCCGGTGCAGCCCGGTGACCGCGCAGGCTGGGCAGCTGCGGTTGGCGTCGCACGTCGCG…	739	415	18.7183	uc008sbm.1	Decr1	2,4-dienoyl CoA reductase 1, mitochondrial
Peak1369903	chr4	15884800	15886450	CIH	GGATACAGTGGAAAAGATTAAACATATTTTGACATGAAATCTTCATCTTGACTGATACTACACATGATGTAACTTTTGAAAATACAGAAAATAATACACTCAACAGCACTTTGATACATCTAGTTTAAAATCCACATTACTTCCGAGCTTTTTAAACATCACAGTTCATTGATTAAAGCGTCCAGTTCGGTCCATCACATTCCTGCCAGGACGCTTTCCGCGCTGCACTGCTGCATCTTCAGCACTAGGTGGCGCCCCCGTCAGCGGCGCGCTCTGGCCGGTTCCCGCCTTTCCGAAGAACTTGTCAGAGTCCTGGGAACGCGCACGTCCCGGAGCCCGCGCCGGTGCAGCCCGGTGACCGCGCAGGCTGGGCAGCTGCGGTTGGCGTCGCACGTCGCG…	739	415	18.7183	uc008sbn.1	Nbn	nibrin
Peak1373689	chr4	21774550	21775850	CIH	TTTAGATATATGAACATTGTTCACGCTAAACACCTTTTACCTCCTTTCGGGAGGCCATCTTGGAGTTTAGGTAAGGAAGGACCAGTGGAAACTCTGCTTCTCAGTTACTTTTCCTTAAAGAGTAGCTGAGCGAAGTTGAACTGAGTAAATGTTCCCACCAGGGGGCGCGATGCTAGGAGGTGAACAAGGAGACCTAGCAAACACCCTGCTTCCAGAACTCAGGCTCTGCGACTCAGGCCTGGCACAGTGAGTTCCAAGTTGGCAGGGTTTGACTTGCGGTCCTCTCCGTAGTCTGAAAGAGGCAAAGCGATTCAGCATCCTTCCCAAAGCGGAACTGATTCTTAGAACGCATTTGCTCTTCGAGGGTCTCCTGCCTAAAGTTTACTAAATTCCGTCCAT…	699	493	7.72411	uc008sdg.2	Pnisr	PNN interacting serine/arginine-rich
Peak1381426	chr4	32743800	32744500	RA	CAGGATTTGTAAGAATACTTCAGGGCCATTTTTCTCAAAAGGTCACTCTTTTTATGGGCAACAATCTTGGACAGCGAATCCGCTTATCTTTCACACAGGACCTGTGTTGATACAGAGTAAGTCACTGTGCGCTTAGGTCGCACGCGCCGGCAGCTCCTCGTTTGGCGACGCGAATTTCACTCTCAGAAGGATCAGTCAACCGGCTAACCTCAAAAGCTACTTCCGCTTCCCTTCCTACTAGCAGTGGCGCGGCAGTGACGCATTTCCGCCCACGGGGGCGTGGCAGTAGTCGCGCCGCCGCGGGTTGATGACGCAACGTGAATTCCTTCACCACGTGTGTGTCTGCTTGCCGGCTTTCGGGGGTCTTCTTGCCGTCGTGGGTTTTCGGCCGTCACCCCG…	140	190	2.14798	uc008sew.2	Casp8ap2	caspase 8 associated protein 2
Peak1381426	chr4	32743800	32744500	RA	CAGGATTTGTAAGAATACTTCAGGGCCATTTTTCTCAAAAGGTCACTCTTTTTATGGGCAACAATCTTGGACAGCGAATCCGCTTATCTTTCACACAGGACCTGTGTTGATACAGAGTAAGTCACTGTGCGCTTAGGTCGCACGCGCCGGCAGCTCCTCGTTTGGCGACGCGAATTTCACTCTCAGAAGGATCAGTCAACCGGCTAACCTCAAAAGCTACTTCCGCTTCCCTTCCTACTAGCAGTGGCGCGGCAGTGACGCATTTCCGCCCACGGGGGCGTGGCAGTAGTCGCGCCGCCGCGGGTTGATGACGCAACGTGAATTCCTTCACCACGTGTGTGTCTGCTTGCCGGCTTTCGGGGGTCTTCTTGCCGTCGTGGGTTTTCGGCCGTCACCCCG…	140	190	2.14798	uc008sfa.1	Mdn1	midasin homolog (yeast)
Peak1381809	chr4	33117850	33118150	RA	CCGAAAAGACAAACGCACCGCATCTCTTTCAGACCGACCTGTCCCATTTATGCGTTTTTATTAACATTCCAGGCGACCCCTTGGTTTTATTTCTGGGAGGTTCTGATGCACCCCGAAAAACGCTGCCTTAGCTAACCGCACCGCGGAGCTAGGGGCCACTCCCGTCCATCGCACCGAGGCCAACTGCGGGCTCGGAGAAGCGCACATCACGGCGCCGCAGTCCCAGGCCGCGCTCGCCCGCCCGCCGCTCCGGGCTGCGCCGTTCCTCCGAGCTCCCTGCGAGCTCCGCGGGAACCCCTG	106	159	2.7523	uc008sfo.2	4933421O10Rik	RIKEN cDNA 4933421O10 gene
Peak1381809	chr4	33117850	33118150	RA	CCGAAAAGACAAACGCACCGCATCTCTTTCAGACCGACCTGTCCCATTTATGCGTTTTTATTAACATTCCAGGCGACCCCTTGGTTTTATTTCTGGGAGGTTCTGATGCACCCCGAAAAACGCTGCCTTAGCTAACCGCACCGCGGAGCTAGGGGCCACTCCCGTCCATCGCACCGAGGCCAACTGCGGGCTCGGAGAAGCGCACATCACGGCGCCGCAGTCCCAGGCCGCGCTCGCCCGCCCGCCGCTCCGGGCTGCGCCGTTCCTCCGAGCTCCCTGCGAGCTCCGCGGGAACCCCTG	106	159	2.7523	uc008sfp.1	Ube2j1	ubiquitin-conjugating enzyme E2J 1
Peak1381810	chr4	33118150	33119500	CIH	AAGGGCCCGCGGCGAGTCGGTCTCCCGGGCTGGGCCGAGGGGACGACGAGGGTGCCGCCCGTCTCCCCAGGGCTGCCGGGCGGGCGGGATTCGCGGGACCGCCGCTGCCGAGTGACCGACCGCCACGAAGCGCCCGCCACGTCAGGCCGACTTCACAGACCCGGCGCCGGCGGTGACGCAGCGGCGCGTCAGCCGGGACGTCAGTCCCGCAGGCCGTCCGCAGCCCGGCGCCCCGTTCGGCGANNNNNNNNNNNNNNNNNNNNNNTCAGGGAGGCGGACCCCGCGGCACGCACCTCGCCCGCGGTCGGGCTGGACTGGGCGGTGTCAGCGGAGGCCCTCGCTAGGCGCGTCCGCCGCGCGAGACCCGGGCAGCTGCGGCGCCGACGAGAGCGGCAGCGG…	390	268	5.20883	uc008sfo.2	4933421O10Rik	RIKEN cDNA 4933421O10 gene
Peak1381810	chr4	33118150	33119500	CIH	AAGGGCCCGCGGCGAGTCGGTCTCCCGGGCTGGGCCGAGGGGACGACGAGGGTGCCGCCCGTCTCCCCAGGGCTGCCGGGCGGGCGGGATTCGCGGGACCGCCGCTGCCGAGTGACCGACCGCCACGAAGCGCCCGCCACGTCAGGCCGACTTCACAGACCCGGCGCCGGCGGTGACGCAGCGGCGCGTCAGCCGGGACGTCAGTCCCGCAGGCCGTCCGCAGCCCGGCGCCCCGTTCGGCGANNNNNNNNNNNNNNNNNNNNNNTCAGGGAGGCGGACCCCGCGGCACGCACCTCGCCCGCGGTCGGGCTGGACTGGGCGGTGTCAGCGGAGGCCCTCGCTAGGCGCGTCCGCCGCGCGAGACCCGGGCAGCTGCGGCGCCGACGAGAGCGGCAGCGG…	390	268	5.20883	uc008sfp.1	Ube2j1	ubiquitin-conjugating enzyme E2J 1
Peak1382006	chr4	33335050	33336150	CIH	GGTGGAAGCGGCTGGGCAGCTGCCCGGCCGGGCTGGCCCGCACCTTTTTCTTCCGCCGCTTCTTNNNNNNNNNNNNNNNNNNNNNNNNNNNNNNNAAGGTGCAGCCGGACGGCGCGGTGGTGCGAGGCGCGGGCGCCAGGCACGGCCCGTCCCCCCCGAGGAAGTGCGGCAGGAAGAGGGTGGGTGGCAGCGCGCGCGGGTCCGGAAGGCGCGGCAAGGGCGGCGGGGCCGGGTTCACCATCGGGAGGGCCCCGAGGAACCCGAGCGGCGCTAAGCGGCCGCTCAGAGCGAGATCTCGCTGTGGGACGGAGACGACGGTCATGGCGCGGGGACTCGGCAGAAAGGCGGGGAGCAGGAGTCACGGGGCGGCGGCGGAGGCTGCTGCTGGAAGGTTCGGAG…	572	344	11.9122	uc008sfu.1	Pnrc1	proline-rich nuclear receptor coactivator 1
Peak1386973	chr4	40089750	40091150	RA	NNNNNNNNNNNNNNNNNNNNNNNNNNNNNNNNNNNNNNNNNNNNNNNNNNNNNNNNNNNNNNNNNNNNNGGCTCCCTACGTTAGTCAGGCAGTTACATGTCACACTCTGCCCCTCGTGAGGGACAGTCAGCCTTCTCCACGCTCCAAAAGAGGAAAAGCCTAGAAATCGGCTCTACACTTCCTGGGACTGAGCCACTAGCAAAGCTAGATGCAGCCTCGGGGCCCAGTTTCTCCCGCCTATGGGGAGGAGCCACGAAGATCAATAGCCTTCAGCTTCGGGCCTTCGGGCCTAGGAGGTACAGAGGGGTGGAGCAGGTCCTAGGCTCCGCCCCCGTCCGTGGCCACGAGTCTCTTGTTCTAGGGGTGGGACGGTGCCCAGCCCCTAAACCTGGCCATGTA…	236	313	2.79014	uc008shc.1	1700009N14Rik	RIKEN cDNA 1700009N14 gene
Peak1386973	chr4	40089750	40091150	RA	NNNNNNNNNNNNNNNNNNNNNNNNNNNNNNNNNNNNNNNNNNNNNNNNNNNNNNNNNNNNNNNNNNNNNGGCTCCCTACGTTAGTCAGGCAGTTACATGTCACACTCTGCCCCTCGTGAGGGACAGTCAGCCTTCTCCACGCTCCAAAAGAGGAAAAGCCTAGAAATCGGCTCTACACTTCCTGGGACTGAGCCACTAGCAAAGCTAGATGCAGCCTCGGGGCCCAGTTTCTCCCGCCTATGGGGAGGAGCCACGAAGATCAATAGCCTTCAGCTTCGGGCCTTCGGGCCTAGGAGGTACAGAGGGGTGGAGCAGGTCCTAGGCTCCGCCCCCGTCCGTGGCCACGAGTCTCTTGTTCTAGGGGTGGGACGGTGCCCAGCCCCTAAACCTGGCCATGTA…	236	313	2.79014	uc008shd.1	Aco1	aconitase 1
Peak1387424	chr4	40669700	40670500	RA	GTCTGGACCCCAGACAGCCGGGGAAGGCGCAGCCGGAGGCGGTTGGTCCCGCGTGGGCGGGGACTGCGGGTTCCTTGAGCCGGCCTCGGGCTTCGGAAGGCTGCCGGGAATGCCCGGCGCCCTGCCCGCCCGCACGCCTCGAGGAGGTCCAAGGCCCAAGCCAATTGGCCTCCCGCCTCATGCTCCTTGCTGCGTACCCCCGCGCTCCGCCGCCCGGGCCGGGTGGGCAGCGCTGCGCACGCGCGGAGCAAGGCAGGGGTGAGGGGCTGCGGGAGGAGCCGGGCGGAGGCTGCGGCTTGCGCTTCTCCTGGCTCTCCTCCCTCTCTTTGTTGAGGTTCGACCTCCCCCCCCCCTCCGCCTTTTCGATCAGGGTGGGAGGGAGAAAGGAAGGAAGCCTTA…	269	348	2.66925	uc008sht.2	Dnaja1	DnaJ (Hsp40) homolog, subfamily A, member 1
Peak1387424	chr4	40669700	40670500	RA	GTCTGGACCCCAGACAGCCGGGGAAGGCGCAGCCGGAGGCGGTTGGTCCCGCGTGGGCGGGGACTGCGGGTTCCTTGAGCCGGCCTCGGGCTTCGGAAGGCTGCCGGGAATGCCCGGCGCCCTGCCCGCCCGCACGCCTCGAGGAGGTCCAAGGCCCAAGCCAATTGGCCTCCCGCCTCATGCTCCTTGCTGCGTACCCCCGCGCTCCGCCGCCCGGGCCGGGTGGGCAGCGCTGCGCACGCGCGGAGCAAGGCAGGGGTGAGGGGCTGCGGGAGGAGCCGGGCGGAGGCTGCGGCTTGCGCTTCTCCTGGCTCTCCTCCCTCTCTTTGTTGAGGTTCGACCTCCCCCCCCCCTCCGCCTTTTCGATCAGGGTGGGAGGGAGAAAGGAAGGAAGCCTTA…	269	348	2.66925	uc012dby.1	Dnaja1	DnaJ (Hsp40) homolog, subfamily A, member 1
Peak1387626	chr4	40894400	40896450	CIH	ATCCAACAAAAACACTACTCAGTAAATAAGGAACAGCGGGATCACGCACCAAGTTCGTACTCTTTACACTGGTGGATGTCCAGAACCACGGAAGTTCTACACACAAGAAGGCCTAATATAAGCCTGACACAAAGACCCACGATTACTAGCGTTACACACTCAACTTTGCTTCCAAATAGAGGATCCAATAAGTGTCCAGGGACCGGCCACAGGGAAAGATGTCCTGACACCAGCCCTAAGCAAAAACATCCCCAAATATATATAGCCAAGAACCCATGTTTCTTTCTCCCAAGACTACATGTGGCCAAACCCACATATCCCAACCCGATCTACGGAACCCTCCTTGGCGCTCACTGTGGGTGACGATCACGCTGAGTCTGGGTGTTTCCATTTCCTCCG…	616	317	19.7316	uc008sib.1	Chmp5	charged multivesicular body protein 5
Peak1387647	chr4	40917300	40918650	CIH	GCAGAATGCCTGAATACCAACAGGGGCTACATCAGGACACCCTTTCCCCACTCTCCCCCCCCCTCCAAAAAAAAAAAAAACACAGTAACTTCAAACTGTCTACCTCAGTTGGTGTTCATTTGTATTTGTTACTTGCCTACCGGTTTGTGGCTCATTTGCTATTAGTCCTTTAGATACTGTGTTTCGTTTTACACAGACAGGGATAGGTAGCCCAGGACCTGGAACTCACTACATCCCACTCCCATCCCACCCCCGATCCAGCCTCCCAGGTCCTGAAGTCGTGGGCTACCTAACCCTTGGCAGGTAACCTTTTATTGTTTTGCAGTCTTTTCCTCCACAATGCCCTTTGATTACTACAGCGCCCCCCCCCCCCTCGTCGCCTGCGTGAGCCGCTCCAGG…	487	328	6.7975	uc008sib.1	Chmp5	charged multivesicular body protein 5
Peak1387647	chr4	40917300	40918650	CIH	GCAGAATGCCTGAATACCAACAGGGGCTACATCAGGACACCCTTTCCCCACTCTCCCCCCCCCTCCAAAAAAAAAAAAAACACAGTAACTTCAAACTGTCTACCTCAGTTGGTGTTCATTTGTATTTGTTACTTGCCTACCGGTTTGTGGCTCATTTGCTATTAGTCCTTTAGATACTGTGTTTCGTTTTACACAGACAGGGATAGGTAGCCCAGGACCTGGAACTCACTACATCCCACTCCCATCCCACCCCCGATCCAGCCTCCCAGGTCCTGAAGTCGTGGGCTACCTAACCCTTGGCAGGTAACCTTTTATTGTTTTGCAGTCTTTTCCTCCACAATGCCCTTTGATTACTACAGCGCCCCCCCCCCCCTCGTCGCCTGCGTGAGCCGCTCCAGG…	487	328	6.7975	uc008sie.1	Nfx1	nuclear transcription factor, X-box binding 1
Peak1388003	chr4	41295300	41297000	CIH	ACCATCTTGTCTGCTACATAAAATCTGGAGACAAAACAGGCTGGAAAAGTAGACAGGGCAGTGCATTGTGTTTTCTCCAAAGCACTTTATGTCAGCTAAGGATGCTTGTCTAGGAGGCCCTGGGTTTGATCTCTAAGCACTTTCCATACCAGTAATACTCTTTGAGTTTTACTAGAGTCAACTCTCTCTGATCTTATTTCTTCCATTGATCATGAAATTTTAGAGNNNNNNNNNNNNNNNNNNNNNNNNNNNNNNCTCCATGAGCCTATATCCAATACACAGAAAGCAGTGAAGGCTTGGATTGTGTTTCGACTTTGAATGCACTGGATATTAAAATTGAAGAGACATTTATAGTTACTGTTTAACCAATTTATTTATAAACTTGGGTCTAGGATATAT…	655	411	11.7206	uc008sil.2	Dcaf12	DDB1 and CUL4 associated factor 12
Peak1388003	chr4	41295300	41297000	CIH	ACCATCTTGTCTGCTACATAAAATCTGGAGACAAAACAGGCTGGAAAAGTAGACAGGGCAGTGCATTGTGTTTTCTCCAAAGCACTTTATGTCAGCTAAGGATGCTTGTCTAGGAGGCCCTGGGTTTGATCTCTAAGCACTTTCCATACCAGTAATACTCTTTGAGTTTTACTAGAGTCAACTCTCTCTGATCTTATTTCTTCCATTGATCATGAAATTTTAGAGNNNNNNNNNNNNNNNNNNNNNNNNNNNNNNCTCCATGAGCCTATATCCAATACACAGAAAGCAGTGAAGGCTTGGATTGTGTTTCGACTTTGAATGCACTGGATATTAAAATTGAAGAGACATTTATAGTTACTGTTTAACCAATTTATTTATAAACTTGGGTCTAGGATATAT…	655	411	11.7206	uc012dca.1	Ubap1	ubiquitin-associated protein 1
Peak138827	chr1	172104200	172105300	CIH	TTGCTGCAAACTCTTGGATCCAAGCCCAGTGAACTTCACCTCCAAGTCCTTAAACTTGTGCCTCTCATAAATGCATGATCATTACCATCGGATATCAGATCTCATAGTATGCCGATGAAGGCCAGTCAGCCTTCACACCAAACTTTTAAAAAATCTTCTAGAGCATATGTGTGCTCTCAGCCTCACCGTTCCTCCAGTCCAACTGAGGGGAAAACCCTGAAATCTGAACCTCTCTCACTATCAGTATCAAGCGAAGGCAAGCGGGTCCTGTGCTAGTCACATCCCCCATTGGGATCCACTGTCCTGGTCGGAACTATCAATTCTTACCCTCGTGGGTTCAAAACACCCCAACGCGCTTTCCCAACAGTAACAGCGATCACTTATTCCCACCGGTGAACC…	385	237	7.65778	uc007dma.1	Uhmk1	U2AF homology motif (UHM) kinase 1
Peak138828	chr1	172105350	172106300	RA	GGCGCTGGCAGTGAGTCTTCAAGTGACGGATTTCCGAACGCCCACGGGTGTGGTTGGGAAAGACCCGCCGGTTTCTAGGCAGAGATCCCTCCAAGGCAGGCCTGTGACCTTAAGCTAGCTGATTTTGTCTCTAATTCTCCACATACCTGTTTGCCAGTGACCCGGGCTTCCTCTGCCATTGTCTTCGGAGTCTCTTGGGTGTCGACACAGCCGGGTTGCCTTTTGCACAGCGACTAGTGAACGAAATGCAATCAAAAGGGATTAGATGACCCGAGGCCATGCAAAATGTGCCAGTCAGGGAGAACCGGCCCAGAGAGCAAGAACTTAGCTAGGAGAGGAGAGCTAAAATTCAACTGTCCTGTTACAGCATAGGCAGCAGATGTGCATGTGCAGGCTATA…	131	220	5.17874	uc007dma.1	Uhmk1	U2AF homology motif (UHM) kinase 1
Peak1388571	chr4	42962550	42964700	CIH	TGATCCCAGAGGGCACCAATCACACCCACACCAATCACTGCCCGGAATGTGTGCGCGTGTGGCCGGGTGACAGGGGCGGAGAAGAGGTGGCTATCACCCGGACGCTCGTTGAGAGGTATCCAATCACAGAAGAGTCTGAGCTGAGTGACGGATAGACCGGGCAATGGGAAGCGCGGAGGCGGAGCCGTGGGGGCGGGCTCCCGGTCCCGCTGTCTGCGGCCGGCGGGCAGGCGACTCCTGTCCCGAGTGGAGGCGGCGGAGCCGGAGCCGGGGGAGGGGGCAGCGGCTGATAGAAGGACCGCGGCGGCGCCCGCAGCTCCTCACCGGTGAGGGCGCTGAGCGAGGACTCGGGGGTCCCGGGAGTGGGGCGTCGAGAAGAGAGGTCCTGGTATGGGGGGT…	680	479	7.57019	uc008soo.1	Dnajb5	DnaJ (Hsp40) homolog, subfamily B, member 5
Peak1388665	chr4	43051700	43052900	RA	ACATTTACACGTAGGGACTCTCCTACATCAGCCATTGCCTTCCTTTCAGACCACACCTTGCCATTTCACCAGGCCCCCTTCCGAATGAGACCCTAAGAACATTCCAGTCCTTCATGTGGGTGAGATGGCTAGAAAGCGGAGAACGCCAGTAGTAGCAGTGTCGTGAGAGTATGACCTGTTCTCCTTTCTTCCCCTCCTAGTCTCCACCCAAGCTTTAAAGTTCAAGAAGGGCGTTTTCCTGAGCACCCCAATTTCCAGGTCATCTCAGTTGCCCTCCTGAGCCCTTGCCTCGAGGAAGCCAGGTGATGACATGATGCCCTACTTGACCCCAGCATGCTGGCATCTGCTCATTAATCCAGAGTCCTATTAGTTCCCTCCCTGCCCAGAGACGCTCGAAGA…	123	259	10.3423	uc008spe.1	Gm26881	predicted gene, 26881
Peak1388666	chr4	43052900	43054350	CIH	CCCCGTCCCGGTCCCTCCCCTCGGATAACCAGTCCCCCCTACTACGGGCCCCCAACCCAGACAAAGGGTGGCTTAGGCTGAGAGCCTTGCTCTGCTTGGCCCTTCCCTGATCAGCTTCGTGTGCAACACTAGCGGGCTCTGGCGTCCGCAGCCCCTCTAGCTGCTGTTGCACCCCTCCCTGCGACGGTCCCTNNNNNNNNNNNNNNNNNNNNNNNNNNNNAGACTCAGCTGCCCCTCTGACTCACAGGCCATTTCCTACCAGCTGATGGGGCCGCCCGCCCCGCCCAGCGCCCAGCCACCCCCAGCACTGCGACCACGGCTGCCACGCCCCCCTCAGACCACACCCTCTATGGGCAACAACTATGTTCATTGGCCCAGTGGAGGCCAGCCTCTCAGCAA…	436	235	12.6223	uc008spe.1	Gm26881	predicted gene, 26881
Peak1389331	chr4	43772100	43772900	RA	TTGGTTTGTTTGTTTATTTGTTTCTTAAAGGGACGCATGTGCAGAACCCATGGAAGTTTTCAGAAGACACAGCTAGTCTGTGTGTCTATCAGTCAGGCTTGGCAATATGTTCCAGACTCATTCCTCTGTGACAAGCAACCCCATTTGTTCCTTAGGACAGCCTCCTTCTAGACTATGGTGTGCCCCAAAATCAGCTCATAAATATATCTTTGTCTGGAATAAAAAGTCGAACTGTTACTTCTTGTAGGATCTGTCCTTGGCTTAACACATCGTTACGATAGTGAGGTGTGGAGGTGTCGTTGTGTGCAAAGTGGGAGAAGCTGCCGAGGCTGGAGTGATGGGGGCTCTTGACGGGCTTGCTGACCTGCAGGCAAGTATGTAACTGGAGAGAGCTGAGCA…	103	166	3.58241	uc008sqz.1	A630077J23Rik	RIKEN cDNA A630077J23 gene
Peak1389331	chr4	43772100	43772900	RA	TTGGTTTGTTTGTTTATTTGTTTCTTAAAGGGACGCATGTGCAGAACCCATGGAAGTTTTCAGAAGACACAGCTAGTCTGTGTGTCTATCAGTCAGGCTTGGCAATATGTTCCAGACTCATTCCTCTGTGACAAGCAACCCCATTTGTTCCTTAGGACAGCCTCCTTCTAGACTATGGTGTGCCCCAAAATCAGCTCATAAATATATCTTTGTCTGGAATAAAAAGTCGAACTGTTACTTCTTGTAGGATCTGTCCTTGGCTTAACACATCGTTACGATAGTGAGGTGTGGAGGTGTCGTTGTGTGCAAAGTGGGAGAAGCTGCCGAGGCTGGAGTGATGGGGGCTCTTGACGGGCTTGCTGACCTGCAGGCAAGTATGTAACTGGAGAGAGCTGAGCA…	103	166	3.58241	uc008sra.1	Olfr159	olfactory receptor 159
Peak1391565	chr4	46051600	46053900	CIH	GAGAGAACACATTAGCCTTTTAAGAAGGAGGAACTTTCATTCCGATTATTTTAAGTGGTGATTTCGGACGCTCCAGTCTCAATGCTGTGTAGGGAGAAGGCGTTCAATTCTGCGTTGGAATTGCACGTCCACAGATGGTTATTAAGCCCTGGGCCCGTGCCAGTCCTGGCCGAGGGGACAGGTTGCCTCTTCAAAGGAAGCTAGGTGTAGCTGTGCTGACTTTACTGGAACATTCTAGACGAGAGTAAAGATCTGCGCGACTTTGTCCAGATACCTCCAACGTAGCATAAAATCAAGTTGGAGAAACCGAGAACAAGGCAGGGAACCACACATTCCCCTGCCTCCGGGGCTGGGGTGGCCCTAGATCCTAATAGCGAGTGTTGCTCCCAGGCCGGGGAC…	553	313	13.8787	uc008ste.1	Tmod1	tropomodulin 1
Peak1391909	chr4	46401800	46402800	CIH	ACTGTATAGTTTTTGTTTGTTTGGGGGTTTTGTTTTTAAATCCTCATCCATGTACTGGTGGGAAAAGATTAAAGGCGAAGAAACTTGGACCAAATGAGGGCATCAGTCACACACATCCCACCTTCCTGTAACCCCCTACGGAAAAAGACCACACTACACACGTGGCCGACGCAGCTACTGTACTGAAACTAAGCCCAGACCACACCCCGTGTACCAAGATCCTAATACGTCACTCCCGTTAGCCTTAGCATGTCACGTGGTCGTCGAGACACGTGACCCTTACTTTGGCGGCAAGGACAAGAATGTACGTCAGGTGGCTCGCGTTCTTCTGGCCAGGGAAGCGGGCCGCCTAGCTTAGGGTGCGGCGCCACCTTTTTCCATAACGTTACCTGCCTCCAG…	532	292	14.5459	uc008stq.1	5830415F09Rik	RIKEN cDNA 5830415F09 gene
Peak1391909	chr4	46401800	46402800	CIH	ACTGTATAGTTTTTGTTTGTTTGGGGGTTTTGTTTTTAAATCCTCATCCATGTACTGGTGGGAAAAGATTAAAGGCGAAGAAACTTGGACCAAATGAGGGCATCAGTCACACACATCCCACCTTCCTGTAACCCCCTACGGAAAAAGACCACACTACACACGTGGCCGACGCAGCTACTGTACTGAAACTAAGCCCAGACCACACCCCGTGTACCAAGATCCTAATACGTCACTCCCGTTAGCCTTAGCATGTCACGTGGTCGTCGAGACACGTGACCCTTACTTTGGCGGCAAGGACAAGAATGTACGTCAGGTGGCTCGCGTTCTTCTGGCCAGGGAAGCGGGCCGCCTAGCTTAGGGTGCGGCGCCACCTTTTTCCATAACGTTACCTGCCTCCAG…	532	292	14.5459	uc008str.1	Hemgn	hemogen
Peak1392766	chr4	47233950	47235050	RA	CTACCTGCTCTTGTTGAAGGAGTCCTTCATGCAACTTTGCCACAGGTTAGTCCCAACCAGGGAACCCGTGTGCCCCTCAAGCTCACCATGGGCAGGAGGCAGCTATGGCCAGGAGGAGGATTGTAACAGAGACTAGCCAGAGCCTGTGTTGGCATTCTCTTGCTCTTTGTCTGCCCANNNNNNNNNNNNNNNNNNNNNNNNNNNNNNNNNNNNNNNNNNNNNNNNNNNNNNNNNNNNNNNNNNNNNNNNNGCATCACCAGCAGCAGGAACACTTTAGCATGTCTGTGTTCATTTTGGCCCAACTTTGTGACAAATGAGGGCATCAATGTGACTGAGCAGGGCCCAGCCCAGCTGTCTGGACCCAAGCACGTCCTCTCTCACTGACAGTCCATTCATGAG…	182	230	1.74132	uc012ddw.1	Col15a1	collagen, type XV, alpha 1
Peak1392766	chr4	47233950	47235050	RA	CTACCTGCTCTTGTTGAAGGAGTCCTTCATGCAACTTTGCCACAGGTTAGTCCCAACCAGGGAACCCGTGTGCCCCTCAAGCTCACCATGGGCAGGAGGCAGCTATGGCCAGGAGGAGGATTGTAACAGAGACTAGCCAGAGCCTGTGTTGGCATTCTCTTGCTCTTTGTCTGCCCANNNNNNNNNNNNNNNNNNNNNNNNNNNNNNNNNNNNNNNNNNNNNNNNNNNNNNNNNNNNNNNNNNNNNNNNNGCATCACCAGCAGCAGGAACACTTTAGCATGTCTGTGTTCATTTTGGCCCAACTTTGTGACAAATGAGGGCATCAATGTGACTGAGCAGGGCCCAGCCCAGCTGTCTGGACCCAAGCACGTCCTCTCTCACTGACAGTCCATTCATGAG…	182	230	1.74132	uc008sun.1	Tgfbr1	transforming growth factor, beta receptor I
Peak139334	chr1	172574900	172575550	RA	CACTCAGCCACACCCAGCTTTAGACGTTAGACGGTTCTCTGAACATCTACTCTTCCGGACTCCAGTGAAGCCGCCTTCCAGCCTGTCTTTGCTGAGACCTCCGACCCAAGGTGGTCTCTGTAGGGACTAAAGTCCCTACTGTCGCATCTCTCATGGCCTATCCCCTGCCATTGGTTCTCTGCTTTGCTCTGGTGGTGGCACAGGTCTGGGGGTCCACTACACCTCCCACAGGGACAAGCGAGCCCCCTGATGTGCAAACAGTGGAGCCCACGGAAGATGACATTCTGCAAAACGAGGCGGACAACCAGGAGAACGTTTTATCTCAGGTAGGATGAGGAATCGCGTGCCCACCCCTCTTGCCTTGGGGGACCTCAAGGACCTGAGGCTGGTCCTGGATGA…	143	225	4.3181	uc007dmi.2	Olfml2b	olfactomedin-like 2B
Peak139334	chr1	172574900	172575550	RA	CACTCAGCCACACCCAGCTTTAGACGTTAGACGGTTCTCTGAACATCTACTCTTCCGGACTCCAGTGAAGCCGCCTTCCAGCCTGTCTTTGCTGAGACCTCCGACCCAAGGTGGTCTCTGTAGGGACTAAAGTCCCTACTGTCGCATCTCTCATGGCCTATCCCCTGCCATTGGTTCTCTGCTTTGCTCTGGTGGTGGCACAGGTCTGGGGGTCCACTACACCTCCCACAGGGACAAGCGAGCCCCCTGATGTGCAAACAGTGGAGCCCACGGAAGATGACATTCTGCAAAACGAGGCGGACAACCAGGAGAACGTTTTATCTCAGGTAGGATGAGGAATCGCGTGCCCACCCCTCTTGCCTTGGGGGACCTCAAGGACCTGAGGCTGGTCCTGGATGA…	143	225	4.3181	uc007dmj.1	Atf6	activating transcription factor 6
Peak1393623	chr4	48055750	48057050	CIH	GCCACCGCCGCCTCGACTCCTCCGTGACGTCCGGGATGGGTATCCCCGGCTCTCAGGAAGTGGTGGCCGCAGGCAGCTCCGCCCCCTCGCGAGTCGGGGCTGGTCGGGCAGGCTCGGTGGCGGGACCTGGCCCAGAGGCTTGCAATGCCCGGGCGAGCAGATGGGGAGGATCGCGCTCGGCCTTCGGGGCGCGCGCACCCCAGGCAGCGCGCCTCGCTCGCGCCCGCGCCTCCCTTCCAGCCCCCTACCCTCGGCCCCACGTTGCCGGGCATCAGACAGGGTCGAACCGAGTACAAGATGGCGACTCGGCAGTCCGCTCTCCGGGCAGAGTCGGGGCGCCCCTTAGCGCGGCGCGCGCGTGCGCGCGCCCGACGTCCCACTAAAAATAGCTGGGACCCG…	903	427	35.0753	uc008sus.1	Gm12434	predicted gene 12434
Peak1393623	chr4	48055750	48057050	CIH	GCCACCGCCGCCTCGACTCCTCCGTGACGTCCGGGATGGGTATCCCCGGCTCTCAGGAAGTGGTGGCCGCAGGCAGCTCCGCCCCCTCGCGAGTCGGGGCTGGTCGGGCAGGCTCGGTGGCGGGACCTGGCCCAGAGGCTTGCAATGCCCGGGCGAGCAGATGGGGAGGATCGCGCTCGGCCTTCGGGGCGCGCGCACCCCAGGCAGCGCGCCTCGCTCGCGCCCGCGCCTCCCTTCCAGCCCCCTACCCTCGGCCCCACGTTGCCGGGCATCAGACAGGGTCGAACCGAGTACAAGATGGCGACTCGGCAGTCCGCTCTCCGGGCAGAGTCGGGGCGCCCCTTAGCGCGGCGCGCGCGTGCGCGCGCCCGACGTCCCACTAAAAATAGCTGGGACCCG…	903	427	35.0753	uc008suu.1	Nr4a3	nuclear receptor subfamily 4, group A, member 3
Peak1393627	chr4	48057900	48058650	CIH	NNNNNNNNNGCGGAACCGGCTGGGCCAGGGGAGGGAGGAGGAGGGTGACGTAGCGTCCCATGTCGTCACATTGACGTCTCGCATTCCAGGCACTCTATGGAGAGGCTGCTAGGGCTCCTGTGGCATAAATGACGTGCCGAGAGAGCGAGCGAACGCGCAGCCGGGAGAGCCGAGTCTCCTGCCTCCCGCCCCCCACCCCTCCAGCGCCTGCTCCTCCTCCGCTCCCNNNNNNNNNNNNNNNNNNNNNNNNNNNNNNNNNNNNNNNNNNNNNNNNNNNNNNNNNNNNNNNNNNNNNNNNNNNNNNNNNNTCCACTCTCTCCCGCGCGCTCACACCCCTCTCACCCGGCTCCCTCGCCAGTGTCGCGCCGCGCCGCGCCGCAGCCGGACGCCCCTCCAGGG…	407	201	14.5816	uc008sus.1	Gm12434	predicted gene 12434
Peak1393627	chr4	48057900	48058650	CIH	NNNNNNNNNGCGGAACCGGCTGGGCCAGGGGAGGGAGGAGGAGGGTGACGTAGCGTCCCATGTCGTCACATTGACGTCTCGCATTCCAGGCACTCTATGGAGAGGCTGCTAGGGCTCCTGTGGCATAAATGACGTGCCGAGAGAGCGAGCGAACGCGCAGCCGGGAGAGCCGAGTCTCCTGCCTCCCGCCCCCCACCCCTCCAGCGCCTGCTCCTCCTCCGCTCCCNNNNNNNNNNNNNNNNNNNNNNNNNNNNNNNNNNNNNNNNNNNNNNNNNNNNNNNNNNNNNNNNNNNNNNNNNNNNNNNNNNTCCACTCTCTCCCGCGCGCTCACACCCCTCTCACCCGGCTCCCTCGCCAGTGTCGCGCCGCGCCGCGCCGCAGCCGGACGCCCCTCCAGGG…	407	201	14.5816	uc008suu.1	Nr4a3	nuclear receptor subfamily 4, group A, member 3
Peak1393712	chr4	48137700	48138300	RA	GGCACACTATATTACCTCCACGCCCACTGGCCGGGTAGGGGGCGGGGCCACATATCCCGCCCCTGGAGACGCCCCGCCCCTCTCGCGTCTGCGCAGTGTGTATCGACGGCCTCGAGCGCCTAGGCGGGAGGTAAGGGGCTGCCGGGCTGCCGCCACGGGGTCGCTGGGCTGCGATGTGTCACCGCGGGCCGGGCTGTGGACGCAAGGGAGAGGCGCCGGTCACCAAGCCCGGCCTCGGGTCAGTGTGAGCGCCGGGGCCGCGACCAGAAGTGGCCAAGCCTCTCTGTTTTCAGTTTTGGAGTAGCTGTCCCTGCGGGAGCGGGGAGGCCGAGGCCCCACTGCGCTATGCCCTCCCGGGTCGCTGTGAAGAGCTGCTTCGGGCCCTGGGTCGCCGGGCCA…	98	161	3.69955	uc008sux.1	Stx17	syntaxin 17
Peak1394030	chr4	48486050	48486900	RA	TACCCGCCGCCACAGTCCGTCCCTCCGCCTGGGCCTCGCGTGTCCGCGCCCCAGAAGAGCCGTGCAGGACAGACAGACGCCGCTCACCTGAGAGCCCGGACGGACCCGGAACGCGGAGACGCGGCGGAGAGCGAGCGACCGTCAAGCCCCGCAGGAGCACGCCGTGAACCGCCGGCCGCAGGCTTTCCGCTCGCTCCCAGAGCGTGTTTTCAAATCGCCTCGTCCTCACGCGGACGCGTCTCCTTCCGCCGCCCGGAAGTGGGGGCCCTCCCTCGCCGCGCTCACGTGACCGCAGGTCGCAATCGCGCGCAGCCGGAGGGCGGGTCCAGATTTGCACGCCACGCCCCCTCTAAGAGGGGCTGCGCCGGAAGCTGGAGGAAAGAGAGGAGGGTCTAGGGT…	70	154	6.95157	uc008svg.2	Msantd3	Myb/SANT-like DNA-binding domain containing 3
Peak1394847	chr4	49533500	49534550	RA	CCATGTGCGTGCTTCTCTTCAGTGGGCCTCAGTTCCCTCCCGTGTGGAACTAAAGCGTGGGAAAGAGAGTACTGCTGGGTACACACTTAGAGACACGGAAGGCATTTAGAAACTATTTGTTGTATGCATCAGTGAAATCTGGGAAAGCGCACCGTGTTGCCGTTAGAAGCGGTCCTGCCAATCGCAGAAACGTAAGCTTTTAGCTCGGATCCCTACTCCACGCTAACTCCTGAAGGCTCAGGACCAGGGTCCCATCTTAACCCTCTGAACTCGTCCCCTCCGCTTCTGATTACTTACGTGGAACTTAGACCATTGAGAAACACTCAGATTTACCTGGATCGAGACCAAAATTCTCTACGTGTTGCCAAGGGAAGCTTCCACAGCCAGCCTCTTCTTGCT…	320	368	1.26301	uc008svu.1	Mrpl50	mitochondrial ribosomal protein L50
Peak1397574	chr4	53231100	53233100	CIH	GCCGCTGCAGAAGTAGGTGAAAGGTAACTAGCAGGCACCGCTGGGCCAAGGCCCAGGCAGGCCTGCTGCAGGACCTGTCCTGTGCCCTTCCAGACGCAGCAAGTTTCTTTAAGCAAGCACTTACTTCTGTGGATGATGCCTGAGCTAAAGTAATGTAAGGATGCCCGAATGGAGGAGATTTGGAGAACTTGGCAACTGGCACTCTGTAAACAAATGAGGACCTGGAATTGTGCAAGGGGTGGAGAAAAACAGTTATGGCATACTATTTAATATGGCTACTATGATGTGGAAAGCGTCACTTGCGTTTTTTAAATTTAGAGATCTGTTGAAGTAATGAGAAAGGAAACTGAGACCCAGGGAGTTCCAGAAACCTGCTCCAGAGTAAATAACAGGTAAATA…	478	340	5.32604	uc008swv.1	4930412L05Rik	RIKEN cDNA 4930412L05 gene
Peak139758	chr1	173043850	173044300	RA	ACAAATAATACACATAACATGGAACACAGACCTTGAGATGGGAGATTTACTGAGGCCGGTTTATGCAGATAAACCCATCTAACAGAAGGAAAGCAAATTAGTGGTTACAACCACTGGTTATGAAGGGAGCCAATCGAAAACAGAGGGACGTGGTACGTAGTAGTGGTTTCTCAGACAAGTTTGGGGCTGGCCTGGCTTGCGAAGCGTTTCTTGACAGCATGAGACCAAAGTGCGGATCTGGGGACTTGCAGGCCACTCGGCCCATCCTCAGCTTCCGGTTCCTTCTCCCGGACGCAGCCTGTCCCTCCTCGTCTCCTGGTCGCCCCGCCTTCATGCCCGGTCTCACGGTCCCAGTAGCGCTTTCCCGGTACTCAGGCGTGAGTCACGGAAAGGGGGGTT…	117	182	3.45632	uc007dmz.2	Fcgr3	Fc receptor, IgG, low affinity III
Peak139758	chr1	173043850	173044300	RA	ACAAATAATACACATAACATGGAACACAGACCTTGAGATGGGAGATTTACTGAGGCCGGTTTATGCAGATAAACCCATCTAACAGAAGGAAAGCAAATTAGTGGTTACAACCACTGGTTATGAAGGGAGCCAATCGAAAACAGAGGGACGTGGTACGTAGTAGTGGTTTCTCAGACAAGTTTGGGGCTGGCCTGGCTTGCGAAGCGTTTCTTGACAGCATGAGACCAAAGTGCGGATCTGGGGACTTGCAGGCCACTCGGCCCATCCTCAGCTTCCGGTTCCTTCTCCCGGACGCAGCCTGTCCCTCCTCGTCTCCTGGTCGCCCCGCCTTCATGCCCGGTCTCACGGTCCCAGTAGCGCTTTCCCGGTACTCAGGCGTGAGTCACGGAAAGGGGGGTT…	117	182	3.45632	uc007dna.1	1700009P17Rik	RIKEN cDNA 1700009P17 gene
Peak139920	chr1	173200450	173201400	RA	TGACGTCAGGCCCCGCCCCAGCGCCCGCTTCCAAGATGGCTGCAGCGATACCTGCCCGGTTGTCCGGGTGGCGGTGACGACGGGGAGCAGACCAGGTATGGTGGGCTGGGGACCACGGAGAGAGAGAGTCCTCGGAGAAAGGTTGGGGAGGTCGGGGGCGGGAAGAGAAGAAGTTCTGAGTCAAGGCTGAAAAATCAGATTGAGCACGGACAGGGTCTCGGATGGAAATGTGGACGCGGGCCGGTTGCTTTCACATTGCACAGTAGGGGCAAGCGCAAGAGACCGGGGTGGAATGGGCGTGTTCGAGGAGAATGGGGTTCTGATCCCCTTCCCTTCGCGTGCAAGGCTCTGACCGACCACGCCCTTCCAGGTGAGCCGGCCCAGGTCTTGGGCCGATCC…	116	210	6.05306	uc007dno.1	Adamts4	a disintegrin-like and metallopeptidase (reprolysin type) with thrombospondin type 1 motif, 4
Peak139920	chr1	173200450	173201400	RA	TGACGTCAGGCCCCGCCCCAGCGCCCGCTTCCAAGATGGCTGCAGCGATACCTGCCCGGTTGTCCGGGTGGCGGTGACGACGGGGAGCAGACCAGGTATGGTGGGCTGGGGACCACGGAGAGAGAGAGTCCTCGGAGAAAGGTTGGGGAGGTCGGGGGCGGGAAGAGAAGAAGTTCTGAGTCAAGGCTGAAAAATCAGATTGAGCACGGACAGGGTCTCGGATGGAAATGTGGACGCGGGCCGGTTGCTTTCACATTGCACAGTAGGGGCAAGCGCAAGAGACCGGGGTGGAATGGGCGTGTTCGAGGAGAATGGGGTTCTGATCCCCTTCCCTTCGCGTGCAAGGCTCTGACCGACCACGCCCTTCCAGGTGAGCCGGCCCAGGTCTTGGGCCGATCC…	116	210	6.05306	uc007dnr.2	B4galt3	UDP-Gal:betaGlcNAc beta 1,4-galactosyltransferase, polypeptide 3
Peak1399601	chr4	55362350	55363600	RA	GAAAGGCGTGACACAACTAGGCCTCCTTCTTAAATCCGCCTTTCTTTAGAGGTGGGAGGTCCCAAGGCTGGTGAGAGAACACAAGACTGGCAAGCAAGCAGTCCATGGCTGAAGTCAGTCTCAGAATCAGGGAAGCAACCGGCATTACACATGCTCGACTGGCGATGTGCGCCCCTCCTGGGCCGGCCCTCGGCAATCCTTGCACTAAGGCTCCGCCCGCTCCACCGCCCTCAAGGTTCCGCGCTCGCTGAGCCGCAGCCACTGAGCCGGGACTCCACGTAGCCGTTCCCCGGCTACGGGTTGCGCAACTCGCGCCGCTGGGCGGAGCCTGGATGTAGGCGGAGCCACTGCAGGACCGCGGAGCGGACCAGGCCTCCGCGAGCGCCTCTGCTTGCGAAG…	194	332	7.8653	uc008sxi.1	Zfp462	zinc finger protein 462
Peak1399601	chr4	55362350	55363600	RA	GAAAGGCGTGACACAACTAGGCCTCCTTCTTAAATCCGCCTTTCTTTAGAGGTGGGAGGTCCCAAGGCTGGTGAGAGAACACAAGACTGGCAAGCAAGCAGTCCATGGCTGAAGTCAGTCTCAGAATCAGGGAAGCAACCGGCATTACACATGCTCGACTGGCGATGTGCGCCCCTCCTGGGCCGGCCCTCGGCAATCCTTGCACTAAGGCTCCGCCCGCTCCACCGCCCTCAAGGTTCCGCGCTCGCTGAGCCGCAGCCACTGAGCCGGGACTCCACGTAGCCGTTCCCCGGCTACGGGTTGCGCAACTCGCGCCGCTGGGCGGAGCCTGGATGTAGGCGGAGCCACTGCAGGACCGCGGAGCGGACCAGGCCTCCGCGAGCGCCTCTGCTTGCGAAG…	194	332	7.8653	uc012dej.1	Rad23b	RAD23b homolog (S. cerevisiae)
Peak1399763	chr4	55544350	55545750	CIH	ACTCAAGGGCCGAGGAGCCACCTCGGAAGGCTGTAGAGTTCCAATGGAGGGCAATCCTTGTCCTAACCAAGGACTCTTGGTGACCCCCGGATTCCGCCCATACACCCCACCCCATCTGCAGAAATCTACAGGGCACTAGCGCGACACTCACGTTAGTCGGGGCACCTGCTGGACGCAGTGTCTTCTCCCTTCCCGCCGGGCCGGACGCGAACGTGGAGAAGGACGGGAGCAGAGCGTCGCTGACAGCCATGTCAGACTCGCCAGGTGGCTGCCTGCGGGCCGGGCGGGGCGCACAGGGACCAGGAGTCAGGGGACACCCTGGCCACTGCTCCGAAGCTTCCCTCCAATCCTCACCCCTTTCTGTTCCCAAGTCCAACATCTCACCTACCTCATTAATGT…	368	194	11.3783	uc008sxk.2	Klf4	Kruppel-like factor 4 (gut)
Peak1399763	chr4	55544350	55545750	CIH	ACTCAAGGGCCGAGGAGCCACCTCGGAAGGCTGTAGAGTTCCAATGGAGGGCAATCCTTGTCCTAACCAAGGACTCTTGGTGACCCCCGGATTCCGCCCATACACCCCACCCCATCTGCAGAAATCTACAGGGCACTAGCGCGACACTCACGTTAGTCGGGGCACCTGCTGGACGCAGTGTCTTCTCCCTTCCCGCCGGGCCGGACGCGAACGTGGAGAAGGACGGGAGCAGAGCGTCGCTGACAGCCATGTCAGACTCGCCAGGTGGCTGCCTGCGGGCCGGGCGGGGCGCACAGGGACCAGGAGTCAGGGGACACCCTGGCCACTGCTCCGAAGCTTCCCTCCAATCCTCACCCCTTTCTGTTCCCAAGTCCAACATCTCACCTACCTCATTAATGT…	368	194	11.3783	uc008sxl.1	Gm12511	predicted gene 12511
Peak1399765	chr4	55546000	55547000	CIH	CGCTAGGAATCTCAGAAGCTAGGAGAAGGGGTTCCGCGCCTGCTATGAAAGAGAGCGGCCGGGATTGGGCACGTAGTCATCTTGATAATGGAAGGAACAAGGAAGGCGTTCCAGATTTACATTGGGGGTGGGGGAGTGGGAACGCGGAGAGGGACCGAGGCGCGGAGATNNNNNNNNNNNNNNNNNNNNNNNNNNNNNNNNNNNNNNNNNNTCGCANNNNNNNNNNNNNNNNNNNNNNNNNNNNNNNNNNNNNNNNNNNNNNNNNNNNNNNNNNNNNNGGACAACTCGCTCCCATCAACTTAGGTTCTGAGCTAGCCAACCCACTCAAAGGGACTTCACTGGGAGGTGATCCTGCGCTGGGAAGAGGAGCGCTGCAATGGGACCCTAGTGCTCCAAAGT…	425	268	7.71308	uc008sxk.2	Klf4	Kruppel-like factor 4 (gut)
Peak1399765	chr4	55546000	55547000	CIH	CGCTAGGAATCTCAGAAGCTAGGAGAAGGGGTTCCGCGCCTGCTATGAAAGAGAGCGGCCGGGATTGGGCACGTAGTCATCTTGATAATGGAAGGAACAAGGAAGGCGTTCCAGATTTACATTGGGGGTGGGGGAGTGGGAACGCGGAGAGGGACCGAGGCGCGGAGATNNNNNNNNNNNNNNNNNNNNNNNNNNNNNNNNNNNNNNNNNNTCGCANNNNNNNNNNNNNNNNNNNNNNNNNNNNNNNNNNNNNNNNNNNNNNNNNNNNNNNNNNNNNNGGACAACTCGCTCCCATCAACTTAGGTTCTGAGCTAGCCAACCCACTCAAAGGGACTTCACTGGGAGGTGATCCTGCGCTGGGAAGAGGAGCGCTGCAATGGGACCCTAGTGCTCCAAAGT…	425	268	7.71308	uc008sxl.1	Gm12511	predicted gene 12511
Peak1399894	chr4	55664100	55665650	CIH	CTCCGGCCTTAAATATGCCGGTTATTTTTATCCCCCTACGTCAGGCCAGCGAAGGCCATCCCACCAGTGGCCGCGGCAGGCTGCTACACAATGTTTCCCTTCAGTCGGGAGGGGAAATGGAGGGAGGCCAGACTTCCTGATCACATGGTGCTGAAGTCAATGAAAAAAAATGAAGGGGGACCCCTCCCTTGCGCTGGGGTGCGCGGGCCAGGGCCCCCCACCCACCCCCTCGGGCCGCGCGGCCAGGGAAGCGCAGGCTCGCGGGCGGGCGCGGGGCCAGGCGCAGGACCGGGCAAACATAAACACCAGATCGGGGCAGTAATTGGCGGCTCCGAGATCGCTGAGGAAATGAGAGGCTTGTACGAAACATCAGCCGACAAGAAACGGGGTGATGTCAGA…	627	391	11.4948	uc008sxl.1	Gm12511	predicted gene 12511
Peak1399894	chr4	55664100	55665650	CIH	CTCCGGCCTTAAATATGCCGGTTATTTTTATCCCCCTACGTCAGGCCAGCGAAGGCCATCCCACCAGTGGCCGCGGCAGGCTGCTACACAATGTTTCCCTTCAGTCGGGAGGGGAAATGGAGGGAGGCCAGACTTCCTGATCACATGGTGCTGAAGTCAATGAAAAAAAATGAAGGGGGACCCCTCCCTTGCGCTGGGGTGCGCGGGCCAGGGCCCCCCACCCACCCCCTCGGGCCGCGCGGCCAGGGAAGCGCAGGCTCGCGGGCGGGCGCGGGGCCAGGCGCAGGACCGGGCAAACATAAACACCAGATCGGGGCAGTAATTGGCGGCTCCGAGATCGCTGAGGAAATGAGAGGCTTGTACGAAACATCAGCCGACAAGAAACGGGGTGATGTCAGA…	627	391	11.4948	uc008sxm.1	2310081O03Rik	RIKEN cDNA 2310081O03 gene
Peak1402163	chr4	57858100	57859250	CIH	AATTTGTCCCGGCTGAGCCAGTGTGAGCACTGGAATCTGTCTAGAGAAAGAGGCGATTCTGACTGCGGACTCCCGGAGGTGCGTGCACTGGGCTTTTGCTCTGGGTAGGGTAAGACACATCTGATGACCAGTTGGTCTCATGGTCCTTTGCTTTCTGTTCTGAAAGGAGAAAGTTCTCTCAAGGCCAGAGCCTCCTCTGAGGAGGGAGTCAGGGTCTGGATTTATTGCAGAGAGTTGGAGGCCTCTCCTGTTGCGTGGTGGGCAGCTGAGCACTTACTACGGCTCTCTTTTTTTTTTTTTCTTACTGTGAATCTTGTCAAGCTCCCAGCCTTGGTGCTAAGAGGCAGAGGAAATACTGCAGATACAGACCGAAGCTGCGTGTGTGACAGAAAATGCCTT…	603	367	12.044	uc008syi.1	Akap2	A kinase (PRKA) anchor protein 2
Peak1402163	chr4	57858100	57859250	CIH	AATTTGTCCCGGCTGAGCCAGTGTGAGCACTGGAATCTGTCTAGAGAAAGAGGCGATTCTGACTGCGGACTCCCGGAGGTGCGTGCACTGGGCTTTTGCTCTGGGTAGGGTAAGACACATCTGATGACCAGTTGGTCTCATGGTCCTTTGCTTTCTGTTCTGAAAGGAGAAAGTTCTCTCAAGGCCAGAGCCTCCTCTGAGGAGGGAGTCAGGGTCTGGATTTATTGCAGAGAGTTGGAGGCCTCTCCTGTTGCGTGGTGGGCAGCTGAGCACTTACTACGGCTCTCTTTTTTTTTTTTTCTTACTGTGAATCTTGTCAAGCTCCCAGCCTTGGTGCTAAGAGGCAGAGGAAATACTGCAGATACAGACCGAAGCTGCGTGTGTGACAGAAAATGCCTT…	603	367	12.044	uc008syk.2	Akap2	A kinase (PRKA) anchor protein 2
Peak1402270	chr4	57969450	57970950	CIH	GAGCTAGCACAGGCTCCTGGAGCAGCTTCGGGTTTTTCCAGGCTCCAGACGCCGCGCGGCAGCTACCCCTAAGAGCCAACTTCCAGCTGCCTCAAGGGCACTTTAACAGCGAACAGCGCCGGGGTAGATCACGGTCCTCTCTCACACCGTAGAGTCCTTCTGTAATCACACTGCCCATGCCCCAAACTAGACCTAAGTCAGATACTTCCAGATTGGGGCTGGGGACAGTCCCTAGGACTGCCCAGGCAGAGGTGTATCCTTAGACTAGGGCGGCCATGCTGCAGTTCGACTCAAAGTGCTGAGTAACGATGACCAGGAAGTGTCTCAGTGCGCGTCCTCGCCAACTTTCTGGGTAGTTCTTTGCCGCTTCTTTCTCCTCTCTCTCTCCTATTCCTTAAC…	478	280	10.9231	uc008syp.1	Txn1	thioredoxin 1
Peak1402270	chr4	57969450	57970950	CIH	GAGCTAGCACAGGCTCCTGGAGCAGCTTCGGGTTTTTCCAGGCTCCAGACGCCGCGCGGCAGCTACCCCTAAGAGCCAACTTCCAGCTGCCTCAAGGGCACTTTAACAGCGAACAGCGCCGGGGTAGATCACGGTCCTCTCTCACACCGTAGAGTCCTTCTGTAATCACACTGCCCATGCCCCAAACTAGACCTAAGTCAGATACTTCCAGATTGGGGCTGGGGACAGTCCCTAGGACTGCCCAGGCAGAGGTGTATCCTTAGACTAGGGCGGCCATGCTGCAGTTCGACTCAAAGTGCTGAGTAACGATGACCAGGAAGTGTCTCAGTGCGCGTCCTCGCCAACTTTCTGGGTAGTTCTTTGCCGCTTCTTTCTCCTCTCTCTCTCCTATTCCTTAAC…	478	280	10.9231	uc008syq.1	Txndc8	thioredoxin domain containing 8
Peak140601	chr1	174012400	174013600	CIH	AAACATACTAAACCGGAGGAAGGGGGCTGAGCTTTTCACACCTGTCCCTTTTGATGGCTGATGGGGTGGCTGGGCTTTAAACAGAGAACGAGGCATGCGAGAAAGGTTGAAGAGAATCAGGCTGGAAACCCAGAAAAGGGCTGGAGAGAACTAAGGAAATGCAGGTCCAGGCAAAGGAGGAACTTATGTCATGGGAACGAAAGACAAGAAGGATTTCCAGGGCGGGGGACAGAGGGGCAATCGGAACCAGAAGGGCATTGCCTGCACTAGCGATGGGCCGTTCCGGACGGCTCCTCTTAAAGACCAGAGCTCCGGGGTGGGGTGACCTCACCTGCCAGTACCACGGAAAAAGACAGAAGAAGAAGACCCCGACTTCCTGGGTCAGGCCCAGAGCCGCCC…	482	327	6.53405	uc007dpk.2	Ncstn	nicastrin
Peak140601	chr1	174012400	174013600	CIH	AAACATACTAAACCGGAGGAAGGGGGCTGAGCTTTTCACACCTGTCCCTTTTGATGGCTGATGGGGTGGCTGGGCTTTAAACAGAGAACGAGGCATGCGAGAAAGGTTGAAGAGAATCAGGCTGGAAACCCAGAAAAGGGCTGGAGAGAACTAAGGAAATGCAGGTCCAGGCAAAGGAGGAACTTATGTCATGGGAACGAAAGACAAGAAGGATTTCCAGGGCGGGGGACAGAGGGGCAATCGGAACCAGAAGGGCATTGCCTGCACTAGCGATGGGCCGTTCCGGACGGCTCCTCTTAAAGACCAGAGCTCCGGGGTGGGGTGACCTCACCTGCCAGTACCACGGAAAAAGACAGAAGAAGAAGACCCCGACTTCCTGGGTCAGGCCCAGAGCCGCCC…	482	327	6.53405	uc007dpn.2	Copa	coatomer protein complex subunit alpha
Peak140673	chr1	174077700	174079100	CIH	CGTGTCACTCCCACCCCCAGGTGTGGGGATCAAACTTTTAAAACTTTTAGACCCTTAGGAAGCATTCCAACATCCCCAAACCTTAGTGACTCTTTTAAACAAATGGACAAATGGGTGCTGGCAGAAGGCCTCTTAAGAAGCCATTGAAGGAAATGCAGCTTTGAGCCTGAAAGGAGAAAGGGGTTTTTCTTTAAACAAGGAAACAAACAAACAAAAAAATATGGCAAGAATTAGAACCTCAGGCCTGGAGGACACCTAGAAGTTTGCCTGCCAGAGCCTTTGGAATGAGGTTCATTTTCCGGCACAACTCCAAGGAGCCCCTAGATCGCATGTGTTTTGAATACCAGGAGACAAGCCATCACTCTCAAAGTACGAAAACAACTTGACTCCTCCGCCCCG…	841	533	14.3378	uc011wwj.1	Pex19	peroxisomal biogenesis factor 19
Peak140673	chr1	174077700	174079100	CIH	CGTGTCACTCCCACCCCCAGGTGTGGGGATCAAACTTTTAAAACTTTTAGACCCTTAGGAAGCATTCCAACATCCCCAAACCTTAGTGACTCTTTTAAACAAATGGACAAATGGGTGCTGGCAGAAGGCCTCTTAAGAAGCCATTGAAGGAAATGCAGCTTTGAGCCTGAAAGGAGAAAGGGGTTTTTCTTTAAACAAGGAAACAAACAAACAAAAAAATATGGCAAGAATTAGAACCTCAGGCCTGGAGGACACCTAGAAGTTTGCCTGCCAGAGCCTTTGGAATGAGGTTCATTTTCCGGCACAACTCCAAGGAGCCCCTAGATCGCATGTGTTTTGAATACCAGGAGACAAGCCATCACTCTCAAAGTACGAAAACAACTTGACTCCTCCGCCCCG…	841	533	14.3378	uc007dpx.2	Dcaf8	DDB1 and CUL4 associated factor 8
Peak140740	chr1	174136200	174137800	CIH	AGGATTGTTTTAAAAATTAGTGTCTTTATATTGGCTACATCATTCCTATGTATCCCCAGCCCCTTTCCTCTGGGCAAGCTTCCACCAATCCCACTCTCCTCAGATGCAGTAAACTGGGTGTGAGAGTACCCAGACCAGTTGCCTGCTGCCGGAGGAACTGAAGCAGGGCTGAGCTGAGCCTGGACGCCTGCAGAGGCGAGTCCGAAGCTAAAGCGAGGAGGGAGGGGCGGGAGCTGGCCTGGCTCGGCCGGCTGGGCGGGAAGCAGGCTACATCCTAATCCCCAGGCCCCGTCGGACTCCCAAACTGCTGTTCAGCACGGAATGGGCGGATGAAGCCACGCTGCCTGTGACACTCTCCAGTCTCTGGATGCATGGACAGAGAAGGACCCCATGGAGCCT…	530	294	14.101	uc007dpy.1	Pea15a	phosphoprotein enriched in astrocytes 15A
Peak140851	chr1	174240000	174240950	CIH	AACTGTGGGTGGGGATCTGGTTTGATGGTCACAACAGTGTCCACGTCTCTACAGTCTCAGGCTTCCTCTCAATCCATGCTTTAGTCTAATCTTAAGTCTGCCTGGAAAGGTCTCTTCCTTTTTGCCTCACTCCACCCCAGAACGCCAGTTTCCATACTGCATAAGTCTGTGTGAGTGTGGGGTGTCCTCCAGTCTTTGACGTTGATCTGGCCCTCCTTTGCCGCATGTGCGTGTGTTTGAGCATTGCCCCGCTGGGTGTGTGCGCAACACCTTTCTGTGTGAAGCCCCTTGGTTTCAGTGGGGAGCCATGTGCCTGCATGTGGTGAGCCTCGTGCCTGGCGTTTACTCCCCTCCCCCAACTTTCCAAGTTACATAAGCATCTTAGGAGTGAGACAGTCC…	434	253	10.1344	uc007dqb.1	Igsf8	immunoglobulin superfamily, member 8
Peak140851	chr1	174240000	174240950	CIH	AACTGTGGGTGGGGATCTGGTTTGATGGTCACAACAGTGTCCACGTCTCTACAGTCTCAGGCTTCCTCTCAATCCATGCTTTAGTCTAATCTTAAGTCTGCCTGGAAAGGTCTCTTCCTTTTTGCCTCACTCCACCCCAGAACGCCAGTTTCCATACTGCATAAGTCTGTGTGAGTGTGGGGTGTCCTCCAGTCTTTGACGTTGATCTGGCCCTCCTTTGCCGCATGTGCGTGTGTTTGAGCATTGCCCCGCTGGGTGTGTGCGCAACACCTTTCTGTGTGAAGCCCCTTGGTTTCAGTGGGGAGCCATGTGCCTGCATGTGGTGAGCCTCGTGCCTGGCGTTTACTCCCCTCCCCCAACTTTCCAAGTTACATAAGCATCTTAGGAGTGAGACAGTCC…	434	253	10.1344	uc007dqe.1	Igsf8	immunoglobulin superfamily, member 8
Peak1408924	chr4	66488900	66490000	RA	CATGGCACTGTTCTTCTCCTGCCTGACACCAGGAAGCTTGAATCCCTGCATAGAGGTATGTGTCTTGATCGCATGTGATCACACCCTTTCCTGCTAGCCTGCCTTGTTTCTCAAAACTATCCACAGCTCAGAGCTCCCTGTGTGTGCTCTGCTTAGTTTATTTTGCACGAAGGAGTTAAACTAACCAAAAACTTGAGAAGCCTTGGCAACAAAAAGCCTCAGTGTTAACACAGGGCAGGAACAGGCAGCCAGGGGTGTCTTGTTTCATTTAAGGCGTCTGAGTCATGATTTAGNNNNNNNNNNNNNNNNNNNNNNNNNNNNNNNNNNNNNNNNNNNNNNNNNNNNNNNNNNNNNNNNNNNNNNNNNNNNNNNNNNNNNNNNNNNNNNNNACGGGACGAA…	221	335	5.32604	uc008thv.1	Tlr4	toll-like receptor 4
Peak1408924	chr4	66488900	66490000	RA	CATGGCACTGTTCTTCTCCTGCCTGACACCAGGAAGCTTGAATCCCTGCATAGAGGTATGTGTCTTGATCGCATGTGATCACACCCTTTCCTGCTAGCCTGCCTTGTTTCTCAAAACTATCCACAGCTCAGAGCTCCCTGTGTGTGCTCTGCTTAGTTTATTTTGCACGAAGGAGTTAAACTAACCAAAAACTTGAGAAGCCTTGGCAACAAAAAGCCTCAGTGTTAACACAGGGCAGGAACAGGCAGCCAGGGGTGTCTTGTTTCATTTAAGGCGTCTGAGTCATGATTTAGNNNNNNNNNNNNNNNNNNNNNNNNNNNNNNNNNNNNNNNNNNNNNNNNNNNNNNNNNNNNNNNNNNNNNNNNNNNNNNNNNNNNNNNNNNNNNNNNACGGGACGAA…	221	335	5.32604	uc008thw.1	Brinp1	bone morphogenic protein/retinoic acid inducible neural specific 1
Peak141048	chr1	174429900	174431450	CIH	ACCCTCAAGGCCCCGGGCAAGGAGTGACCTCACTGTTCTTTTTTTTTTTTTGCCCGGGCTTGAAGTTAAATGGCAAGCAGAACCACGTGGGGGTGCTGTCCCAGCCTGTAAGCACCAGACCTATTACTCCTTACTCTATCCTGTAGGAAGGCGCTTCCTGGACCTGAATTTACAAAAGGCCGGCCTTTTTGTAATAGTAGGCTTCTCATAGAAACAGGCCTGCGATCCTGAGCTAGCTAGTCTAGGCAGAAAGTTTCCTATTAGGATACAAGTCTATGGCTGGTGAATGCAGGTTGAGGATCCCCTGGGCGGAGACCTTTTGCAGCGGCGCCAAGGACTCCGCAGGTCCTTTACGGCTCATTCCTGCCTACTGACCACCTATCTTAAGCGCTCCAGCAT…	661	420	11.2974	uc011wwn.1	Igsf9	immunoglobulin superfamily, member 9
Peak141048	chr1	174429900	174431450	CIH	ACCCTCAAGGCCCCGGGCAAGGAGTGACCTCACTGTTCTTTTTTTTTTTTTGCCCGGGCTTGAAGTTAAATGGCAAGCAGAACCACGTGGGGGTGCTGTCCCAGCCTGTAAGCACCAGACCTATTACTCCTTACTCTATCCTGTAGGAAGGCGCTTCCTGGACCTGAATTTACAAAAGGCCGGCCTTTTTGTAATAGTAGGCTTCTCATAGAAACAGGCCTGCGATCCTGAGCTAGCTAGTCTAGGCAGAAAGTTTCCTATTAGGATACAAGTCTATGGCTGGTGAATGCAGGTTGAGGATCCCCTGGGCGGAGACCTTTTGCAGCGGCGCCAAGGACTCCGCAGGTCCTTTACGGCTCATTCCTGCCTACTGACCACCTATCTTAAGCGCTCCAGCAT…	661	420	11.2974	uc007dqp.1	Tagln2	transgelin 2
Peak141050	chr1	174431550	174432100	CIH	CAGGGTACACCTCAGGCTTTGGGCCAAGGTAAGGAGGGGTGAGCAAGGTGTTAACGTTCCAAAGCCGCAAATAATCTTTGTCCTTGCGATCCCCTTGCACACCCTTGGTGTCTATGCTGGTCCCCAGGGGATTGGCCCCTAGTCAGTGTTCACCCCATGGCTTTGTCCTTCGAGATTGCCAGGTGTGGGCTTTTTAAGCNNNNNNNNNNNNNNNNNNNNNNNNNNNNNNGTCTTTCCTACCCAGGGTATGTCTTCTTTGATTCTCTACCCACAAACTGCATATGCCCTCCAGGTCCTCCAGAGCTGCCCCTTCCCCGTTCCCTGCTTCCCCAGTCTGGCTATACCCTGAGAATTGCTGGGATCGCTTTTGCCCCTTCGCCTAGAGCCTCCACCCAAGTC…	395	236	8.62808	uc007dqp.1	Tagln2	transgelin 2
Peak141050	chr1	174431550	174432100	CIH	CAGGGTACACCTCAGGCTTTGGGCCAAGGTAAGGAGGGGTGAGCAAGGTGTTAACGTTCCAAAGCCGCAAATAATCTTTGTCCTTGCGATCCCCTTGCACACCCTTGGTGTCTATGCTGGTCCCCAGGGGATTGGCCCCTAGTCAGTGTTCACCCCATGGCTTTGTCCTTCGAGATTGCCAGGTGTGGGCTTTTTAAGCNNNNNNNNNNNNNNNNNNNNNNNNNNNNNNGTCTTTCCTACCCAGGGTATGTCTTCTTTGATTCTCTACCCACAAACTGCATATGCCCTCCAGGTCCTCCAGAGCTGCCCCTTCCCCGTTCCCTGCTTCCCCAGTCTGGCTATACCCTGAGAATTGCTGGGATCGCTTTTGCCCCTTCGCCTAGAGCCTCCACCCAAGTC…	395	236	8.62808	uc007dqq.2	Cfap45	cilia and flagella associated protein 45
Peak1414036	chr4	73896950	73899100	CIH	CCTTGTTTTCTAACAACACGTAAAATGATGGTCCTGTGTGCTCACTTTTGTATATGCCTGGTCAGTAACTAGAAGAAATGCAACAAAAAAACCCAGATAGGAACTGTGGGACAGTAAAACCTGTTTAGCCTTTGCAAAACGCTTAGTGTTTAGGCACCTATCTGGAAGTAAGAGTTTGAGATCTGTGTGATTCCTCTGCGGTCTTGGAAGTCAGATTTACACAGACGTGTAGGAAGGTAACTCAATTCAGGATCCCTAATCAAGATTTCTCTAGTCTTTAAGTATTAGACCTTTTTGCTCAAGGGCAGGCTTGGTTGCTAGGAATTTGGGAACACTGCTCACTTGGGATCTCCGACTGAAGTAGGCTCAGAGGTGCAGCCCACTGGTTGGTGTACCGGC…	757	519	9.48026	uc012dgi.1	Kdm4c	lysine (K)-specific demethylase 4C
Peak1414036	chr4	73896950	73899100	CIH	CCTTGTTTTCTAACAACACGTAAAATGATGGTCCTGTGTGCTCACTTTTGTATATGCCTGGTCAGTAACTAGAAGAAATGCAACAAAAAAACCCAGATAGGAACTGTGGGACAGTAAAACCTGTTTAGCCTTTGCAAAACGCTTAGTGTTTAGGCACCTATCTGGAAGTAAGAGTTTGAGATCTGTGTGATTCCTCTGCGGTCTTGGAAGTCAGATTTACACAGACGTGTAGGAAGGTAACTCAATTCAGGATCCCTAATCAAGATTTCTCTAGTCTTTAAGTATTAGACCTTTTTGCTCAAGGGCAGGCTTGGTTGCTAGGAATTTGGGAACACTGCTCACTTGGGATCTCCGACTGAAGTAGGCTCAGAGGTGCAGCCCACTGGTTGGTGTACCGGC…	757	519	9.48026	uc008tjj.2	Kdm4c	lysine (K)-specific demethylase 4C
Peak1421139	chr4	82969550	82970200	RA	GGCGCCCCCGCCCGGGAGCGTTCAGACCCCGGCGCCGCGCGAGGACCCGGTAGGTCACTTCGGTAGCCTAGAGAGGCGAGGCCGCCGGCGATTCTGGACAAGGGACCTTTCCCGGCCGCGGGGCTCAGGCTCCGGCCCTCGGTCCCGGGGTGACTAGACAGCCGTACCCCACCCGCCCGGCGGACACCTCGCGGAACTTCCACAGAAAGCGACACAGAAGTCGAGTCCAGAACGGTTCCGCAAAAGCCCATAGGGTCCAAGGAGGCTCAGGCTGGCCCGGGCTGCTCTGCCTGGCCCCGTGGGACGCTCCTCGGCGTGAAGGACAGCCCTGCCCACCCTCCGTGCCAGCGGAGGCTCCGCATCCCTCCCACNNNNNNNNNNNNNNNNNNNNNNNNNGAC…	158	207	1.92674	uc008tks.1	Ttc39b	tetratricopeptide repeat domain 39B
Peak1421139	chr4	82969550	82970200	RA	GGCGCCCCCGCCCGGGAGCGTTCAGACCCCGGCGCCGCGCGAGGACCCGGTAGGTCACTTCGGTAGCCTAGAGAGGCGAGGCCGCCGGCGATTCTGGACAAGGGACCTTTCCCGGCCGCGGGGCTCAGGCTCCGGCCCTCGGTCCCGGGGTGACTAGACAGCCGTACCCCACCCGCCCGGCGGACACCTCGCGGAACTTCCACAGAAAGCGACACAGAAGTCGAGTCCAGAACGGTTCCGCAAAAGCCCATAGGGTCCAAGGAGGCTCAGGCTGGCCCGGGCTGCTCTGCCTGGCCCCGTGGGACGCTCCTCGGCGTGAAGGACAGCCCTGCCCACCCTCCGTGCCAGCGGAGGCTCCGCATCCCTCCCACNNNNNNNNNNNNNNNNNNNNNNNNNGAC…	158	207	1.92674	uc008tkt.1	Snapc3	small nuclear RNA activating complex, polypeptide 3
Peak1421293	chr4	83132200	83133000	RA	CTGCGGGGCGCGCTGGCCGCTCCTGCCCACGTCCACGCCGGCCACCTGCGCCACCAGCTGCCGCAGAGGCGTCTCAACGGCTCCGAGCTGCAANNNNNNNNNNNNNNNNNNNNNNNNNNNATGTCGCTACGCCGCTCCCGCGCGGCTCCCGCTCGGCGCCCGCTAGCGCTGGGCCGTACCAAGTGCTCGCGCAGGCACGGGTGGCGCTACAGCCGCCGAGCGTCGTGGCTCGGGAGCTGAGGGCCTGAGTCCCCTAGAGCCCACAGGTGCCCCTGGTTGCGACCAATTGCAAGCAGATGCCGTGGGAGGGGAGGGAGAGGGGAGGCCCGGAGAGAGGCACGCGGGAGCTGTCCCTCTCCTCCACCCCCCCCACGGCTGGCACAGTGGTCGCGCCCGGCC…	133	210	4.09793	uc008tkx.1	Psip1	PC4 and SFRS1 interacting protein 1
Peak1421293	chr4	83132200	83133000	RA	CTGCGGGGCGCGCTGGCCGCTCCTGCCCACGTCCACGCCGGCCACCTGCGCCACCAGCTGCCGCAGAGGCGTCTCAACGGCTCCGAGCTGCAANNNNNNNNNNNNNNNNNNNNNNNNNNNATGTCGCTACGCCGCTCCCGCGCGGCTCCCGCTCGGCGCCCGCTAGCGCTGGGCCGTACCAAGTGCTCGCGCAGGCACGGGTGGCGCTACAGCCGCCGAGCGTCGTGGCTCGGGAGCTGAGGGCCTGAGTCCCCTAGAGCCCACAGGTGCCCCTGGTTGCGACCAATTGCAAGCAGATGCCGTGGGAGGGGAGGGAGAGGGGAGGCCCGGAGAGAGGCACGCGGGAGCTGTCCCTCTCCTCCACCCCCCCCACGGCTGGCACAGTGGTCGCGCCCGGCC…	133	210	4.09793	uc008tlb.1	Ccdc171	coiled-coil domain containing 171
Peak1424310	chr4	86221250	86222450	CIH	CCTGCCTGATTGTCAAGCCTACAGCACTATTATCTCTCTGAGGTGATAATGGCAGTGGGCGTGTGAGGACTTTTGGCCACGCGGGGGCAGCATTCTCCCTCCCAGGTTCACTCGACCCCTTCTGCAAAGACCCAGGGCAACCCAAGCAGAACAAAACCCCAGCGTGGGCTCGCCCTTTCATTTTAACTCGCTGTGCGCTAGATTGCAATGGAAGAAGCAGTTTCTTAGAATTCCAAGGGTCTCAAAGGAGTAGCCGACGTTCTCGCGATGTCGCCACCGGAAGTGGGTGGCGGCAGGCCCTCGGAGTTCTCGCGAGATGCCGGCGGGAAGTGGGTGGCGGCCGGGCCGAAGCTGATCACATCACTGGTCTGCTCTCGCTAGCTCGGAGCGGCTGTGGCC…	487	270	13.0137	uc008tlv.1	Fam154aos	family with sequence similarity 154, member A, opposite strand
Peak1424310	chr4	86221250	86222450	CIH	CCTGCCTGATTGTCAAGCCTACAGCACTATTATCTCTCTGAGGTGATAATGGCAGTGGGCGTGTGAGGACTTTTGGCCACGCGGGGGCAGCATTCTCCCTCCCAGGTTCACTCGACCCCTTCTGCAAAGACCCAGGGCAACCCAAGCAGAACAAAACCCCAGCGTGGGCTCGCCCTTTCATTTTAACTCGCTGTGCGCTAGATTGCAATGGAAGAAGCAGTTTCTTAGAATTCCAAGGGTCTCAAAGGAGTAGCCGACGTTCTCGCGATGTCGCCACCGGAAGTGGGTGGCGGCAGGCCCTCGGAGTTCTCGCGAGATGCCGGCGGGAAGTGGGTGGCGGCCGGGCCGAAGCTGATCACATCACTGGTCTGCTCTCGCTAGCTCGGAGCGGCTGTGGCC…	487	270	13.0137	uc008tlw.2	Rraga	Ras-related GTP binding A
Peak1424450	chr4	86395050	86396600	RA	AACCAGGCTCTCCGGCCCTGGCCCGGCCGGCGGGGTGCTGAGCGGTGGCAGCTGGGGTGGAGCGTAAGGATCCGTGGACGCTGCGGAGGTGGAGGTACCGGGGTGCAGGCAGGTGCCGCAGGTGAATCCAGGGCATTTCCTCCTCTGCCGGACCGTGGCTGATGTTTAGGGCTGCTTTGTTGGGGATAACTTATAGGAAGGCTCCATTCAGCTCTGGAGTGACTAAACTCAAATAAAGCCAACTAATGAGCCCCTAAGTGCTGACTCTTGTAAGAGCCGTAACTTTAAAGCATTGGAGATGCTGTCACCTCTTCCCCCTCCCCTTTTTGTGATTCGTAGGCCGTTTCCCTCCCGAAGAATGTGCTTGGAGAGAACAAATAAGGAATGACCCAGTTTTTA…	148	267	7.43915	uc008tmb.2	Dennd4c	DENN/MADD domain containing 4C
Peak1425748	chr4	87740200	87741350	CIH	CAAAATCTCCAAATATCAAGAAGCTGTCCTGCATCTCCTAAAGCTGCCAACAGGACTCCCTGGCTCTGTGCAGTGGCATCTCCAGACAGGATCCTTTGCTTTCACATCCCAGAGCCTGAAGATCAGCCTGCACCCCTGCGAAGTCTGGCTGTGGCTAGGGCTGGGACCCAGCTTCACTTCAACATCTAACTGCAGTGAGCCGCCAAGGCCTTGTCACGCATGCGCGCGAGGGGGCGGGCATCCCAGCAGAGGAGGCGGGACTGGTTCTTGAAGTAGGTTTCGTATTGGCTGTCTCCGACAGGACCCGCCTCCGAGCGGTGGAGGCGGTGCGTGGGACACGTCAGGCACGGGAGCAGGCTGTGCCTGTGGCAGAAGTGAGGTAAGCCATGCGGCGTGGCT…	435	199	18.2452	uc008tmu.1	Focad	focadhesin
Peak1426289	chr4	88366550	88368400	CIH	TCCGGAAATATACATTAAACCCCCATATACTGTTCCAGCATGGCCATAGTGGGGTTCACTCATCTTTGCAACGTAGCTCCATTCATTCATTCTTGGGTTGTAACATTCTACTGTGGCCAGTTCACCAGCTGCACTGCGCCCACCAACTGCATATAAATGTCCTTTGAGGGCACTCAGGTGAAAGAATGTGCGCTTTTCGTTTAATGATGCCACCTGCATCCACTTATTATAACGAGGATCAAATCTGAAAACTGTATCAACAGCCGTTTTTCCTTTTGTATCATAATTACTCTGGCCACCAACTACATAAAGGAAATTTCCAATAACAGCAATGCCATGCTGGTATCGAGGAGCATCCATGGGCGCTAACGACTTCCACTCCTGCGCCCTTTCGTCGTA…	628	357	15.441	uc008tnk.1	Klhl9	kelch-like 9
Peak1426289	chr4	88366550	88368400	CIH	TCCGGAAATATACATTAAACCCCCATATACTGTTCCAGCATGGCCATAGTGGGGTTCACTCATCTTTGCAACGTAGCTCCATTCATTCATTCTTGGGTTGTAACATTCTACTGTGGCCAGTTCACCAGCTGCACTGCGCCCACCAACTGCATATAAATGTCCTTTGAGGGCACTCAGGTGAAAGAATGTGCGCTTTTCGTTTAATGATGCCACCTGCATCCACTTATTATAACGAGGATCAAATCTGAAAACTGTATCAACAGCCGTTTTTCCTTTTGTATCATAATTACTCTGGCCACCAACTACATAAAGGAAATTTCCAATAACAGCAATGCCATGCTGGTATCGAGGAGCATCCATGGGCGCTAACGACTTCCACTCCTGCGCCCTTTCGTCGTA…	628	357	15.441	uc008tnl.1	Gm13271	predicted gene 13271
Peak1431078	chr4	94717450	94718250	RA	GCGTAGACCGGAGGCTCACTGTGCAGGCTGGCGCTGTAGCCACCACCGCCGCCAGCGCCTGCTACTGAGGCCACCGCGGGAGCCACCATGCCCGCCCCGCTGACCGGCTGTGCCGCGGAGGTGACACTGGGAAGCGTGTTCTGGCTATGCAGTTCAGCCAGGGCGCGCACGAAGCCCTCGGCGAAGCCCTCCTGCTCGTCGGTCACGTTCTTGGGGCACAAGAACTGGGTGGGGGTCGGTGTAGTGGTGATGTGCCCATTGCTGGACTGGATGATCAGGCGCTCCAGCTCCGGCGACGCCAGCTTGAGCAGCCCGACGTCGGGCGACGTGAGAAGGTCCGAGTTCTTGGCGCGGAGGTGCGGCTTCAGACTGCCCACCGGGTCGGCCAGGTTCAAGGTC…	163	236	3.30092	uc008tsq.2	Jun	jun proto-oncogene
Peak1431078	chr4	94717450	94718250	RA	GCGTAGACCGGAGGCTCACTGTGCAGGCTGGCGCTGTAGCCACCACCGCCGCCAGCGCCTGCTACTGAGGCCACCGCGGGAGCCACCATGCCCGCCCCGCTGACCGGCTGTGCCGCGGAGGTGACACTGGGAAGCGTGTTCTGGCTATGCAGTTCAGCCAGGGCGCGCACGAAGCCCTCGGCGAAGCCCTCCTGCTCGTCGGTCACGTTCTTGGGGCACAAGAACTGGGTGGGGGTCGGTGTAGTGGTGATGTGCCCATTGCTGGACTGGATGATCAGGCGCTCCAGCTCCGGCGACGCCAGCTTGAGCAGCCCGACGTCGGGCGACGTGAGAAGGTCCGAGTTCTTGGCGCGGAGGTGCGGCTTCAGACTGCCCACCGGGTCGGCCAGGTTCAAGGTC…	163	236	3.30092	uc008tsr.1	Junos	jun proto-oncogene, opposite strand
Peak1431079	chr4	94718250	94719300	CIH	CGGTTCCTTGGAGCCCGCAGACCAGTCCCAGCAACAGCGGCTCTCCGGCGGTGCTGACCAGTCGTCACGGAATTCTCGGTGGAAGCCCGCGATCGGGCTCTGCCGCCCGGCCTCCGACAACTGTCCCCTCCTCCGCTGTGAGGGGGAGGGGGACGCTAGGCAGCCGCGGCTAGCGCTCGCCCAACTTCAGCCGCCTGTGCGAACTGGTATGAGTATAGGTTCCTCTTCTCCCTTTTCTTTACAGTCTCGGTGGCAGCCTTAAGGCGCAGAAGAGATTTGCAAAAGTTCGCTCCCGGCCACTTGTTACCGGTCCTCTGGGTCAGGAAAGTTGCTGGCCGGTAGCCGCTCGCCTATTTCCTCGCGCGGTCGGGAGCCGCTCTCGATGCTGTCAGCAGCGCC…	579	367	10.0944	uc008tsq.2	Jun	jun proto-oncogene
Peak1431079	chr4	94718250	94719300	CIH	CGGTTCCTTGGAGCCCGCAGACCAGTCCCAGCAACAGCGGCTCTCCGGCGGTGCTGACCAGTCGTCACGGAATTCTCGGTGGAAGCCCGCGATCGGGCTCTGCCGCCCGGCCTCCGACAACTGTCCCCTCCTCCGCTGTGAGGGGGAGGGGGACGCTAGGCAGCCGCGGCTAGCGCTCGCCCAACTTCAGCCGCCTGTGCGAACTGGTATGAGTATAGGTTCCTCTTCTCCCTTTTCTTTACAGTCTCGGTGGCAGCCTTAAGGCGCAGAAGAGATTTGCAAAAGTTCGCTCCCGGCCACTTGTTACCGGTCCTCTGGGTCAGGAAAGTTGCTGGCCGGTAGCCGCTCGCCTATTTCCTCGCGCGGTCGGGAGCCGCTCTCGATGCTGTCAGCAGCGCC…	579	367	10.0944	uc008tsr.1	Junos	jun proto-oncogene, opposite strand
Peak1431081	chr4	94719450	94720750	CIH	AGAAAGGGCTGAATGATCTGAGTGACTGAAGCTGGCTCCGCACCCCCGCACTTCCGGGGGACAGAGCGATGCGGGTTAAAAGGGTTGTGTGCGCCCTGGGTGTGGGAGCACGTAAGTGCGTTGAAGTTGAGCGGGTTTGAGAGTAGCCCTCCAAGATGAGTATGCTTGGAAGTTTAGTTTCGGAGAAGGATCTGCGCCGCAGTGTGCTGTACCTGGAAACCAGAGATTTGCGGTGTTCGGAACCGACTCATCAGGGTCCCCGGCACAACACTTTATTCTCTGGACGTGCCGGGGGAGGGGTGTTCGCTTTGCCTCCGAGGGACCCCTCCTCTAGGTGTGAAAGATGCTAGCCCAGCGCCCATGGGGTGTCGAAAGCAACATATAAAGGTTCGAAACTCA…	533	423	3.18378	uc008tsq.2	Jun	jun proto-oncogene
Peak1431081	chr4	94719450	94720750	CIH	AGAAAGGGCTGAATGATCTGAGTGACTGAAGCTGGCTCCGCACCCCCGCACTTCCGGGGGACAGAGCGATGCGGGTTAAAAGGGTTGTGTGCGCCCTGGGTGTGGGAGCACGTAAGTGCGTTGAAGTTGAGCGGGTTTGAGAGTAGCCCTCCAAGATGAGTATGCTTGGAAGTTTAGTTTCGGAGAAGGATCTGCGCCGCAGTGTGCTGTACCTGGAAACCAGAGATTTGCGGTGTTCGGAACCGACTCATCAGGGTCCCCGGCACAACACTTTATTCTCTGGACGTGCCGGGGGAGGGGTGTTCGCTTTGCCTCCGAGGGACCCCTCCTCTAGGTGTGAAAGATGCTAGCCCAGCGCCCATGGGGTGTCGAAAGCAACATATAAAGGTTCGAAACTCA…	533	423	3.18378	uc008tsr.1	Junos	jun proto-oncogene, opposite strand
Peak1431206	chr4	94827850	94828650	RA	ACCAGACATTATTTTCTTTCTCCTCTCCTAGCTCTAAGACTCACGCCCTACTCTCCTGCCCTCCACTGCTCGCCCCGGGCTCTCCGGCCGCCACCGCCTGCCCCGCCCGCGCTTCGCCACCCCAGCCTCCCGCACCAGACGCCGGCTGCTCCTGCGCTCCCACGCCCGCGCACCTCGCTCTCCCAGCCCCGCGCTCCCACACCCGGCGCGGAGGAGGCGGGCGCCCGGGGCGAGGGCAGGGCGGCCACGTCAGCGGCGCCGGCTCGCTCCGCCCTCCGCGGGCCTCCCCATAGAAGGTAAAGCCTGGGCAGAGCCCGCGGGCGTCCTCAGGCTGGCAGCTCGGGCTGCTGGTTTCAGTTTCTGAAGAGCTAGGCCTTGAGCAAACACTGGCTGGCGGGA…	141	262	7.88711	uc008tss.1	Junos	jun proto-oncogene, opposite strand
Peak1431206	chr4	94827850	94828650	RA	ACCAGACATTATTTTCTTTCTCCTCTCCTAGCTCTAAGACTCACGCCCTACTCTCCTGCCCTCCACTGCTCGCCCCGGGCTCTCCGGCCGCCACCGCCTGCCCCGCCCGCGCTTCGCCACCCCAGCCTCCCGCACCAGACGCCGGCTGCTCCTGCGCTCCCACGCCCGCGCACCTCGCTCTCCCAGCCCCGCGCTCCCACACCCGGCGCGGAGGAGGCGGGCGCCCGGGGCGAGGGCAGGGCGGCCACGTCAGCGGCGCCGGCTCGCTCCGCCCTCCGCGGGCCTCCCCATAGAAGGTAAAGCCTGGGCAGAGCCCGCGGGCGTCCTCAGGCTGGCAGCTCGGGCTGCTGGTTTCAGTTTCTGAAGAGCTAGGCCTTGAGCAAACACTGGCTGGCGGGA…	141	262	7.88711	uc008tst.1	Gm12708	predicted gene 12708
Peak1433384	chr4	97418150	97420050	CIH	GTGGTTCCTAGTGTGACCCTGTGATTGAGAGGAGGGGGAGAGTCAACTTTACAAAGCTCTAAAAGGCCAAACCTCAAAAGACTTGCAAGAGAAAGCAGCAGGGTGCACCTGCATGGCCTGTTTAGGAACAAGGACCGCCTCCTCAGGACCCGGTATCGGCGCCCTGTGCGGTCTCTTCGTGCTCTTTCTTCCCTCTGGCTCCGGCCTGACCCTGAGCTTTTTCGTTGCAAAGTTGGGTTCCCATATTCGAACCCCATCTTGCACACGTTGGGGTGTACGCGATGGAGCTGGGTGTTGGGGAGTGATCACACCACAGCTGATCTGGGAGCACTTCGGGAGGCGAAGCGGAGCAGGGAAGGAAAGAGTGGAGTCAGTCCTACAGTGGCTGAGCGCTGAGTG…	521	347	7.58611	uc008tty.2	Nfia	nuclear factor I/A
Peak1434134	chr4	98103500	98104500	RA	CGTGTGCAGCCTTTCTTCTGTTGAAGACACACTTAGTGGTTTGCTGGCAACTTTGCGGAATTTCACTTGCTTCAGCTAAGGAAAGGGGGCGGGGGAAGGCTCTCTCTGCACCTAGAGGAGTTCTCCCACCCCCAGTCTCTGAGCTAGCTAGGCTGTTCACACGGGCTTGATGGTCCAGCCTATTTGCATATGTGGCTTAATACCTGTCCACATCAGCAAGAACATACAGCCTTCCAGTTGTTGCTTTCTTATTTCTTTTCCTTTCTAAAGCTATAGTAAATCATCTCTCTCTGTTTTGTCGTGGTTCAACCCTTTTCACTTTCATTTTCTCTACTTCCTCTTTCTTTGACTACTGTCAAGCTATCTTTGTGATTAACTACCTCACAGAACACTTTAGTG…	100	171	4.35506	uc008tuc.1	Inadl	InaD-like (Drosophila)
Peak1434134	chr4	98103500	98104500	RA	CGTGTGCAGCCTTTCTTCTGTTGAAGACACACTTAGTGGTTTGCTGGCAACTTTGCGGAATTTCACTTGCTTCAGCTAAGGAAAGGGGGCGGGGGAAGGCTCTCTCTGCACCTAGAGGAGTTCTCCCACCCCCAGTCTCTGAGCTAGCTAGGCTGTTCACACGGGCTTGATGGTCCAGCCTATTTGCATATGTGGCTTAATACCTGTCCACATCAGCAAGAACATACAGCCTTCCAGTTGTTGCTTTCTTATTTCTTTTCCTTTCTAAAGCTATAGTAAATCATCTCTCTCTGTTTTGTCGTGGTTCAACCCTTTTCACTTTCATTTTCTCTACTTCCTCTTTCTTTGACTACTGTCAAGCTATCTTTGTGATTAACTACCTCACAGAACACTTTAGTG…	100	171	4.35506	uc008tue.1	Inadl	InaD-like (Drosophila)
Peak1435735	chr4	99768450	99769400	RA	GAAGAGAGATCGTGGAGAGCTGGAGGAGCCTCGGCTTAGTGAGCCCCGAGACCGCAGCTCCAGGCACTGGGCACGCTCTTCTGCAGTCGGAGCCGGAGACACACGGTTCGCAAGAGCGACACAGAGAGCCTAGGACTGAACAGCCGGCTGAGTCAGGGCTGCTGCGGAGTACCGACCGGGAGGAGCCGCGCTCCCAGGTCCAGGGCGGCAGAGCGGAGACGAGGGAGCAGGTCAGAGGGACAAAGAGTTTTGCAAAGGCCCCCCGGTGTCCTGCGAGTGCCTGCGGCAGGACGAAGTGACCCGGAGCCCTGGGCGAACCCGTGGATGTTCTGCGCGCCGCCAGGGAGCCGCCAGCACCGCCACGAGAGGAGGAATGCANNNNNNNNNNNNNNNNNNNNN…	102	182	5.19059	uc008tvd.1	Ror1	receptor tyrosine kinase-like orphan receptor 1
Peak1435735	chr4	99768450	99769400	RA	GAAGAGAGATCGTGGAGAGCTGGAGGAGCCTCGGCTTAGTGAGCCCCGAGACCGCAGCTCCAGGCACTGGGCACGCTCTTCTGCAGTCGGAGCCGGAGACACACGGTTCGCAAGAGCGACACAGAGAGCCTAGGACTGAACAGCCGGCTGAGTCAGGGCTGCTGCGGAGTACCGACCGGGAGGAGCCGCGCTCCCAGGTCCAGGGCGGCAGAGCGGAGACGAGGGAGCAGGTCAGAGGGACAAAGAGTTTTGCAAAGGCCCCCCGGTGTCCTGCGAGTGCCTGCGGCAGGACGAAGTGACCCGGAGCCCTGGGCGAACCCGTGGATGTTCTGCGCGCCGCCAGGGAGCCGCCAGCACCGCCACGAGAGGAGGAATGCANNNNNNNNNNNNNNNNNNNNN…	102	182	5.19059	uc012dhj.1	Ube2u	ubiquitin-conjugating enzyme E2U (putative)
Peak1436890	chr4	100936750	100937550	RA	AAGACTAGATAATTTTATCTGTCTCAGCATTCTACTTATTTAACGGCCCAAGTTTTTAATGCCTTCTTCCCTGAAAGAAGTAAAGGTAATTTTATACTACCGTAAATACCTGCGACTGAGCTCTATGACTGGGGAGGAATTTTAATAGCATGGATACTGATGTATCCAAGCAGAGGCAGAAGACAGGTCACAGCCATGAATTAAGACTATTAGGGCCCAGTCCTAGTTCCCGAGAAATCACAGAGGATACACCTCCGAAGGGGGCACACAGGCACCAGGAGATAACCACACCTCTGGTCTAGTCTCCCTAAAGAACTCCCTTCATAAACACTCATCATCCTAGGAGCCTGGGAGTGTCTCCAGAGGGGTGCCTACTGCTTCTGAGTCGACGGGGGCGTT…	109	207	6.70953	uc008tvk.1	Jak1	Janus kinase 1
Peak1436911	chr4	100964800	100966550	CIH	TCCTCTGCTCGCTTTCCCGGAGATGCCCGCCCACGCCACCGCCGCCCTGCCGCTGAGAAGTCACGCTCCAGCCTCCGAGCTGCTCGGAAGCTGCCGCGAGGGAAGGCAGTGGCGCGTGGACCCGCGAACTGACCAGAATAGCCCTAGAATGGGACCAAGAGACGGCTGTAGCTGTCGTTTAGTGAGATGACACCGGGCTTACGTTGAATTTTCTGTGGACTGAATTCGATCTTCCGCCTGCAAGAGCCAGCGTCGATCGAGGCTACTTCAGGTCTCCGCCGGGTGTCACTATCAGGAAACCCAGGCCCAGATGTTTCTGAGAGCTCTGCCAAAAGGAGGGCGAAGTAAGCCCCTAGATGGGCAAACTCGTAATTTCAACTCCCACTTCTCTCCTTTCCC…	526	286	14.7596	uc008tvk.1	Jak1	Janus kinase 1
Peak1438024	chr4	102168700	102169550	RA	CCAAGCCCTTCTTACTTCCACTAATCTAGAGTTAATCTCTCTTTTGGTATTCAGTATTTCATTCATGCTCCCACTCAGTACCCACTGTGTGTATTTCTTTCTGTGTTTGTGTGCATTTTTCGATCTCCTTCATTACGTTTTTATTTGCAAGATTGTGGCTTCTGCATAATTTGCTTTGCCAACTGGGTCATCATATGCCATCATAAAATCACAAGTATTGTGTCAAAAGCACAGATCTTGGGGAGCAAAGAGGCCCAGCTAAGTGCTAGGTAGCGGCTACTGACTTGATAGCACCTGCGATGTGCTTGCCTCACAGCTGCACGGCCAATAGTAAATGTACCAGTGCACACAGCGGCCAATCACATAAAGAATGCTTACTGCTTGCCAACACACAACAGC…	138	176	1.52727	uc008twj.2	Pde4b	phosphodiesterase 4B, cAMP specific
Peak1438024	chr4	102168700	102169550	RA	CCAAGCCCTTCTTACTTCCACTAATCTAGAGTTAATCTCTCTTTTGGTATTCAGTATTTCATTCATGCTCCCACTCAGTACCCACTGTGTGTATTTCTTTCTGTGTTTGTGTGCATTTTTCGATCTCCTTCATTACGTTTTTATTTGCAAGATTGTGGCTTCTGCATAATTTGCTTTGCCAACTGGGTCATCATATGCCATCATAAAATCACAAGTATTGTGTCAAAAGCACAGATCTTGGGGAGCAAAGAGGCCCAGCTAAGTGCTAGGTAGCGGCTACTGACTTGATAGCACCTGCGATGTGCTTGCCTCACAGCTGCACGGCCAATAGTAAATGTACCAGTGCACACAGCGGCCAATCACATAAAGAATGCTTACTGCTTGCCAACACACAACAGC…	138	176	1.52727	uc008twk.2	Pde4b	phosphodiesterase 4B, cAMP specific
Peak1438101	chr4	102229850	102231750	CIH	AGTATGAGCTATTTAAAAAATGATTAGCATTCTAAGTTTACTGCTATGTCAAATAACTCAATTTGTTCCTCATTCAAGGGAGCCTTTTAAATCAGATAATGTGGCAGTGTTTGACAAGTGCCAGAAGAAACACCGTGAAAAAAAAAAATGACTAACACTGGCCAATGAGAAAAAACTGCATTTAAACAATTTAGCATTGCATTATTTAGATTTTTCTGTTTTAAGGGCTGTTTTAAAACAGTGTTCAGTTGCAAAATGTGTGAAACTGACCNNNNNNNNNNNNNNNNNNNNNNNNNNNNNNNNNNNNGGCCAAAATGGCAGAAGTGGCCTGCCAAAATCCAAAATACCCACTAAGTCCTTGTCCATCTGTCTGTCTGTGTTCCGGGGAGATTGATTTAA…	579	353	11.5202	uc008twj.2	Pde4b	phosphodiesterase 4B, cAMP specific
Peak1438101	chr4	102229850	102231750	CIH	AGTATGAGCTATTTAAAAAATGATTAGCATTCTAAGTTTACTGCTATGTCAAATAACTCAATTTGTTCCTCATTCAAGGGAGCCTTTTAAATCAGATAATGTGGCAGTGTTTGACAAGTGCCAGAAGAAACACCGTGAAAAAAAAAAATGACTAACACTGGCCAATGAGAAAAAACTGCATTTAAACAATTTAGCATTGCATTATTTAGATTTTTCTGTTTTAAGGGCTGTTTTAAAACAGTGTTCAGTTGCAAAATGTGTGAAACTGACCNNNNNNNNNNNNNNNNNNNNNNNNNNNNNNNNNNNNGGCCAAAATGGCAGAAGTGGCCTGCCAAAATCCAAAATACCCACTAAGTCCTTGTCCATCTGTCTGTCTGTGTTCCGGGGAGATTGATTTAA…	579	353	11.5202	uc008twk.2	Pde4b	phosphodiesterase 4B, cAMP specific
Peak1438119	chr4	102242900	102243450	CIH	CCGTAGCGAGCAGGTTTCATTTAGAAGAAAAGCAAAGAGGGGGAAAGCCTCCCTCATTTCTCCTCAGGACTGCAAACACTCAGAAATGACATCACACACCCCACAGAGCCCTGGCATGACTAAGGCAGAAGTAGCCTGAGAAAACTCTGCTCTGCCCTGAGTTTTAGGGCACAGTTATGCAGATGAGCGTCTGGGCGCAGGTTCCCGCCTTCTTCCTCTGAGGAAGTTTCTTGGTAGATCACTGACACCTCATCCCGGCGAGGGGGTGAAAACTTGGCACCCGCCACCCCACCCCCCTGTCCCGGGCAGAGCACCAGAAAGAGCTTGGAAGCAAGGAGTCGGCAAGCAAACAATGAAGGAGCAAGGGGGCACCGTCAGTGGCGCCGCGAGCAGCCGAGG…	574	411	6.00863	uc008twk.2	Pde4b	phosphodiesterase 4B, cAMP specific
Peak1438119	chr4	102242900	102243450	CIH	CCGTAGCGAGCAGGTTTCATTTAGAAGAAAAGCAAAGAGGGGGAAAGCCTCCCTCATTTCTCCTCAGGACTGCAAACACTCAGAAATGACATCACACACCCCACAGAGCCCTGGCATGACTAAGGCAGAAGTAGCCTGAGAAAACTCTGCTCTGCCCTGAGTTTTAGGGCACAGTTATGCAGATGAGCGTCTGGGCGCAGGTTCCCGCCTTCTTCCTCTGAGGAAGTTTCTTGGTAGATCACTGACACCTCATCCCGGCGAGGGGGTGAAAACTTGGCACCCGCCACCCCACCCCCCTGTCCCGGGCAGAGCACCAGAAAGAGCTTGGAAGCAAGGAGTCGGCAAGCAAACAATGAAGGAGCAAGGGGGCACCGTCAGTGGCGCCGCGAGCAGCCGAGG…	574	411	6.00863	uc012dhn.1	Pde4b	phosphodiesterase 4B, cAMP specific
Peak1438300	chr4	102431800	102433550	CIH	CTTCCTCTCTGGATTTCCCTTGGGGTGAACGACTGGGCTCCTAGGCGACTGAAGACTGCAGGAGGAGCGTCTTGCAAAACCTGCCATGTAGCAGCGGCTTCAGTTGGCAGCTGTAGCCGAGGCTGCAAGCGAGGCTCCCCACCTGGGGCAGGCGTCTGCCCAGCTCGGCTGGAGGACGCGGTGACGGAGGGCCCCCGCAGCCCCGGGGTCGCGGCTGCGGAGCGGAGTGCGTGGGAGGAGGCGACTCGCGCACGCCTGAGGCGGCCAACGCTTAGACTCTTGCCTTCAATCCCCCTCTCCCGCCTCTCGCCCCAGAAATGAGCTGGAGCATCGCCTGTTTGATTCCAGAGCCCGAATCGGGTGGGTTCTTTTGTTTCTTTGTTTTAATGACAGTTGCCA…	487	316	7.8855	uc008twm.1	Pde4b	phosphodiesterase 4B, cAMP specific
Peak1441851	chr4	105988850	105989800	RA	AGGGCTGGGCCGGCCGGCCGCGCCTGAGCGCCCCACCACCCCAGCTCGGCTCGCTGCGCCCACGCGCGCACCTAACCCTGGCCCGGCGGCCTCGGAACGCGCGGGGCGGGAGCTCAGGGGCCCTGCCGGGGACGGAGCCGGGGCCGAGGCAGCGCGGCACGGCCCGCCAGGCCCGGGAGCCGCAGCTTCGCCGCACGCCGGCCGGCGCGACTCCGAGGCCGGAGCCATGGAATCGGAGGAGGAGCAGCACATGACCACGCTGCTGTGCATGGGCTTCTCGGACCCGGCCACCATCCGCAAGGCCCTGCGCCTGGCCAAGAACGACATCAACGAGGCCGTGGCGCTGCTCACCAACGAGCGGCCCGGCCTCGACTACGGTGGCTACGAGCCCATGGATAG…	145	197	2.21717	uc008tyh.2	Usp24	ubiquitin specific peptidase 24
Peak1441851	chr4	105988850	105989800	RA	AGGGCTGGGCCGGCCGGCCGCGCCTGAGCGCCCCACCACCCCAGCTCGGCTCGCTGCGCCCACGCGCGCACCTAACCCTGGCCCGGCGGCCTCGGAACGCGCGGGGCGGGAGCTCAGGGGCCCTGCCGGGGACGGAGCCGGGGCCGAGGCAGCGCGGCACGGCCCGCCAGGCCCGGGAGCCGCAGCTTCGCCGCACGCCGGCCGGCGCGACTCCGAGGCCGGAGCCATGGAATCGGAGGAGGAGCAGCACATGACCACGCTGCTGTGCATGGGCTTCTCGGACCCGGCCACCATCCGCAAGGCCCTGCGCCTGGCCAAGAACGACATCAACGAGGCCGTGGCGCTGCTCACCAACGAGCGGCCCGGCCTCGACTACGGTGGCTACGAGCCCATGGATAG…	145	197	2.21717	uc008tyi.2	Pcsk9	proprotein convertase subtilisin/kexin type 9
Peak1442680	chr4	106739350	106740500	RA	CTTCCAGAGCCAGCGAGTGCCCGCAGAGCGGGCCCGGACGCCAAGGCCATACCGACTCCGTTTCTACAAAACCTCTACCTGGACGCCGCCATCTTTGCCCGTGCAGGGACTGCTGGGAGCCAAAGGGGCGGAGCGCAATGACGGGTTTTTGCGAATGACAGACACTTCACCCAATCACAATTAGAATATGCTTGCTTTGTCCCCGCCCCTCAGGCAGTTCCCATCCTTATTGGTGGAACCTGGAAGGTGCTCTTTGCTTGGGGTTTCTGAAGTGCCACACGTGAAGAAACTTGCTGGTAGGTAGGTGAGCGCGGTGGTGGAGCTCGCGGCCGGCGCGGAGGAGCGTAGGGACCTCAGATCTGTACTTTGCACGCCTTTGACCCTTAGGCATTTAGAACG…	85	183	7.83187	uc008tza.2	Mrpl37	mitochondrial ribosomal protein L37
Peak1442680	chr4	106739350	106740500	RA	CTTCCAGAGCCAGCGAGTGCCCGCAGAGCGGGCCCGGACGCCAAGGCCATACCGACTCCGTTTCTACAAAACCTCTACCTGGACGCCGCCATCTTTGCCCGTGCAGGGACTGCTGGGAGCCAAAGGGGCGGAGCGCAATGACGGGTTTTTGCGAATGACAGACACTTCACCCAATCACAATTAGAATATGCTTGCTTTGTCCCCGCCCCTCAGGCAGTTCCCATCCTTATTGGTGGAACCTGGAAGGTGCTCTTTGCTTGGGGTTTCTGAAGTGCCACACGTGAAGAAACTTGCTGGTAGGTAGGTGAGCGCGGTGGTGGAGCTCGCGGCCGGCGCGGAGGAGCGTAGGGACCTCAGATCTGTACTTTGCACGCCTTTGACCCTTAGGCATTTAGAACG…	85	183	7.83187	uc008tzb.1	Cyb5rl	cytochrome b5 reductase-like
Peak1443941	chr4	108000200	108001200	CIH	CATATTAATATGGATGATTTTGATGGGTCTACAAAGAATATAGAGATAAGGGCATCCCGTGGCAATTGCACAGATTTATTTATTTCGGTTTTTCCGGCCATATTTGGGACACACAAGGTATTCAAAATGCTTGCCACCCAAATGAACGAATGCTTTCGGAATAGATTTCAAGTTCTGTTTTACGATGCTTCAGAGTACTTGGTGGTGAGCTGCAGCCCAACGCTGTAAGCTTTGGTAAGGCTGGGACCTGAGCTCCCGGCTGTGTCGGCTTTAGAACCGGAACTGAAGAATGTCTGGCTGATCCAGACTACAGGGAGAAAACCATTAAGGGGCAGTATGGCCTCAGATAAACCGACGCAGAAACCTGGGAGAGGGCTGTCCAAAAAGAAGAATAAAAGC…	525	234	23.0317	uc008uba.1	Coa7	cytochrome c oxidase assembly factor 7
Peak1444307	chr4	108452350	108453300	RA	AAGACATCTTCCTAAAAGATTTTTTTTTTCTTTTTTTAACTGTGAGTAGCTAGGAAACTTAGCATAGCAAAGATGGGATGGGGCTTTCTCCAAAGCAGACCTCGCTCAGAGACAAGATGTAACATAAGGAGGAAAGGATGAGCTAGCGGCAGGTGATGAAATTTCACCTCAAAAAAGGACGCAAAAGGCTGTGTCTCCAGCAAGGGAGGCGTGAATGCTACTCCTGGAGTACCAGGGGCTCCGAGTGCCCCGCACTCTCTGCACCTCAATACTCACCACTCCCCACCCAGGGGGTGGCTCCGCAGGACTCAGTACGCGGAGCAGGCAAGCCAAAGCTGTTTGCAAACAAGCGTCCTCTGCCTCCCTCCGGGATGTGCTCGAAGGGCCCTGGGAAGGAAG…	128	192	3.19657	uc008ubn.1	Zfyve9	zinc finger, FYVE domain containing 9
Peak1444307	chr4	108452350	108453300	RA	AAGACATCTTCCTAAAAGATTTTTTTTTTCTTTTTTTAACTGTGAGTAGCTAGGAAACTTAGCATAGCAAAGATGGGATGGGGCTTTCTCCAAAGCAGACCTCGCTCAGAGACAAGATGTAACATAAGGAGGAAAGGATGAGCTAGCGGCAGGTGATGAAATTTCACCTCAAAAAAGGACGCAAAAGGCTGTGTCTCCAGCAAGGGAGGCGTGAATGCTACTCCTGGAGTACCAGGGGCTCCGAGTGCCCCGCACTCTCTGCACCTCAATACTCACCACTCCCCACCCAGGGGGTGGCTCCGCAGGACTCAGTACGCGGAGCAGGCAAGCCAAAGCTGTTTGCAAACAAGCGTCCTCTGCCTCCCTCCGGGATGTGCTCGAAGGGCCCTGGGAAGGAAG…	128	192	3.19657	uc008ubo.1	Btf3l4	basic transcription factor 3-like 4
Peak1444365	chr4	108505300	108506200	RA	ATAAAAATAATTTGAATTTTCAGCCCTGACTTTTTATGTGAGGTTTTACCACTTAGGGCTTTGGAAAGGTATTTAGGTTCTTTGTACTTGTGTTTGTTTCTCCCGCATTAAAAAAAGTATACCATCGCATACTTTACTGAGTTGAAGGCTAAAGCATAGATTATCAAGTTCAGGTAAGACACTCAGTAGTTGGTAACTATTGTTACCATTCTTCCAGAGGGCCACTAATTAGGTATAATGAAAGAACGTGGGAACGGAAGTTGAAACCGCCATTCACCAGCTGTGTAACACTGTGCCTGGCGATCAATCATCAGGCAGTGTGAAGAGGTTATAAGGATAGGTAACTGTCTCAAAATTAAGAGAGACTTGTAAACAAGCACTTCTATTACAAAGTGAAGA…	158	251	4.88591	uc008ubs.1	Txndc12	thioredoxin domain containing 12 (endoplasmic reticulum)
Peak1444367	chr4	108506900	108508000	RA	AAATTCCAAGCCCTCTGTTGTGATAGGCTGATCTCAAAGATAATAATTTGCATTTTGAATATTTAGTGTAGTGGTCCATTGGAGGGAGGGGCTAGGCTAGAGGTCAGACGTAATTAACAACGGTTTTCCTGAACCTTTCCCCAGCCCTCACCAATTCGGGCCACCTCATCCGGCTGTTTCTTTAAGCCTGGATATCAAGGACTTAGGGAAAGCAAACTCGAGATGTACTCCCACATCCTTCTACGTGATCTGCACCTTTAAACTTACTCCATTCCAAAGCGGACCCTCGAGGCACCGCCCACATCCGTCTAACATCACTTCCTTCAGTGTTTGGCTAGGNNNNNNNNNNNNNNNNNNNNNTCTGGGAATCCGAGGGGTTGGGCTGAACGGCGATAAGGG…	215	324	5.07483	uc008ubs.1	Txndc12	thioredoxin domain containing 12 (endoplasmic reticulum)
Peak1444367	chr4	108506900	108508000	RA	AAATTCCAAGCCCTCTGTTGTGATAGGCTGATCTCAAAGATAATAATTTGCATTTTGAATATTTAGTGTAGTGGTCCATTGGAGGGAGGGGCTAGGCTAGAGGTCAGACGTAATTAACAACGGTTTTCCTGAACCTTTCCCCAGCCCTCACCAATTCGGGCCACCTCATCCGGCTGTTTCTTTAAGCCTGGATATCAAGGACTTAGGGAAAGCAAACTCGAGATGTACTCCCACATCCTTCTACGTGATCTGCACCTTTAAACTTACTCCATTCCAAAGCGGACCCTCGAGGCACCGCCCACATCCGTCTAACATCACTTCCTTCAGTGTTTGGCTAGGNNNNNNNNNNNNNNNNNNNNNTCTGGGAATCCGAGGGGTTGGGCTGAACGGCGATAAGGG…	215	324	5.07483	uc008ubq.1	Btf3l4	basic transcription factor 3-like 4
Peak1444724	chr4	108873800	108874500	RA	ACTCTTCTCCCATAATCGTATTTCTTCGTTTTTCTTCTATCATTTTCTAAAGCCTTCAAGACATTCTATATTTTGTCCTTCTGGGTGCTTTTCTTCTTCTCACGGGCTATTATTAACAATACAGCTCAAAGAAAGTGGCCCCGTTAGTAATTTCTCCAACACCGCCCACCTTCCATTTCTAATGCGAAGGAGGTGGAAGAGGCGGTCAGAACATAGGCTCCACAGCATTTCATCTACCTACCCTGGGCCACTAACTCGCGTCAACAACAGCGAAGTCGGTCCTCTCCAGAACACAACTTTCAGGGCAACTGCACCATCTCTTTCTACATCTCCGCAACCAGAAGACTCGCGCAGAGGGAATCCTCTGCTCTCAAAAGTTACGGAGTCCGTTACACTCGT…	103	168	3.74291	uc008ucc.2	Osbpl9	oxysterol binding protein-like 9
Peak1445102	chr4	109337050	109339750	CIH	TTTCTCCTCACTCCTGAATGGGTGGATTAGGTATTATATTAACTGTGAAAATGTACACCCTGTCCGGGTGCCCAGGCTATCCCATACCAAGCGAGGAAAGGTCGTTTGTTAAGACATGAAACAGCTGAAGGTAAAACACCCTGCCTAGACGTCAAGAGAATTAACTTTAAAGTCAATTATTAGGATCAAAATAGGTGAATACCACCATTAGCTGTGTATTTACTTGAAATAATAATCATAATAATGTGCTTAAAGAGCTATCTAAAACAACACTGCACAAAACAAACAGATTTCGACGATAAGAATACTTTAAAACCTCCATTGTCACAAAAGCATTCCAAAAATTATGACCAAACCTAAGATTCTCTTGATATCGAGGATGTTATTGGAGTTGACCAG…	688	316	28.3619	uc008ucs.1	Cdkn2c	cyclin-dependent kinase inhibitor 2C (p18, inhibits CDK4)
Peak1445102	chr4	109337050	109339750	CIH	TTTCTCCTCACTCCTGAATGGGTGGATTAGGTATTATATTAACTGTGAAAATGTACACCCTGTCCGGGTGCCCAGGCTATCCCATACCAAGCGAGGAAAGGTCGTTTGTTAAGACATGAAACAGCTGAAGGTAAAACACCCTGCCTAGACGTCAAGAGAATTAACTTTAAAGTCAATTATTAGGATCAAAATAGGTGAATACCACCATTAGCTGTGTATTTACTTGAAATAATAATCATAATAATGTGCTTAAAGAGCTATCTAAAACAACACTGCACAAAACAAACAGATTTCGACGATAAGAATACTTTAAAACCTCCATTGTCACAAAAGCATTCCAAAAATTATGACCAAACCTAAGATTCTCTTGATATCGAGGATGTTATTGGAGTTGACCAG…	688	316	28.3619	uc008uct.1	Faf1	Fas-associated factor 1
Peak1445109	chr4	109348500	109350450	CIH	TGNNNNNNNNNNNNNNNNNNNNNGTGAAAGTGTACTCAAGTTTTCTACATGTAATGCTCTAAAAATGTAGATATTGCAGTAGAAATATTTTCCCGTAAATATCAACTTAAAAATGTTCAGCATCCTTTTGAGGTCTGAATCCTCACCCTCTGAGTTTCTATGTTCCAGACATATTATTGTCTGCTGGATACCTCAGTGTTTGTGCCTGAGATTGCAGACTCAGAAATAGGAGGTTCCAGGTAGGGAGTGACAGTATGTAAGCGGCTTTTTACCATAAGGCTGAGAGTGAGAGACCGTCCACGAGGAGGTATTTTGGTGAGAGGAAAACCTACAATGTTAGGAATGCTGCTGGCCAGGCGGTTTATGGAGTGTGCTGAGCTGGGCTGAGGCTGGCGGTGC…	521	338	8.40384	uc008ucs.1	Cdkn2c	cyclin-dependent kinase inhibitor 2C (p18, inhibits CDK4)
Peak1445109	chr4	109348500	109350450	CIH	TGNNNNNNNNNNNNNNNNNNNNNGTGAAAGTGTACTCAAGTTTTCTACATGTAATGCTCTAAAAATGTAGATATTGCAGTAGAAATATTTTCCCGTAAATATCAACTTAAAAATGTTCAGCATCCTTTTGAGGTCTGAATCCTCACCCTCTGAGTTTCTATGTTCCAGACATATTATTGTCTGCTGGATACCTCAGTGTTTGTGCCTGAGATTGCAGACTCAGAAATAGGAGGTTCCAGGTAGGGAGTGACAGTATGTAAGCGGCTTTTTACCATAAGGCTGAGAGTGAGAGACCGTCCACGAGGAGGTATTTTGGTGAGAGGAAAACCTACAATGTTAGGAATGCTGCTGGCCAGGCGGTTTATGGAGTGTGCTGAGCTGGGCTGAGGCTGGCGGTGC…	521	338	8.40384	uc008uct.1	Faf1	Fas-associated factor 1
Peak1449068	chr4	115500250	115501800	CIH	NNNNNNNNNNNNCAGCAGCAGCCTCCAGTGGTGGGTTTTGAGTTGCTCTGTATGGCAGTGGACTGAAGCTGAACACATTGGCTGCTAGGAACTTTTATTGAATTCAAAGACAAGTGAAGCTCAGATAACTGCAGGAGGGCTAGGAAACCATTCAAACCACAGCGGTTTTTCTTTCTGCTTCAGGCGGAAGCTAAACTTGTTCCCATTCTACAGCCTATGAATCTGAGGCTATCTCCTTAGGGAAGATCCAGGCGGTCCTTTGGGGCGGCTCCTCAGTTAGTCCTTTGCCCTCGGGGAGACAGCGAGCCCGATCGGACTTCCCACTTCCCGGAAAGGCTAAAGAGAAGAGTAAGTATCCTGGGACGGGGGAGTCCCTTTCCCCGCCCCTCCCCGCCCCGT…	424	230	12.1051	uc008ufk.1	Mob3c	MOB kinase activator 3C
Peak1449868	chr4	116367600	116368050	CIH	TGCTGTGTGGAAGTCTGTTTTTCCTACTTNNNNNNNNNNNNNNNNNNNNNNNNNNNNNNNNNNNNNNNNNNNNNNNNNNNNNNNNNNNNNNNNNNNNNNNNNNNAAGTCTGTGTCCTTTTTATTAAGGGGTTATGGGAACCTTGCCAGCAAGCTGGCATCATGTCACACCTTTTATACTCTTATTTTCTTCCTTTTGGAGGCAGAGGCAGGTGGATCTCTGAGGTTAATTTTACTTATTTTTTTGGTTCTTTGAAGATAGGGTCTCTCTAGGTAGGTAGCAGTTGTCATGCAGAAAATACAGCCAATCTTAGACTTTTTCCTAAGTGTGTAAAAGATTGAGAAACTCTGCTCTTTACTTATCAAAGGAGTTGAAGACAATTAAAATGGAACAGCATTTG…	378	80	42.5679	uc008uhd.1	Prdx1	peroxiredoxin 1
Peak1449868	chr4	116367600	116368050	CIH	TGCTGTGTGGAAGTCTGTTTTTCCTACTTNNNNNNNNNNNNNNNNNNNNNNNNNNNNNNNNNNNNNNNNNNNNNNNNNNNNNNNNNNNNNNNNNNNNNNNNNNNAAGTCTGTGTCCTTTTTATTAAGGGGTTATGGGAACCTTGCCAGCAAGCTGGCATCATGTCACACCTTTTATACTCTTATTTTCTTCCTTTTGGAGGCAGAGGCAGGTGGATCTCTGAGGTTAATTTTACTTATTTTTTTGGTTCTTTGAAGATAGGGTCTCTCTAGGTAGGTAGCAGTTGTCATGCAGAAAATACAGCCAATCTTAGACTTTTTCCTAAGTGTGTAAAAGATTGAGAAACTCTGCTCTTTACTTATCAAAGGAGTTGAAGACAATTAAAATGGAACAGCATTTG…	378	80	42.5679	uc008uhe.1	Mmachc	methylmalonic aciduria cblC type, with homocystinuria
Peak1449895	chr4	116392850	116393900	RA	CCTTGAGATCCATGGCTATGGAAAGTGTGAGGAAATCTGTACCTGATGAACAGTTGGGTAGAATTGTTATTCCCTTCGAAGATCTTTCATATCTCTCCTTTCCATCTAGCTGGTGATACCAATCCTCTAAGCCTTCCCTGAATTCAATCTCTCCCTTTGGCATTTCGTTTAAGTTATACTTACTGCTCTTTCTCAAGTTGTTAGGAATTATGTGCTAATTTTAGCTTGTCAATATACTGCGTTCCTGCAGGACACTGCATTCGATCCAGCAGAACACCTTATTCAAAAGCCGCGCCAGTTTAGTGCTTGTTTAATTGGCTTAATTAATTTACCATTCGCTTCTGTTTGGGGGGGTTTGATTGGTCTCTCTTGTGTCCCGCCCTCTGAGACTCTTTAGAC…	104	218	8.74118	uc012djm.1	Tesk2	testis-specific kinase 2
Peak1451028	chr4	117559150	117560050	CIH	GGAGAAGAGGCTCCTAGGAGAATCCTCTCCATGCCCTCCCTTACCATGCCACATCAAAGCGAAAGCCCAGGTCAAAGATGGTGTAGCAGATTCCTGAAGCAATGAGGAAAGGAGTTAAAGGGTTGCTCTTTCGAGACACAGTCCCCAACCTAGGAAAAAAAAAAAACTGCCCAACTGTCAAACTGTCAGCCACCTACATCTAGACAAGCGAAGAGTCCCGGAGCGAAACAGCACCTCCACCCAGGCCTCCATTTTTTTTTTTTTTTCGGCCACTCCCTAGGTAACCCGTCTTAATGACACCAAGCCCCTTCACGGGCCGGAGGGAACGGGCGCTGCGTCCAGGCCGCGCCAGATCCTGCCGGCCCAATCGCTGTTTACCCAACAAGCTGTGAATGGGTG…	386	238	7.63961	uc008ujc.1	Atp6v0b	ATPase, H+ transporting, lysosomal V0 subunit B
Peak1451028	chr4	117559150	117560050	CIH	GGAGAAGAGGCTCCTAGGAGAATCCTCTCCATGCCCTCCCTTACCATGCCACATCAAAGCGAAAGCCCAGGTCAAAGATGGTGTAGCAGATTCCTGAAGCAATGAGGAAAGGAGTTAAAGGGTTGCTCTTTCGAGACACAGTCCCCAACCTAGGAAAAAAAAAAAACTGCCCAACTGTCAAACTGTCAGCCACCTACATCTAGACAAGCGAAGAGTCCCGGAGCGAAACAGCACCTCCACCCAGGCCTCCATTTTTTTTTTTTTTTCGGCCACTCCCTAGGTAACCCGTCTTAATGACACCAAGCCCCTTCACGGGCCGGAGGGAACGGGCGCTGCGTCCAGGCCGCGCCAGATCCTGCCGGCCCAATCGCTGTTTACCCAACAAGCTGTGAATGGGTG…	386	238	7.63961	uc008ujd.1	Dph2	DPH2 homolog (S. cerevisiae)
Peak1451069	chr4	117587550	117588300	CIH	TGTTCGCCTCCCGGCGTTGGCCCCGCTACGGTCGCTGCCTCCGCCCCAGTGACTGACAGACAGGCCGGCCCGGCCGGGACGGGGCGGGGACCTCAGCAAGACTCGGGCTGTCCCGAGCGCCTGTCGCCAGTACCACCAACTTAGGCCCCCACCCACGCTTGTCCTGGCCCGGCACGGCCAAGCACATCGAGACACGGCACGGCGGAACTACGCGGAAACTCATTCCGGGTCTTTGGCCCTGTCCTCGTGCTAGCTCGCGCGCCCCCGAACAGGCGACGGAACGGCACACCGCCAGGGGCCCCTGCCTGAAGCAAGGACCCGCCTCTATGCACCCTGGGAAATGTAGTTTTCGTCGGACCGGAAGGTGGCTCCTGAGGAGGGAGGCTTGGAGCACGTGGG…	367	224	7.52342	uc008ujg.1	Ipo13	importin 13
Peak1451484	chr4	118031800	118033800	CIH	NNNNNNNNNNNNNNNNNNNNNNNNNNNNNNNTTTATAGTTTCCACAGACCTAGTCGCCTGACAAAACTAAGCCAATTTTGATTGGCCAGGTTGGCTGCCCTTGGGTATCCTCCTATGGCCCCATCACTGGAGGCCCCCAGATGCTTAGCCCAGTTAACCTGGTACAGCAGTTTCTTTTATAACAAACATCCAGAACTGGCAAGCACTGTGATGGACATCATTAAAAAGGGAATCTAAGAAAAAGGTGCAGATGGGGACCCAGAGTGTTTTAACGTGGTCTTACACTGCGCGTGAGCATACACACCAGCCACAGCGAGATGATAGTTATGGGTTGTCTTAAGTGTGAAGTGCAACAATAAGCAGCGATCGGCATGACTTTGAAGAGTATTGAAGAATACG…	412	242	9.45993	uc008ujq.1	Ptprf	protein tyrosine phosphatase, receptor type, F
Peak1453138	chr4	119820600	119821850	CIH	CCATCTCCGAACACCTTGCCCCCATCCACTGGAGCCTCAGAACTCCCACTCCAGGTGCCAGAGATGAAAACGTGAGCAGTATGCATCAGCTTGGAGGGTCCCTGGGTCATTCCAGCCCAAAGAAGGATCCATATCCAACTGAAAGAAGGAGCCCAGATTGCCCTGGGTTGCTAACTGCTGTACCAGAACGTGTGTGGTCTAGGCTTCATCTCTGATCTGAGCCTTGATATCCATAGACTGCAGTGTCTACCACTCAGAGTTGATCTGTCATCAGATGACACTTCGTTTAGAAAGACCCAGTCACGACCTAGTACACAAAAGACCTTCTGTGTGGCCATCAGTAATTTGCAAACTTCTCAAGGCCCTGCACCCCTTACCTAATACAGGAACTGAGGCAGG…	417	193	17.1035	uc008unb.1	Edn2	endothelin 2
Peak1454852	chr4	122694100	122695050	RA	CTGTCGCGTGGCTGTAGTGGGTGAACCTCGAGGCGTATGGGGATCCAGATGAAAGGAACCCACACCTGCTAGGTACCCATTCCAATGGCAGACAGTGTCCATTGTGTCCTGTGATCGCTAAGTAACTTCTCAGGCCATTACTCTTTCGTAGANNNNNNNNNNNNNNNNNNNNNNNNNNNNNNNNNNNNNNNNNNNNNNNNNNNNNNNNNNNNNNNNNNNNNNNNNNNNNNNNNNNNNNNNNNNNAGATAGTGGAACGTTTAAGGTTGACATCCGGTGAATTTCAGTAAGTTAATTATTCCCAAATTTTGCCATAATTCTAATTCTAGCCCAAGGTAAGTCAGATGCCACCTGTGAGTGTCTTCTTGGGCACTAGAGCAGTCAGAGGCAGCCACTGGCTT…	102	166	3.7112	uc008uor.1	Trit1	tRNA isopentenyltransferase 1
Peak1454852	chr4	122694100	122695050	RA	CTGTCGCGTGGCTGTAGTGGGTGAACCTCGAGGCGTATGGGGATCCAGATGAAAGGAACCCACACCTGCTAGGTACCCATTCCAATGGCAGACAGTGTCCATTGTGTCCTGTGATCGCTAAGTAACTTCTCAGGCCATTACTCTTTCGTAGANNNNNNNNNNNNNNNNNNNNNNNNNNNNNNNNNNNNNNNNNNNNNNNNNNNNNNNNNNNNNNNNNNNNNNNNNNNNNNNNNNNNNNNNNNNNAGATAGTGGAACGTTTAAGGTTGACATCCGGTGAATTTCAGTAAGTTAATTATTCCCAAATTTTGCCATAATTCTAATTCTAGCCCAAGGTAAGTCAGATGCCACCTGTGAGTGTCTTCTTGGGCACTAGAGCAGTCAGAGGCAGCCACTGGCTT…	102	166	3.7112	uc008uos.1	Trit1	tRNA isopentenyltransferase 1
Peak1454967	chr4	122816150	122817000	RA	CAAAGGGGATAAATGCAGCATGAAGAACCTTGTCGTCCACCTCTTCTGCCAGCCCGCCTGCAAATGAGCCAAGGACCTTCTGAGCCGCTGTCCTACACACTCAGAGGTCCCTGCACACCAGGGACTTTGCCTGTCACTGGTATGACAGGCAAAGGGAGGGATCTTTCCATCCAGTCCTTTGTCTACACAAACATCTCTCTCTACAGCCTACCCACACTACTTTCCTTTCTTCAATCTCCTTTTAAACAGTTCTGATTCGATCTCCAACTCTTGTGAAAGCTTTGTAACTGACCTCTCTGCCTCAATTCCTTCCTCCAACCGCCCCCCCCCAACCAAATATAAGTGGAAATGAATCCATCGGTTCTCTTAGACTTCAAAGTCTTAAATGTCACTGTCCTC…	57	160	10.5448	uc008uow.1	Ppie	peptidylprolyl isomerase E (cyclophilin E)
Peak1454967	chr4	122816150	122817000	RA	CAAAGGGGATAAATGCAGCATGAAGAACCTTGTCGTCCACCTCTTCTGCCAGCCCGCCTGCAAATGAGCCAAGGACCTTCTGAGCCGCTGTCCTACACACTCAGAGGTCCCTGCACACCAGGGACTTTGCCTGTCACTGGTATGACAGGCAAAGGGAGGGATCTTTCCATCCAGTCCTTTGTCTACACAAACATCTCTCTCTACAGCCTACCCACACTACTTTCCTTTCTTCAATCTCCTTTTAAACAGTTCTGATTCGATCTCCAACTCTTGTGAAAGCTTTGTAACTGACCTCTCTGCCTCAATTCCTTCCTCCAACCGCCCCCCCCCAACCAAATATAAGTGGAAATGAATCCATCGGTTCTCTTAGACTTCAAAGTCTTAAATGTCACTGTCCTC…	57	160	10.5448	uc008uox.1	Hpcal4	hippocalcin-like 4
Peak1455433	chr4	123249650	123251050	CIH	NNNNNNNNNNNNNNNNNNNNNNNNNNNNNNNNNNNNNNNNNNNNNNNNNNNNNNNNNNNNNGTGTCTTTCCCCTCCATCCCCTGACAGCACAACAGCTGAAGGGTGCACTGGCCCTTTAAAGCAAGCAATCAAGTGGGAAGATCTCCCCGCTTTACCCCACCCTAAGAGCCCCACAGAAGATTCAAGAAGGGAGGCACCACTTAGTTACCTGCTCTGTCTCTGGCACAGCTCTTCCAGTACAGAATACCAGCAATTCCAAGAATGTGAGTCAAAATAAAGAGGGTTGGCGGCAAATAAGATGAATCTAAAAGAGGCATTTCCAGGCCTGCTCTTTCTCCTCCTTTAGTGAGCCTCACACGGGCACACAGGCGGAGCCCAGGGCTGCCTCGGGATGCCTT…	584	357	11.4997	uc008upu.1	Ndufs5	NADH dehydrogenase (ubiquinone) Fe-S protein 5
Peak1455433	chr4	123249650	123251050	CIH	NNNNNNNNNNNNNNNNNNNNNNNNNNNNNNNNNNNNNNNNNNNNNNNNNNNNNNNNNNNNNGTGTCTTTCCCCTCCATCCCCTGACAGCACAACAGCTGAAGGGTGCACTGGCCCTTTAAAGCAAGCAATCAAGTGGGAAGATCTCCCCGCTTTACCCCACCCTAAGAGCCCCACAGAAGATTCAAGAAGGGAGGCACCACTTAGTTACCTGCTCTGTCTCTGGCACAGCTCTTCCAGTACAGAATACCAGCAATTCCAAGAATGTGAGTCAAAATAAAGAGGGTTGGCGGCAAATAAGATGAATCTAAAAGAGGCATTTCCAGGCCTGCTCTTTCTCCTCCTTTAGTGAGCCTCACACGGGCACACAGGCGGAGCCCAGGGCTGCCTCGGGATGCCTT…	584	357	11.4997	uc008upq.1	Macf1	microtubule-actin crosslinking factor 1
Peak1455722	chr4	123593600	123594550	CIH	AGTANNNNNNNNNNNNNNNNNNNNNNNNNNNNNNNNNNNNNNNNNNNNNNNNNNNNNNNNNNNNNNNNNNNNNNNNNNNNNCAGTCACTTTGTAAAACCAGAAGCCCTATCCCTACCCCAACTCCTTTTGAGTGTACACGGCTGTATTTTAAGGGTTGTCAAATTTCCACTTCTGGGAGTCCGAGACATTTACAACTTTCTGAAACATACTTTGGCAGTAATCATTTGCCTTCATTAGCCCTAATTCCTCTAGTCTCTAATCACAAAGAAGTCAAGTACTCAGTTGCTGGATGGGTTACTGGAGGGGCACTAGGTGGGCGTGAAGATGGAGTCGGTAGAATATAAGGGCAGCAGTATCCTATCAGCGATCTGCTTACGGAATTAGAAGATGTTTTAGCA…	391	290	3.65008	uc008uql.1	Mycbp	c-myc binding protein
Peak1455722	chr4	123593600	123594550	CIH	AGTANNNNNNNNNNNNNNNNNNNNNNNNNNNNNNNNNNNNNNNNNNNNNNNNNNNNNNNNNNNNNNNNNNNNNNNNNNNNNCAGTCACTTTGTAAAACCAGAAGCCCTATCCCTACCCCAACTCCTTTTGAGTGTACACGGCTGTATTTTAAGGGTTGTCAAATTTCCACTTCTGGGAGTCCGAGACATTTACAACTTTCTGAAACATACTTTGGCAGTAATCATTTGCCTTCATTAGCCCTAATTCCTCTAGTCTCTAATCACAAAGAAGTCAAGTACTCAGTTGCTGGATGGGTTACTGGAGGGGCACTAGGTGGGCGTGAAGATGGAGTCGGTAGAATATAAGGGCAGCAGTATCCTATCAGCGATCTGCTTACGGAATTAGAAGATGTTTTAGCA…	391	290	3.65008	uc008uqm.1	Rragc	Ras-related GTP binding C
Peak1456625	chr4	124527350	124529000	CIH	GGGATGCTCTTCCACCTGCCTCCTTTGGAGCGGGGTGGGGGTGGGGAGCGCGAGCTAGACCAGTGCAGTGAGTGGGAAGCGCCCACCTCCCCAGGTCCAGCCCGGAGAGGGCACTGGGCACTGACCCCGCCACCAGCCGGTTCTGGGCGCCGGCGGCCCAGCTGCCGCAGCATCTCCTCACAGGCGGCGATGGTGTCCAGAAGCTGCCGCTGCCGCTGCTCCACGGCGTCCAGCAGCTGCTGGGCGCGTTCATCTCGGGGCGGCTGCGGGGGTGGCCTCCCGCCGAGCCCCAACCCCGCCTTCCCACGGTCCACGCCGGCAGCCTCCCTGCCCGGGAGAGAGACGGCGTCAGGGCCCGGCGCTAGGCGGCGCGAGGTCGCGGCCCCAACCCACCGCCCC…	467	261	12.2404	uc008urd.2	1110065P20Rik	RIKEN cDNA 1110065P20 gene
Peak1456625	chr4	124527350	124529000	CIH	GGGATGCTCTTCCACCTGCCTCCTTTGGAGCGGGGTGGGGGTGGGGAGCGCGAGCTAGACCAGTGCAGTGAGTGGGAAGCGCCCACCTCCCCAGGTCCAGCCCGGAGAGGGCACTGGGCACTGACCCCGCCACCAGCCGGTTCTGGGCGCCGGCGGCCCAGCTGCCGCAGCATCTCCTCACAGGCGGCGATGGTGTCCAGAAGCTGCCGCTGCCGCTGCTCCACGGCGTCCAGCAGCTGCTGGGCGCGTTCATCTCGGGGCGGCTGCGGGGGTGGCCTCCCGCCGAGCCCCAACCCCGCCTTCCCACGGTCCACGCCGGCAGCCTCCCTGCCCGGGAGAGAGACGGCGTCAGGGCCCGGCGCTAGGCGGCGCGAGGTCGCGGCCCCAACCCACCGCCCC…	467	261	12.2404	uc008urf.2	Yrdc	yrdC domain containing (E.coli)
Peak1456801	chr4	124707250	124708150	RA	GAGCGGAAGTGACGTCGCGCGTGTTCAGGGTCCAACGTGCTTCACACAGGACGCTTTCCCGGCTGGGAAGTCGTGAAGTGGTTTACCTCGCGAGTAGCAGAGCGGTGTCGGTACTGTCGTCAGGATGGTGAAGCCCAAGTACAAAGGACGGAGCACCATCAACCGCTCGGCGGCCAGCACCAACCCAGGTACGGCGGACCGGGCGGGACCAGGCCGCAGGAGCCGTCGGGGACGGAGGAAGGCCCGTTCCGGCCTGGGCGGCGGACCCGAGGTCTAGGCACCTGCTCTAAAGTTGGGGGATGAGTCACGCCAGCCTCTGGCAGCCCCGAGGCCTCTCAGGAGGAGGTGTAGAGAAAGGCAAGTTAAAAGTGGGCTAGGGTNNNNNNNNNNNNNNNNNNN…	80	175	7.72113	uc008urn.1	Rspo1	R-spondin homolog (Xenopus laevis)
Peak1456801	chr4	124707250	124708150	RA	GAGCGGAAGTGACGTCGCGCGTGTTCAGGGTCCAACGTGCTTCACACAGGACGCTTTCCCGGCTGGGAAGTCGTGAAGTGGTTTACCTCGCGAGTAGCAGAGCGGTGTCGGTACTGTCGTCAGGATGGTGAAGCCCAAGTACAAAGGACGGAGCACCATCAACCGCTCGGCGGCCAGCACCAACCCAGGTACGGCGGACCGGGCGGGACCAGGCCGCAGGAGCCGTCGGGGACGGAGGAAGGCCCGTTCCGGCCTGGGCGGCGGACCCGAGGTCTAGGCACCTGCTCTAAAGTTGGGGGATGAGTCACGCCAGCCTCTGGCAGCCCCGAGGCCTCTCAGGAGGAGGTGTAGAGAAAGGCAAGTTAAAAGTGGGCTAGGGTNNNNNNNNNNNNNNNNNNN…	80	175	7.72113	uc008uro.2	Gnl2	guanine nucleotide binding protein-like 2 (nucleolar)
Peak1456893	chr4	124804000	124805050	RA	CCTGGCATTCTCGTTCAGTAGCTGAGCCATGCTTCACCAATTCCCCTAGCACCGTGTTGGTGTCTGCTTGGACTCCCAGCTTCTGCAGGACACTGTGGATCTCAGAGGACGAGTACCCCAGTTTACGGAAAAAGTCCACCTTCATCTGCAGCTCGGAAGTAGGGGCCTCTTTAGCCACAGGATCCTGGTCTGGCTGAGGTCGACCCTGGCTGCTGTGTCTGTCCTCAAGACTCCACAGACTCATGGTGGGGTTGGATTCTTGGACAGGCTTCGTTCCACAAGGGTCACTCATATTTCACATTCTTGGAATGTGTCCATCACAGCTCCTATTGACCAGACCACAGGGTTAAGGGCAAGCAATGCCCAATATAGGTCTCTTTCAGACTCTCTTCCACAGAA…	192	272	3.41082	uc008urz.1	1700041M05Rik	RIKEN cDNA 1700041M05 gene
Peak1457818	chr4	125780550	125782350	CIH	GGCTCATCTGCTGGTGCAAGAAGCTGATTCATGGAGGGCGTGGCTGCTGAAGGAGGAGAAAGGACGGAAACTGGCAGGAGGGAGTGAGGTAGACAGCCGGCTGAAGTCGTTCATTGGAACTCTTCACTGCAATCTCCCTGGACAAGACTCTAGGGATGTCCAAGATGAACTTGGCCATCTTTGGGGTTTCTGAAGGGCCTAAAGTGAAATGAATTGTGACAGTAGCGACAGCCAATTCTTGACTTCTCTTGTACCCAACTTCAGCACTTTCCCACACAAATTTCCAGAAGCCGAGAAATGGGGAGCAAAGAAAGACTACTTTTCTAAAGAATGCAGTGCAGTTGGCGGGTTTTGCAACCACTTAGAGACGTCCCCAACCCCAGCAAGGAGAGCATAAGT…	606	393	9.67393	uc012dlb.1	Lsm10	U7 snRNP-specific Sm-like protein LSM10
Peak1457818	chr4	125780550	125782350	CIH	GGCTCATCTGCTGGTGCAAGAAGCTGATTCATGGAGGGCGTGGCTGCTGAAGGAGGAGAAAGGACGGAAACTGGCAGGAGGGAGTGAGGTAGACAGCCGGCTGAAGTCGTTCATTGGAACTCTTCACTGCAATCTCCCTGGACAAGACTCTAGGGATGTCCAAGATGAACTTGGCCATCTTTGGGGTTTCTGAAGGGCCTAAAGTGAAATGAATTGTGACAGTAGCGACAGCCAATTCTTGACTTCTCTTGTACCCAACTTCAGCACTTTCCCACACAAATTTCCAGAAGCCGAGAAATGGGGAGCAAAGAAAGACTACTTTTCTAAAGAATGCAGTGCAGTTGGCGGGTTTTGCAACCACTTAGAGACGTCCCCAACCCCAGCAAGGAGAGCATAAGT…	606	393	9.67393	uc008usl.2	Stk40	serine/threonine kinase 40
Peak1457931	chr4	125879350	125880050	CIH	CAGAAGAAGTACTAACATTTAGTGTGCTAGCAGCCACATGGGCCCTAGAAGACAGAACCAGGCCAATGGAGACTGGTGGGGGAAGGGCGTGCAAGAGTTCCCGGAAAAAAAAAATTCAAATAACGAGGTTCGTAAAACAGGATTTGGGGGGCGGGGGGGAGATGGAGTTGGTGGAAGCCGTCGTTCCCGCACAGTGCACAGAAGTGTGCAAGCTGTTTCAGAGAGAAGGCGGCCGGAGCCCGGAGAACTAGGCCGGAGCGGAGGGAAGCGGAGAAGGGCGGGGAGGGGGAGGAGCCGATGGAGCAGGGCCCGCTCGGAGCAGGCCCGGGCCGAGCGTGGAGGAAGCCGCCGCACGCTAGGCCTAACCCTCGCCGGGGCCCAGCCGGCGCCCAGAAAAGA…	549	251	22.8996	uc008usy.1	Map7d1	MAP7 domain containing 1
Peak1457989	chr4	125937950	125939350	CIH	GCCACCCCAAGGAGTTTTCAGGTTGCAGTCTGAGCAAGGATGAGACCTTACAGATCAATACATGTGCCCCGCCCCCACCCTTAATTCAAAACTGATGACTCGGAGAACTGTCCCAAAGAAAAGGCAGGGCCAAGTTCGGGAATCAGAGGCAGAGAGGGGGGATAATGAGTCCGTGAGAAGTCAAGGAGAGGCTCCACCTCCAGTCTGTCCAGAACCGCCCTGCCTGACAGCAGGCTGGGTGGGGTCAGGCGGCTGCCTGTGACTGTGACTCAGGTTTCTGTGGGCAGCCAAGGCAGCCGGCAGGGAGGAGCCCAGACCGACTGACAGGCTGGCCAACTGCTGTTTTCACCTCAGCTGTCCCCTCTCCTGGGAATGAAGGAGGCTCTGGACTAGCCTCAC…	616	386	11.1206	uc008utc.1	Trappc3	trafficking protein particle complex 3
Peak1458152	chr4	126105450	126107600	CIH	AAAGAAATTCCACATAATAAAGGAAATGCCTTTTTGTATCCCTTCGACAATTATGCCCTGAACTGATTTGAAGGCCTTCTATGTTGCTAGTTTTAGTTTTGGGTTTTTTTTTTTCTCTTATATTTGGGGACCTTTCAAATTGGCAAGATGAGATATGAAATTCAGTGACTTGCTAGGACATAATAACAAGGCAATCCCCCAAATATATGAAAACAATATATTACTGATCTTGTGGATGGAGAGAACTTTCAAACTGGAGAACAGGGTGACTGCTGGGCCAGCAGGCCGTTATGTAACACCTATTTCATGTTACTCTATCAACTACTTTAGAATCGCTGACTACTTTTTCCTTTTTAAAGACAAGCACTATCCAGGCCGGCTTCCTTTCTCAAGACCTCN…	683	380	17.7956	uc012dle.1	Ago1	argonaute RISC catalytic subunit 1
Peak1458392	chr4	126354400	126355750	CIH	GGCTTGACTAACGTGCTTTCTGCCTCTGTCTATCCAGTACTAGGATTTCAAGAGGGAACCACCGCCAAGTAGGTTTTTTGTTTGTTTGTTTGTTTTGCTTTTGAGATGTGTTGTCCTAGGCTGCTCCCCTGGTCCTTAACTCTATGGCTCGGGGAAATTGTTCTTCAATCTGGCTTGCAGGGAAAATTTTCCCGTTTGTTTAACGAGCAAGGAAATGAAAACCAGAAAGCTGAAGACCTCCTCTCCTCTGTAGCACCCACACGTGCTGGTACTTCTTACACAGGGTACGGCTTGATTTGCGTGCAAACTCTAAAATTCGACTTGGTAGATAAGGAAACGCAACGCCCCATCACCCACAGCTACGTTTCCAAACCACACCTCTAGACCAGCCCACTCCGC…	393	269	5.32604	uc008utp.2	5730409E04Rik	RIKEN cDNA 5730409E04Rik gene
Peak1458392	chr4	126354400	126355750	CIH	GGCTTGACTAACGTGCTTTCTGCCTCTGTCTATCCAGTACTAGGATTTCAAGAGGGAACCACCGCCAAGTAGGTTTTTTGTTTGTTTGTTTGTTTTGCTTTTGAGATGTGTTGTCCTAGGCTGCTCCCCTGGTCCTTAACTCTATGGCTCGGGGAAATTGTTCTTCAATCTGGCTTGCAGGGAAAATTTTCCCGTTTGTTTAACGAGCAAGGAAATGAAAACCAGAAAGCTGAAGACCTCCTCTCCTCTGTAGCACCCACACGTGCTGGTACTTCTTACACAGGGTACGGCTTGATTTGCGTGCAAACTCTAAAATTCGACTTGGTAGATAAGGAAACGCAACGCCCCATCACCCACAGCTACGTTTCCAAACCACACCTCTAGACCAGCCCACTCCGC…	393	269	5.32604	uc008utr.2	Psmb2	proteasome (prosome, macropain) subunit, beta type 2
Peak1460321	chr4	128405750	128406900	RA	CCGACCTAATCCTCCCGGCTGTCTGCAATTTTCCTAGGATGGCCTCACTTTAAACTATTCCATCTCCATTGCCTGTCTGTCTCAGCTTTCAGTTTCGGGTTTAGAAAGTAATGTCACTTTCACTATACCAGTGTAATGTTCACCGCACTGTCCTGGCCTTTCTCAGCCATTTGGCCCTGGGGCATTACTGGATAATCCAATTATCATTCACCTGGGGTTTCTCTAACCCCTCCTGACTCAACCCAAATGTTAGAACTGCTAGGATTTCTAGGTCAGTGTGAACATTACAGGCTAATGAAGCAAGGGAATTGTTCCTTGTTCTTGTATGTCTACACACACACACACTGCAGACCTGTGGCACTGCCTGTTGGCTAGCATTTAGATTTGGGTCACCAGGGA…	134	240	6.62963	uc008uvm.1	A3galt2	alpha 1,3-galactosyltransferase 2 (isoglobotriaosylceramide synthase)
Peak1460597	chr4	128697650	128700400	CIH	TGCCGAGTGCATCCTAGGATCTTTTGTGTGCACTTGAGGCTGTTGTCCCAGCTTAATCAGGTTCCATCTAATCAAGTCATTCAGAAGGACTCTGCTTAGGAGTCAAGCCCCGGAACCCTTAGTCCAGAGATGCTGCTGTTCCCGGTCTGTATCTGAGCATCCCCGTGGGGAAGTGGCCTGGCTGCCTCCCCAAAACGCTGACAGCACAACCTTTGGCAAGGGGCAGGCAGAGTCCCATGCTGCTGTTGGCTGAGCGCCCAGCCAGAGGGACTGAGCCAGCATGGAGTGAGCAGCTGCAGGACCTGGGCCCTTGGGGCCTTCAGGCACCCTTGCTTAATGCCTGGAGGCTGTTCACTGCTGTNNNNNNNNNNNNNNNNNNNNNNNNNNNNNNNNNNNNNN…	765	476	13.9888	uc008uvv.1	1700086P04Rik	RIKEN cDNA 1700086P04 gene
Peak1461263	chr4	129419200	129420150	RA	AGGCAGCAGCGGCGGCGGCTGGGTGGCGGGCGAGGCCCGAGCGCCTCCTCTGGGCCCACCTCCCCCTCCCCGGGGCCGGTGAGGAAGCGGCGACGGCCGAGACGGGGTCAGACGCACCGAGGGGTGGGCACCTGACGGGTCCTTGGAGCAGCTGCGGCCCGAGGACCGGGTGAGGCGCGAGGCAGGATCGTCCCGGCGCTGCATCGGGGATGATGGGTGGCGAGCGAACGAGCGAGGAAGCGACGCGGCGGCAGCTGAGGCCCGAGCGGCGGTTGGCGGGGGTGGAAGAACAGGAGCGACAGCGACCGAAGCCGACCCGAGCGACCCAGCGAGAGAGCACCGGAAATGAGGCGGCGCGCGTGCGCAGGCGCCTACCGGCACCGCCCTTGAGTTTCTCCG…	125	193	3.56179	uc008uyf.2	Ptp4a2	protein tyrosine phosphatase 4a2
Peak146148	chr1	180248250	180249900	CIH	TTGGCGAAAAGCAGTTAATGAGCATGAAGAATAAGACAGTAAGCAGTCCGCATGGTAATTAAGATGAGACCCTCCCAGCTAACACTGACGGGCAAGTAGCGTGCAGCACGTTACATGAAAGGCGGCATGACTCTGCACAATGACAGGCCGGGACATTTTCCGGGGAAGGGCCGTTTGGAACGGAAGAGGCCAAATCGGGAAATAGGTAAACAAAGAAAGGCAAAAGGCCGGGGCCAGGACATTAACCCGAAAACGGAGTCGCCATCGCCTGCTGAACTGGCTGACACTTGGACCCAAACGACCCACGGTCTGGGTTTCTACCCGCTATGTCACCGTCGCGTCACCCACGGCCTCCCTCCCGAAGGAAGGCACTTGCCGCCTGACGCATGCCCCCTAGGT…	1087	686	18.5905	uc007duy.1	B230369F24Rik	RIKEN cDNA B230369F24 gene
Peak146148	chr1	180248250	180249900	CIH	TTGGCGAAAAGCAGTTAATGAGCATGAAGAATAAGACAGTAAGCAGTCCGCATGGTAATTAAGATGAGACCCTCCCAGCTAACACTGACGGGCAAGTAGCGTGCAGCACGTTACATGAAAGGCGGCATGACTCTGCACAATGACAGGCCGGGACATTTTCCGGGGAAGGGCCGTTTGGAACGGAAGAGGCCAAATCGGGAAATAGGTAAACAAAGAAAGGCAAAAGGCCGGGGCCAGGACATTAACCCGAAAACGGAGTCGCCATCGCCTGCTGAACTGGCTGACACTTGGACCCAAACGACCCACGGTCTGGGTTTCTACCCGCTATGTCACCGTCGCGTCACCCACGGCCTCCCTCCCGAAGGAAGGCACTTGCCGCCTGACGCATGCCCCCTAGGT…	1087	686	18.5905	uc007duz.1	Cox20	COX20 Cox2 chaperone
Peak1461609	chr4	129784450	129785350	CIH	AAAGGCTTAAGTTCTCAGTAGCCATGGCAACCGCCTGGGCGTTAGAAGTAAAGTGATCACGACAGTGACGTAACTAATATGCGTCAGGTTATAATATGGCCTTGCCAGGTTATAATATGGCCACCACAGAAACAACTGACCAAGTCTCCCCATTAGATAACTACAGCTGGCCAGGCCCGAGGTCCGCTGCAGGTCACGAAAAATAAAAACAAACGAGCCACTACGGTCAACAACACTTCCGGACACTCCTACCCAGCCCTCTGTAAGGTACCAGCTCACCGCCTGTGACTTCCGTTTGTTGACCGGAAGATTGACAGCCTGTCCGTCCAATCACAATCGGACCCGCCCCAAAATCCAACCAGGAGCGGCATTGGGAGCAGGAAACTCCGCCTACCACAG…	429	255	9.4736	uc008uyw.1	Pef1	penta-EF hand domain containing 1
Peak146172	chr1	180265950	180266600	RA	AAAACCAATGTTAACACTGCACTTGAAAACTAGCAAAGAGCGGGAAAGTCCGCCTCACTTACAAGTATCAAGACAAACCACTGTGTCATCGAAGTGTTCGTCTTCTTCTTCAACAGGTGGCTGAGGAGACTTGGCTCTGAAAGACAGAATTGTCTCCTGATAAAGCTTTCCCCACCTTGTATACAAAAAGAGCGGGCGACTGTTAAAACTGGGTGAGGAGCCTCTACCTGCTGTACTTGTTTTCTTCGATGTACTCAAAATACCCTCGGCCATGATCTTCTCGCGGTCTTTTAACGCCTCTCTTTTTATCTCCACCTTTCTGTTCTGTTTTGCCGTCTCCTATAACGACACAGAACACCGCCTTAAAGCATCAGGCCGAAAACTAAATAATGCAGTTAA…	33	190	24.3514	uc011wxl.1	Hnrnpu	heterogeneous nuclear ribonucleoprotein U
Peak146172	chr1	180265950	180266600	RA	AAAACCAATGTTAACACTGCACTTGAAAACTAGCAAAGAGCGGGAAAGTCCGCCTCACTTACAAGTATCAAGACAAACCACTGTGTCATCGAAGTGTTCGTCTTCTTCTTCAACAGGTGGCTGAGGAGACTTGGCTCTGAAAGACAGAATTGTCTCCTGATAAAGCTTTCCCCACCTTGTATACAAAAAGAGCGGGCGACTGTTAAAACTGGGTGAGGAGCCTCTACCTGCTGTACTTGTTTTCTTCGATGTACTCAAAATACCCTCGGCCATGATCTTCTCGCGGTCTTTTAACGCCTCTCTTTTTATCTCCACCTTTCTGTTCTGTTTTGCCGTCTCCTATAACGACACAGAACACCGCCTTAAAGCATCAGGCCGAAAACTAAATAATGCAGTTAA…	33	190	24.3514	uc011wxl.1	Gm28062	predicted gene 28062
Peak146172	chr1	180265950	180266600	RA	AAAACCAATGTTAACACTGCACTTGAAAACTAGCAAAGAGCGGGAAAGTCCGCCTCACTTACAAGTATCAAGACAAACCACTGTGTCATCGAAGTGTTCGTCTTCTTCTTCAACAGGTGGCTGAGGAGACTTGGCTCTGAAAGACAGAATTGTCTCCTGATAAAGCTTTCCCCACCTTGTATACAAAAAGAGCGGGCGACTGTTAAAACTGGGTGAGGAGCCTCTACCTGCTGTACTTGTTTTCTTCGATGTACTCAAAATACCCTCGGCCATGATCTTCTCGCGGTCTTTTAACGCCTCTCTTTTTATCTCCACCTTTCTGTTCTGTTTTGCCGTCTCCTATAACGACACAGAACACCGCCTTAAAGCATCAGGCCGAAAACTAAATAATGCAGTTAA…	33	190	24.3514	uc007dve.1	Efcab2	EF-hand calcium binding domain 2
Peak146175	chr1	180267350	180269050	CIH	CTTCCTCCATCGCGCCGGCGTCAGCCGCCCCCGCCGCCCCGTTCTCCTCGCCCAGCTCCATCTGGTCGCCGTCCAGAGCGGCGATGCCCTCCTCCTCCTCGTCGTCTTCGGCGCCAGCCGCGGCCTCCTGCTCTAGGCCCGCTCCCGAGCGCCCGGCCGCATCGCCACCTAGGTCGAGACTGCCGTTCCCGGGCTCCATGGCGGGGCGGCCTCCTGCCTCGTTGTCCAGCGCGGCCTGGAGTCGATCCATGAGATCGGCCTTGAGGCCCTTGTCGGAGAGGCGCCGCTTCTTGAGCTCCTCCTTCAGCTCCGACACCTTCAGCTTCTTGACATTAACAGGCGAAGAACTCATGTTGAGGGCCCCGGTTCCCCGCTGACTGCTGGCTCCCTCGGCCTGTG…	481	329	6.3277	uc011wxl.1	Hnrnpu	heterogeneous nuclear ribonucleoprotein U
Peak146175	chr1	180267350	180269050	CIH	CTTCCTCCATCGCGCCGGCGTCAGCCGCCCCCGCCGCCCCGTTCTCCTCGCCCAGCTCCATCTGGTCGCCGTCCAGAGCGGCGATGCCCTCCTCCTCCTCGTCGTCTTCGGCGCCAGCCGCGGCCTCCTGCTCTAGGCCCGCTCCCGAGCGCCCGGCCGCATCGCCACCTAGGTCGAGACTGCCGTTCCCGGGCTCCATGGCGGGGCGGCCTCCTGCCTCGTTGTCCAGCGCGGCCTGGAGTCGATCCATGAGATCGGCCTTGAGGCCCTTGTCGGAGAGGCGCCGCTTCTTGAGCTCCTCCTTCAGCTCCGACACCTTCAGCTTCTTGACATTAACAGGCGAAGAACTCATGTTGAGGGCCCCGGTTCCCCGCTGACTGCTGGCTCCCTCGGCCTGTG…	481	329	6.3277	uc011wxl.1	Gm28062	predicted gene 28062
Peak146175	chr1	180267350	180269050	CIH	CTTCCTCCATCGCGCCGGCGTCAGCCGCCCCCGCCGCCCCGTTCTCCTCGCCCAGCTCCATCTGGTCGCCGTCCAGAGCGGCGATGCCCTCCTCCTCCTCGTCGTCTTCGGCGCCAGCCGCGGCCTCCTGCTCTAGGCCCGCTCCCGAGCGCCCGGCCGCATCGCCACCTAGGTCGAGACTGCCGTTCCCGGGCTCCATGGCGGGGCGGCCTCCTGCCTCGTTGTCCAGCGCGGCCTGGAGTCGATCCATGAGATCGGCCTTGAGGCCCTTGTCGGAGAGGCGCCGCTTCTTGAGCTCCTCCTTCAGCTCCGACACCTTCAGCTTCTTGACATTAACAGGCGAAGAACTCATGTTGAGGGCCCCGGTTCCCCGCTGACTGCTGGCTCCCTCGGCCTGTG…	481	329	6.3277	uc007dve.1	Efcab2	EF-hand calcium binding domain 2
Peak146202	chr1	180299100	180300250	CIH	CGCACATTGCACTTCCTGGGAACTGCGAGCCCAGAGCGGCAGGCGGGGCCAGGCACCAACCCACTTGACAAATGCGCGGGGGCCCAGCGCGCCGCTCTGGGCGCGCGTCCACATCGCGTCACGTGCGCGCGGTGGCCAGGCACAGCCACCTCCACCCGGCTTGCCGCACGGGAGGGACTCGTGACGCTTGCTTCCGCGACAGATGCTTGCCGTTTTGGAAAGCCAGGTCATGTACAGAAGACAGGTTTACCTTCTAGATGAGGATAGGGCATGGGGGCATAGCTCAGGGATCCCCAGCAACACAGTGGATGGATGAATGAAGTAAAAGAAAAATAAAGTGTCAGGAACTGTGAGTGGAGAAAAAAACCCAACAATTAATAGTGTCGGGAGTCGGGGGCG…	685	409	14.4784	uc011wxl.1	Hnrnpu	heterogeneous nuclear ribonucleoprotein U
Peak146202	chr1	180299100	180300250	CIH	CGCACATTGCACTTCCTGGGAACTGCGAGCCCAGAGCGGCAGGCGGGGCCAGGCACCAACCCACTTGACAAATGCGCGGGGGCCCAGCGCGCCGCTCTGGGCGCGCGTCCACATCGCGTCACGTGCGCGCGGTGGCCAGGCACAGCCACCTCCACCCGGCTTGCCGCACGGGAGGGACTCGTGACGCTTGCTTCCGCGACAGATGCTTGCCGTTTTGGAAAGCCAGGTCATGTACAGAAGACAGGTTTACCTTCTAGATGAGGATAGGGCATGGGGGCATAGCTCAGGGATCCCCAGCAACACAGTGGATGGATGAATGAAGTAAAAGAAAAATAAAGTGTCAGGAACTGTGAGTGGAGAAAAAAACCCAACAATTAATAGTGTCGGGAGTCGGGGGCG…	685	409	14.4784	uc011wxl.1	Gm28062	predicted gene 28062
Peak146202	chr1	180299100	180300250	CIH	CGCACATTGCACTTCCTGGGAACTGCGAGCCCAGAGCGGCAGGCGGGGCCAGGCACCAACCCACTTGACAAATGCGCGGGGGCCCAGCGCGCCGCTCTGGGCGCGCGTCCACATCGCGTCACGTGCGCGCGGTGGCCAGGCACAGCCACCTCCACCCGGCTTGCCGCACGGGAGGGACTCGTGACGCTTGCTTCCGCGACAGATGCTTGCCGTTTTGGAAAGCCAGGTCATGTACAGAAGACAGGTTTACCTTCTAGATGAGGATAGGGCATGGGGGCATAGCTCAGGGATCCCCAGCAACACAGTGGATGGATGAATGAAGTAAAAGAAAAATAAAGTGTCAGGAACTGTGAGTGGAGAAAAAAACCCAACAATTAATAGTGTCGGGAGTCGGGGGCG…	685	409	14.4784	uc007dve.1	Efcab2	EF-hand calcium binding domain 2
Peak1463126	chr4	131429250	131430600	CIH	GACGTTTACCGAAAACCACCCCAAAACAGAAAGTCTACCAGAGCAAAGGACAAAGGCGGGAACACCCGCTCGGCGCGCACCCGCGCAGGCACTTCCGGGGGAAGTGCCGCTGCCACGGCGAGCTCGCGAGAGGACGTGCTGCAGCTGTCGCTCACTCGGCCAGGTNNNNNNNNNNNNNNNNNNNNNTCCAGTAAAGCCCCGCCCCCGCCCCTGACCAGGCGGGAAGCGGGCGCGCGCTCCCTCCCGTTCCCCTCCGCCGGGGGGGGGGGGGTAGGGAGACGGGGGCGCGCGTTCTCGAGCTGCGTGCTCGCGTACGTCGCCGGGCTTCGGCTGCGTCCGTCCCGCCGCCCGCCCGTTACCGCCGCCGCCGCGTTTTCCCTTCGCCGGCCGCCGCCTGAG…	412	317	3.12789	uc008vae.2	Mecr	mitochondrial trans-2-enoyl-CoA reductase
Peak1463126	chr4	131429250	131430600	CIH	GACGTTTACCGAAAACCACCCCAAAACAGAAAGTCTACCAGAGCAAAGGACAAAGGCGGGAACACCCGCTCGGCGCGCACCCGCGCAGGCACTTCCGGGGGAAGTGCCGCTGCCACGGCGAGCTCGCGAGAGGACGTGCTGCAGCTGTCGCTCACTCGGCCAGGTNNNNNNNNNNNNNNNNNNNNNTCCAGTAAAGCCCCGCCCCCGCCCCTGACCAGGCGGGAAGCGGGCGCGCGCTCCCTCCCGTTCCCCTCCGCCGGGGGGGGGGGGGTAGGGAGACGGGGGCGCGCGTTCTCGAGCTGCGTGCTCGCGTACGTCGCCGGGCTTCGGCTGCGTCCGTCCCGCCGCCCGCCCGTTACCGCCGCCGCCGCGTTTTCCCTTCGCCGGCCGCCGCCTGAG…	412	317	3.12789	uc008vaf.2	Srsf4	serine/arginine-rich splicing factor 4
Peak1463366	chr4	131630150	131631050	RA	CCGGAATCAGCTATTCTCCTAGAGCCTGTACGTTTAGAAGGCGGCTCCCTGGGAATAGAAGGGGCTGCCTTCTCCCTGTTGCAGGAATTTAAGGGGTCAGTTAAATGCAGCCATTGTCTTTCGGGGGAGCCAGAGGGCCCTGGAATAACCACACAACCCTTGAGGGAGAGTGGTGCTCCCCTGTCCTTTCAGGGCAGATTCGGCCTGGGGTCCCGCGGAATAAGTCTCCGCCTCCAGCCTGCAAGACTGCAGAGGTCTGGTCCTCCCCCCAAAGAGGTGGGGCCCCCGGGAAAGTGCAGCTTGAAGACCAAGACAACTCTTGAGGAAACACAGAGGGCACACAGAGAAATATGTGAGAGAGGGAACCCAGAGGCGACAGAGTAGGAGCCTGACTCGGAG…	107	165	3.11973	uc008vap.1	Oprd1	opioid receptor, delta 1
Peak1463760	chr4	132091550	132092150	RA	GGAGGCATTTATGACCTTCTACAGTGAGGTGAGCCCGGAGTAAGGATGGTGGCCTTAGGACGACCGTGCTCCGGCTTCGTCCGCCGCGGCTGGGGCCGGCGAGGCGCCTCCTGGGACCGTTGGCCCGCGCCGTCTGGCCTGGGGACTGCGGATCGGCTGCGGAGTGCATGCGCGACCGCCACTGTGGCTACTGAGGTCCCCGGAACGCGGCGGGGCGGCTGGGCCTGTGGACCCAGACCCGGAGAGGGGCCCGGCGAGCTGCTGGTCGCGCGGTGCAGCCTGCTGGCGGTGGAGTCTCCGGCTGGCGGAGGCCGAGCTGCGGCGCACCCACTTTTATTTGTAAACAGGAAGGAGGCCCTTGTCCCACTCCTCTGCCATGAATTGTGCGAGTGGCGATTT…	138	171	1.27694	uc012dmi.1	Dnajc8	DnaJ (Hsp40) homolog, subfamily C, member 8
Peak1463760	chr4	132091550	132092150	RA	GGAGGCATTTATGACCTTCTACAGTGAGGTGAGCCCGGAGTAAGGATGGTGGCCTTAGGACGACCGTGCTCCGGCTTCGTCCGCCGCGGCTGGGGCCGGCGAGGCGCCTCCTGGGACCGTTGGCCCGCGCCGTCTGGCCTGGGGACTGCGGATCGGCTGCGGAGTGCATGCGCGACCGCCACTGTGGCTACTGAGGTCCCCGGAACGCGGCGGGGCGGCTGGGCCTGTGGACCCAGACCCGGAGAGGGGCCCGGCGAGCTGCTGGTCGCGCGGTGCAGCCTGCTGGCGGTGGAGTCTCCGGCTGGCGGAGGCCGAGCTGCGGCGCACCCACTTTTATTTGTAAACAGGAAGGAGGCCCTTGTCCCACTCCTCTGCCATGAATTGTGCGAGTGGCGATTT…	138	171	1.27694	uc008vbn.1	Ptafr	platelet-activating factor receptor
Peak1464136	chr4	132501450	132503100	CIH	NNNNNNNNNNNNNNNNNNNNNNNNCATGTCAGCTGACTTAGTCCTGACCTTTCATCAAATCCCTTTATCTAGGGAGTTTCCTTCCAGGCCCTGGTACCCTTTAACAGTCAGCCCCTCCTAAGGCTGGCGCCACAATCTCATGGTGCAGTGTACGAACATGACCACCAGGTGGCACTGTAGTCCCGGGCTAGACTTCATCAGCCCTCATTATCCTTGAGCTGCTCCGCAATTACTAAAAGCCCTCCCTGGGGCAGTCTCCACCACAGTCTTCCGAGACTGAAATGAATGGACCTCGGCTTCTGCTCTGCAGCAGGAAGCCTGGACGCTGGAGTGATCATTCCCAGGGTCTCTGAAGGACCTTCCTCCTGCTCTCCTTCCCAAACCCCTAGTTCCACAATT…	419	283	5.89518	uc008vca.2	Fam76a	family with sequence similarity 76, member A
Peak1464136	chr4	132501450	132503100	CIH	NNNNNNNNNNNNNNNNNNNNNNNNCATGTCAGCTGACTTAGTCCTGACCTTTCATCAAATCCCTTTATCTAGGGAGTTTCCTTCCAGGCCCTGGTACCCTTTAACAGTCAGCCCCTCCTAAGGCTGGCGCCACAATCTCATGGTGCAGTGTACGAACATGACCACCAGGTGGCACTGTAGTCCCGGGCTAGACTTCATCAGCCCTCATTATCCTTGAGCTGCTCCGCAATTACTAAAAGCCCTCCCTGGGGCAGTCTCCACCACAGTCTTCCGAGACTGAAATGAATGGACCTCGGCTTCTGCTCTGCAGCAGGAAGCCTGGACGCTGGAGTGATCATTCCCAGGGTCTCTGAAGGACCTTCCTCCTGCTCTCCTTCCCAAACCCCTAGTTCCACAATT…	419	283	5.89518	uc012dmj.1	Fgr	Gardner-Rasheed feline sarcoma viral (Fgr) oncogene homolog
Peak1464485	chr4	132833050	132833600	RA	TGTGCATAACAGACGACAAGTACGCGCTCGTTTGCTCAATGAGTGAAAAAACAAAAACAAAAACCAACGGGGAATGAATGACGATGCCTCTTCAGACAATGATTAAGGGTCTTTTCTGTACGCCTGCAGCTTAAGGGCGTGCTAATGACCAGATCTTTGCTGCTGATCTACACTTCTCCTCCTCTCCAGTTAGACCTGGGGGAACCAGGGCCGGAACTATGCCCCACATCCAAGGGGACCGCGCACCTCATAGGTGACGAGAGCTCTAGGGGACTGGGGGCTAGCCTGGCCCGGAGTACGGGTTGCTGCAAGTCTGGGGAAAAAAAAGCTAGCATGGCACCCCGGAGGATGCTCGGGCCCTCGGCGACTTCGCGCTGACATCGGAAGACACTCACGTGA…	102	161	3.26362	uc008vcp.1	Tmem222	transmembrane protein 222
Peak1464485	chr4	132833050	132833600	RA	TGTGCATAACAGACGACAAGTACGCGCTCGTTTGCTCAATGAGTGAAAAAACAAAAACAAAAACCAACGGGGAATGAATGACGATGCCTCTTCAGACAATGATTAAGGGTCTTTTCTGTACGCCTGCAGCTTAAGGGCGTGCTAATGACCAGATCTTTGCTGCTGATCTACACTTCTCCTCCTCTCCAGTTAGACCTGGGGGAACCAGGGCCGGAACTATGCCCCACATCCAAGGGGACCGCGCACCTCATAGGTGACGAGAGCTCTAGGGGACTGGGGGCTAGCCTGGCCCGGAGTACGGGTTGCTGCAAGTCTGGGGAAAAAAAAGCTAGCATGGCACCCCGGAGGATGCTCGGGCCCTCGGCGACTTCGCGCTGACATCGGAAGACACTCACGTGA…	102	161	3.26362	uc012dml.1	Wdtc1	WD and tetratricopeptide repeats 1
Peak1464795	chr4	133170600	133171300	RA	GCTCAGCTCGCTTGGGTGTCATACAGACTCTCCCTTGTGACACCCTCCCAAGGGACTGTCATGGTCTTCATCGAGCTGTATGGCGTCTGGGGAGCAGGGTGAGGGGAACAAACCAAGCTTGGTCAGGAGCCAGTCTTCAGCTCTGGTCCATGCTCTCCGCCTCCCTCCTCCAGACTCCCACCCTCCCTGCCTTCTTTCTCAGTTAGAGCACCCTGTCCTCCATGTTACAGCTCCAGGCTTCTGGGATCATGGACCTACTGAGGAGCACACTGAAGACGGGTGGNNNNNNNNNNNNNNNNNNNNACACAAGTTCAAGGTCTGTCACAATGTTCGGGATCGGTGGGATGGGATATAGACCAGCGCTGGGCCAAGAGATGCCACTGCCTTCCCACTCAGTCC…	29	155	19.0043	uc008vde.1	Zdhhc18	zinc finger, DHHC domain containing 18
Peak1464839	chr4	133227900	133229250	CIH	GTCCACAGTCAGGAGAGCTTTTTGCCATAAACAAAGGGTATGCATTCCTTGTCCAGCCAGGACATCCAAGGCTTAGCCCAGAACTTTCTCCAACTGTAGCACATGTTGTTGCTGGAAGCTTATGGTGATGGGCCCTAACTGGGAAAGATCTGTTGAACTGGAGTCCTGGATTTTCTGCGGAAGGCTAATACTCTCAAATGGGTGCTGCGTTATGACCCAGAGGCAACGTGGAGCGAGCCGCCTCCTTCTGCTAAGCCCTGCCATACTGGGAGCCCGTTCCAGCCTGCTCTTTTCGGACACAGTTCCTACCCAGGACGGGACAGTGACCCTCACCCCAAGGGAGCCACGGCCCAGGGCTTCGTCCCGGGGGAATCGCGGGGCCGGGCCAGGCAACGGGGC…	374	188	12.9381	uc008vdf.2	Pigv	phosphatidylinositol glycan anchor biosynthesis, class V
Peak1464839	chr4	133227900	133229250	CIH	GTCCACAGTCAGGAGAGCTTTTTGCCATAAACAAAGGGTATGCATTCCTTGTCCAGCCAGGACATCCAAGGCTTAGCCCAGAACTTTCTCCAACTGTAGCACATGTTGTTGCTGGAAGCTTATGGTGATGGGCCCTAACTGGGAAAGATCTGTTGAACTGGAGTCCTGGATTTTCTGCGGAAGGCTAATACTCTCAAATGGGTGCTGCGTTATGACCCAGAGGCAACGTGGAGCGAGCCGCCTCCTTCTGCTAAGCCCTGCCATACTGGGAGCCCGTTCCAGCCTGCTCTTTTCGGACACAGTTCCTACCCAGGACGGGACAGTGACCCTCACCCCAAGGGAGCCACGGCCCAGGGCTTCGTCCCGGGGGAATCGCGGGGCCGGGCCAGGCAACGGGGC…	374	188	12.9381	uc008vdh.1	Arid1a	AT rich interactive domain 1A (SWI-like)
Peak1465349	chr4	133801250	133801850	RA	TGGCAGGTCCGGGTCGGGCTCCGCGTCCGGCTCCGGCTTGGGCCGCGGGAGCCCCTGCGGCCTCAGCTCGCGATGAATCTCATCCAGGTCCGGCCGCCGCTTCTTGGCCTTCATCTGGCGGGCTAAGGAATGTGCTCGGTGCGCGCCGGTCCGCCGAGAGCGACCCATGATCAGAGAGACACCCACACACAAGACCAAGAAACAGGGAGTAGGGAAAAGACCCACACGTGTTGGCGCTTCCGGGCCGCCCAGTGACGTCACGAGAGGCCCGCCCGGGGGCGGAGCAGGATTGGACAGACTGCCTCTGATGACGTCACGGTCGGGTTGGCCGTTTGAGCGCCCCCAGATGGTCGTCGATGATAGTGACTGGGCTCTCGCGGGGCGTGAGCGGGCTTGAGG…	116	180	3.41306	uc008ven.1	E130218I03Rik	RIKEN cDNA E130218I03 gene
Peak1465349	chr4	133801250	133801850	RA	TGGCAGGTCCGGGTCGGGCTCCGCGTCCGGCTCCGGCTTGGGCCGCGGGAGCCCCTGCGGCCTCAGCTCGCGATGAATCTCATCCAGGTCCGGCCGCCGCTTCTTGGCCTTCATCTGGCGGGCTAAGGAATGTGCTCGGTGCGCGCCGGTCCGCCGAGAGCGACCCATGATCAGAGAGACACCCACACACAAGACCAAGAAACAGGGAGTAGGGAAAAGACCCACACGTGTTGGCGCTTCCGGGCCGCCCAGTGACGTCACGAGAGGCCCGCCCGGGGGCGGAGCAGGATTGGACAGACTGCCTCTGATGACGTCACGGTCGGGTTGGCCGTTTGAGCGCCCCCAGATGGTCGTCGATGATAGTGACTGGGCTCTCGCGGGGCGTGAGCGGGCTTGAGG…	116	180	3.41306	uc008veo.1	Grrp1	glycine/arginine rich protein 1
Peak1465725	chr4	134187900	134189150	CIH	CGGCGCCAGTACTGGGACACCAACCCAGGCCTCTCGCCTGAGAATTCTTTTTACAACAACCTGCTACTATATTTTCTAAAGAAATAAATTCTGCTCTGTGCTAGGGCTTTTAAAGGAAAAGAAAAGGGCCCCCGATGCATCTTAATTAGAAACCGCTCGGAGGAGAAAGCGGTCTCAGAGGGAGTGAACAGGGCCCTGCCAGTGGCCAGCCAGCTGCCCCTAAGCCTGAAAACCCAGTGAGTCACTCTGTAGACAAGTGTTTATGCTGAAATCACCCAGGGTGACCCAAGGGGCGTTCTAACCATCAGAAGGTGGCTAGGAGATTGTCATTCAAGGTCCCACGGAGACCCCATGGGGCTATAGCATTTGTCGAGTGACTGTGGGTCCAGCCTGTCCTTC…	400	178	17.7438	uc008vfo.2	Ldlrap1	low density lipoprotein receptor adaptor protein 1
Peak1465931	chr4	134408300	134410000	CIH	NNNCCCCAAACCTGAGTTGGGCGAGAATCCCTGCAAAATATCTGCTTGCAATTGTCAGAATGTTTGCTGAGGAACTGAGAAAAGCCGCGGTCTGGAGCGGTGTCACCGGCACGATCTGGGGGTATCAGCCTTGGGCGCTCCGAGCCAAGGTGGGGACCCCGTGAGGCAGCAGAGCGCAGAAGAGTAGCCGGCGTGGCCCCGCCCCGAGCCCGAGGGTCCCGCGCCCCTGGCAGCTCCTAACTTTGGCGGCTCGCTCGCCCGGCCGCACGCGTCCACGAGCCTCGGGCAGCCAACCCCCGAGCCCAGCGTGACCCGGGCTCGGTAGGGGACCGAGCGCACAGCCTGCTGGGGACCCCCGGGCTTCTGGGCTCCGGGCCGCGGGGGTGCCGCCCCTCCCCC…	605	330	16.7069	uc008vft.2	Rhd	Rh blood group, D antigen
Peak1466004	chr4	134486650	134487600	RA	AGTCCCCAACCAGGCGTCCCATTCTATGTGGTGACAGGTTCGGAGCACTTCCTCATCCTTGTCGTCCCTNNNNNNNNNNNNNNNNNNNNNNNNNNNTTTGCGCCTGCGCATAGCCATACCACGCGTCAGTCCCTCCCACTAAAAGGAGCGTGAGAGGCCGGAAGAAACTGACGCCATCGGGAAGGCTTGAGTCTGGGCCGCGGGCCAGAGGCCGCCGGAAGTGCTCAGCGTTGTTGACGGAAGTAGAGAGAAGGCTGTAATGGCGGCTGTGACTGAAGTTGTGGTGAGTATCACCGGCTTCGCGTAGGTGTCAGTCCGGGAGACGCCGGGGCTGAGGACATGGGTGGGATCCGGGTGCGGCTCCCGGGGAGACCAGGGTGCCGGGCCCAGGCCTGGGCC…	141	175	1.32055	uc008vfy.1	Rsrp1	arginine/serine rich protein 1
Peak1466004	chr4	134486650	134487600	RA	AGTCCCCAACCAGGCGTCCCATTCTATGTGGTGACAGGTTCGGAGCACTTCCTCATCCTTGTCGTCCCTNNNNNNNNNNNNNNNNNNNNNNNNNNNTTTGCGCCTGCGCATAGCCATACCACGCGTCAGTCCCTCCCACTAAAAGGAGCGTGAGAGGCCGGAAGAAACTGACGCCATCGGGAAGGCTTGAGTCTGGGCCGCGGGCCAGAGGCCGCCGGAAGTGCTCAGCGTTGTTGACGGAAGTAGAGAGAAGGCTGTAATGGCGGCTGTGACTGAAGTTGTGGTGAGTATCACCGGCTTCGCGTAGGTGTCAGTCCGGGAGACGCCGGGGCTGAGGACATGGGTGGGATCCGGGTGCGGCTCCCGGGGAGACCAGGGTGCCGGGCCCAGGCCTGGGCC…	141	175	1.32055	uc008vga.1	Syf2	SYF2 homolog, RNA splicing factor (S. cerevisiae)
Peak1466330	chr4	134810350	134811450	CIH	CTTGGCACGCTTGCAAAGGGCTCTAAGAAGGACCACAAGTGCTGAACACAGTTCCTGGGAGCAAAAACTGCCTTGGGGAGCTTCAAGAGCTCTTATCTGAGAACAATATGTGCTCTGGCCAAAACAGGAGGCTTCTCCCATCTTCCTATTCCTCTGCCTCCTCTATAGGCAGCCAATCAGATCAAATCTTATTGCCACTTAGCCACACTGGGATCATAGAGCATGCCGCTCACAAGAGTCCAGCCCAGAGTCAAGATGCCTGTGACAAAGGCTTAAAACTTACAAAGCCAGCTTGAAGGAGGTGTAGTGACACAATGACAAAGTCAAAATGTTTCACTTGTTTTTTTAAAGTTTACTTTAAGAGTCCCTGTAAACGTTCTGATATATTTTAAGGGGCAG…	365	181	13.0343	uc008vgd.1	Clic4	chloride intracellular channel 4 (mitochondrial)
Peak1466330	chr4	134810350	134811450	CIH	CTTGGCACGCTTGCAAAGGGCTCTAAGAAGGACCACAAGTGCTGAACACAGTTCCTGGGAGCAAAAACTGCCTTGGGGAGCTTCAAGAGCTCTTATCTGAGAACAATATGTGCTCTGGCCAAAACAGGAGGCTTCTCCCATCTTCCTATTCCTCTGCCTCCTCTATAGGCAGCCAATCAGATCAAATCTTATTGCCACTTAGCCACACTGGGATCATAGAGCATGCCGCTCACAAGAGTCCAGCCCAGAGTCAAGATGCCTGTGACAAAGGCTTAAAACTTACAAAGCCAGCTTGAAGGAGGTGTAGTGACACAATGACAAAGTCAAAATGTTTCACTTGTTTTTTTAAAGTTTACTTTAAGAGTCCCTGTAAACGTTCTGATATATTTTAAGGGGCAG…	365	181	13.0343	uc008vge.2	Srrm1	serine/arginine repetitive matrix 1
Peak1466939	chr4	135428750	135430700	CIH	AGTTTAGAATTGCTTCACTCCTAAGATAATTGGCCCCACTGTGATGGGAATCTTTATACCTTTCAGTTTGCTTTTCAGATTGAAGGATTTCCACTACTTGTCCTCTTCCTTGCTGCCAAGCCCAGGATAAGAGACGTTGCTTTCTGCTAGATCCTTTCCTTTGTCTCAGTACACAAGTTTTCATGAGCCAGTCTGCTGATTTCAGCCTAGGAGCTGAGGTCCACATCGAGTCTCCTCAGCACACAAGTTTGAGAGAAGTCCTAGCTAGAAAAGGAAAGAGAATTACTTGAAAATAACCCCAAAAAGTGATCTTTTAGACATTCTACAGAAATGGCTGTCGCTGCTTCCTCAAAGCTTCATAGATGATGTATGAGACCACGACTTTCTTTGACCTCATAA…	915	488	26.548	uc008vhf.2	Pnrc2	proline-rich nuclear receptor coactivator 2
Peak1466939	chr4	135428750	135430700	CIH	AGTTTAGAATTGCTTCACTCCTAAGATAATTGGCCCCACTGTGATGGGAATCTTTATACCTTTCAGTTTGCTTTTCAGATTGAAGGATTTCCACTACTTGTCCTCTTCCTTGCTGCCAAGCCCAGGATAAGAGACGTTGCTTTCTGCTAGATCCTTTCCTTTGTCTCAGTACACAAGTTTTCATGAGCCAGTCTGCTGATTTCAGCCTAGGAGCTGAGGTCCACATCGAGTCTCCTCAGCACACAAGTTTGAGAGAAGTCCTAGCTAGAAAAGGAAAGAGAATTACTTGAAAATAACCCCAAAAAGTGATCTTTTAGACATTCTACAGAAATGGCTGTCGCTGCTTCCTCAAAGCTTCATAGATGATGTATGAGACCACGACTTTCTTTGACCTCATAA…	915	488	26.548	uc009vdb.1	Cnr2	cannabinoid receptor 2 (macrophage)
Peak1467166	chr4	135690300	135690850	RA	GGGACATCAGTTCTTTACTGGAAATGTTTCTGCCCTCAACCACCTAGAAGTCCTTGTCTTGAGCCAGTCCCCCTTTCTTCTGCTTAAGGACTAGTGAAGGGCACAACCCACTTCCCACCAGGGTCCTAAAGTCACCATCCGGTGCTGGCCCAGGAATTCCTTTCAGAGACTTAAACACAGCCAGAGATAAAGCCTTGGAGGTCTTCAAGGGCCCTCTGCTCTGTTTCTCTCTCGACGTAGCAGGCTTGGTCTCCCTAAGTGTCTTTCCCGAGGTTGTCCTAGCCTTTCCAGCTCTGCCCCGATCTGCTCTCACTCATGGTGAGGAGGTGTTGAAACAACCACCCACCTCCCTCTGTGCCCTCTTCCCAGCCCTGGCCAATGAAGCAGGAGAAACCGCAA…	138	195	2.57784	uc012dnf.1	Id3	inhibitor of DNA binding 3
Peak1467175	chr4	135695950	135697200	CIH	AGACCCCACTACCACCACGTCTTAAATTTCTAAAGCCGAAACAGTAATAGCTTACAGTTCTGCCAGCTCAAAAAAAAAAAAAATCAGAAAGCACAACATTGGCTTTTTTTCTCCCCCTTTTATAATTTTGGCAGAGGAAGATGCAGTTCCTGGAAATGCTTACAAAATGATTCCTGACACTAGGAGGAGATAGTTAAAAGAGGGGAAAAGGAAAAAGAAAAGTTATCTGTGTTCAGATAGAAAGGAGGAAGGTGGAAAGAAAAGAGAGAAACAAAAGAACTAAAAGAGAAAGGGGGGCTTTAAAGGGCCCCAATTCAGGGGACGTTATCAAGGTCTCAGCATCTGCTATTCACAAGCCGCTCGCCGGCTGGGGTGGCGCAGGCCCCGCCCCTATCTCGG…	555	371	7.92452	uc012dnf.1	Id3	inhibitor of DNA binding 3
Peak1467327	chr4	135840050	135842200	CIH	CCTGGAGAGATTTTTCTGAAAGATACCCAGCCTAGGTCTGTCCAATCTTTATGCCCATATTCTGGCTGTTGTAAATCCTTCAGGATTCTAACTCACATGGTGGCTGGATACATTTTACAGTAGGTAGAATAGTGCAATTTTGTGGCATCGAAACATTTTTTAGTCCTACCCTTGGGAGCACAAGAGAAGCACAGGTAGAAGAGATTCATTGTGGCTGGTAGGGGTCCTGCTAGTTTGTTTTTTTTTTAGACCCCTGAGTCATGTAGCCATAAATAACTGGGCATTGGGAACAGAACACTCTAATAAAAGCATGGCCGGGAATCTTATTTGGAAAAAAAAAATTCCCCAAGTCCTTCAGTGTGTGTGGATGTATCTGTAAAACAAAAGAAAAGTCCCTTT…	655	351	18.9297	uc008vhv.2	Tcea3	transcription elongation factor A (SII), 3
Peak1467327	chr4	135840050	135842200	CIH	CCTGGAGAGATTTTTCTGAAAGATACCCAGCCTAGGTCTGTCCAATCTTTATGCCCATATTCTGGCTGTTGTAAATCCTTCAGGATTCTAACTCACATGGTGGCTGGATACATTTTACAGTAGGTAGAATAGTGCAATTTTGTGGCATCGAAACATTTTTTAGTCCTACCCTTGGGAGCACAAGAGAAGCACAGGTAGAAGAGATTCATTGTGGCTGGTAGGGGTCCTGCTAGTTTGTTTTTTTTTTAGACCCCTGAGTCATGTAGCCATAAATAACTGGGCATTGGGAACAGAACACTCTAATAAAAGCATGGCCGGGAATCTTATTTGGAAAAAAAAAATTCCCCAAGTCCTTCAGTGTGTGTGGATGTATCTGTAAAACAAAAGAAAAGTCCCTTT…	655	351	18.9297	uc008vhw.1	Zfp46	zinc finger protein 46
Peak1470660	chr4	139178100	139179750	CIH	TACCAGTATCTTAGGAATACAGTGGTTCCCTAAGGCATCATTCTAAGAGCAGGTTTCGGAAGCTGTTTTAATACGTTCGAGTATTCATCAAACAACGTCTCATGAAGAAAACTGAAAATTTTAACCACGGGGCAGAGGGACAGAGGGACAGAGGCAGGAACAACTGGTTTTTGTGGCTAGAGGCTTTTAAGAAAAGGAAGAAATAAAGAAAATTAAAACGAAGAACGTTAAGTTCAGGCCCGCTAGGGTTTTATCTCATTCTGATTCCAATCTGGAAGGAAGCAAGCCCAGGCTTGGCCCTGAGCCAGGCTGGGAGATGGAGGGCAGATCAGGCTCCATGCACGGTGGCAGCCCCCGGGGAGGTGGCAGGGAGCTGGCCTTGGTGTGGCTCGGCGGGCC…	367	252	4.93544	uc012dnu.1	Aldh4a1	aldehyde dehydrogenase 4 family, member A1
Peak1471656	chr4	140186400	140187700	CIH	NNNNNNNNNNNNNNNNNNNNNNNNNNNNNNNNNNNNGAGGTTTCCTTGCCCCCANNNNNNNNNNNNNNNNNNNNNNNNNNNNNNNNNNNNNNNNNTAGAGTAGGCCTCCTCCTCTTACCTCAGCCTGCACCCACATACTTCATCTGAGAGAACCTGCCTGATACCCTCACCATACCCTAGGCTGTGCGAGAGGCAAGGCACCCCCAAAACCAGTGTGGAATGAGATCTGAGTCCCTCTCCAGGGACTGGTCAGGAGAAATGGGTGGGGCAGGGCTGAGAAGGACTTGGGCTATTTTTAAAAACTTCTCCCAAAACACCACATTCTTCCTTGGATGAGTCAGAAGCACGTGGCCCAGTGAGGAGGCCGGGACCCTGGACCGCTATGGTGGCCACCGTCAG…	527	304	12.5282	uc008vmy.2	Arhgef10l	Rho guanine nucleotide exchange factor (GEF) 10-like
Peak1471656	chr4	140186400	140187700	CIH	NNNNNNNNNNNNNNNNNNNNNNNNNNNNNNNNNNNNGAGGTTTCCTTGCCCCCANNNNNNNNNNNNNNNNNNNNNNNNNNNNNNNNNNNNNNNNNTAGAGTAGGCCTCCTCCTCTTACCTCAGCCTGCACCCACATACTTCATCTGAGAGAACCTGCCTGATACCCTCACCATACCCTAGGCTGTGCGAGAGGCAAGGCACCCCCAAAACCAGTGTGGAATGAGATCTGAGTCCCTCTCCAGGGACTGGTCAGGAGAAATGGGTGGGGCAGGGCTGAGAAGGACTTGGGCTATTTTTAAAAACTTCTCCCAAAACACCACATTCTTCCTTGGATGAGTCAGAAGCACGTGGCCCAGTGAGGAGGCCGGGACCCTGGACCGCTATGGTGGCCACCGTCAG…	527	304	12.5282	uc008vmz.1	Gm13025	predicted gene 13025
Peak1472089	chr4	140633350	140634750	CIH	GTTCTAAGATACCCATTCAGAAAATGTTATGAGCCTGTGTTACATAGCGCAAAGGGCAGATGGAGTTGGCCCTCCAACACATTTGTGGTACCCGACGACCTGTTTCCAAACAACTCAGACACCCATCGCCTTCGAGAGCCACCCAGCCTAAGTAGCAACACCCCACCACAGGGCACAGGACACACCACGTATTTTTCATCTTTTTCAGTTAGGGAAGGTGTCCAACTTTGTGTCTCCTCTCCTAGACTAGAGTCCTGGGTTCCCTTCCGGAGACACTCCGTGTGTTTACAGGCATTTGAGTTTATTTGCCTCAGGTGACGCTCACTCAAGACAAGGGCGGCGGTATCCTCCCAGCTGCAAGTATGTTGTGATCAGGGGTGAAACTGGGGTCAGGAGAGC…	561	309	15.1601	uc008vnu.2	Necap2	NECAP endocytosis associated 2
Peak1472089	chr4	140633350	140634750	CIH	GTTCTAAGATACCCATTCAGAAAATGTTATGAGCCTGTGTTACATAGCGCAAAGGGCAGATGGAGTTGGCCCTCCAACACATTTGTGGTACCCGACGACCTGTTTCCAAACAACTCAGACACCCATCGCCTTCGAGAGCCACCCAGCCTAAGTAGCAACACCCCACCACAGGGCACAGGACACACCACGTATTTTTCATCTTTTTCAGTTAGGGAAGGTGTCCAACTTTGTGTCTCCTCTCCTAGACTAGAGTCCTGGGTTCCCTTCCGGAGACACTCCGTGTGTTTACAGGCATTTGAGTTTATTTGCCTCAGGTGACGCTCACTCAAGACAAGGGCGGCGGTATCCTCCCAGCTGCAAGTATGTTGTGATCAGGGGTGAAACTGGGGTCAGGAGAGC…	561	309	15.1601	uc008vnv.1	Spata21	spermatogenesis associated 21
Peak1472571	chr4	141102050	141103450	CIH	NNNNNNAGGCGCATGCGCGGGGTGGGATGACAGTGAAGGGTGGAGAAGGCCGCGGAGCTCGCCGCCGCTGCTGGCCGAGCTACCCTGAGAAGTTTCTGGAAAGAGGGCTACAAAGGGAACCTGAGGGGATGAATGGAAAGCGAGCCATTTTCTGAGAGAAGACAGCGAAAAGTCCCAACAAAAAGTACACGGCCTTAGCCGAGCCCACGACCGACGACACACTCCCATCCAAGGAGGAAGCGTGGGGACAAGGGAGCGGACTGGGAGACGCGGAATGGCGGGGACATTGAAAAGATGGAGGCGCAGCCGCCGGGGCTTGGGAGTGGCAGGGAGGCGCTAGGTCAGGGGTCCCCGAACCCCGTCCTCCTTAGCTCCGCTCCCGTGTGCGCTCTGACCTGC…	437	297	5.96922	uc008vor.2	B330016D10Rik	RIKEN cDNA B330016D10 gene
Peak1474100	chr4	142750750	142752350	CIH	AGCCTCCACAAGTCATACCTTCTCTAGGAAGGCTGGTAGCATGACTCTTGCTTACAAATATACATTAAGTACAGAAACAAGGCAAATAATGGCGTGGAATCAAAATGCTGAGCCTTGGCCCAACAAAACCTCAATGTAGAGTTAAAACACTTGAGAGAGGGCTGGAATTTTCTGGACTCTTTCTTATCTTCTGACCCAGAATCAAAGTATTTACTGACCTAAAACAACAACTAAATCACCGTCAATAAACAGAAAAAATGTATTCAGCAAGCGACCCACCAGCCTTCCCTTGGGTGAGCCTATTTCACTTTGCTGTGAAATGCAAAGGATATGTAATTGAAAAGTCACAATGAGCTCATCAAATATGGCTTGAGAGTTTTCCAAAACCATGTTTATGCT…	440	312	5.03719	uc012dok.1	Prdm2	PR domain containing 2, with ZNF domain
Peak1474151	chr4	142801350	142803050	CIH	AGGAAAACAACAGAATAATGTCTCTCAGTTCCTCCTCTTAATATCCTAAAACCTCTTTTCCAATATCATCGTGGGCAGAATGATCCAACTGTAGTCTGTGCTATTGTAGGTNNNNNNNNNNNNNNNNNNNNNNNNNNNNNNNNNNACCATTGGGAGGTTGTCTTTGCTGTATATATTACTTTAAAGAATAACCTCGAAGTAAACAAAAAAACTTTGAGATACAATTTTAGTCATGTTCTGGGGACACTGTGTACTAGAAACAAACATTCCCGTGTTTCATTAAAGGGTCCTAAGGGCAAGGCACTGGAACTTGGCAAAAGGCAGTTCACGTGTCAAATACACCCAAATCCTCAATACATGAAATGCGGGGGGTGAAGGGAAACCCCATTTCTCTAGGTG…	526	250	20.2742	uc012dok.1	Prdm2	PR domain containing 2, with ZNF domain
Peak1474151	chr4	142801350	142803050	CIH	AGGAAAACAACAGAATAATGTCTCTCAGTTCCTCCTCTTAATATCCTAAAACCTCTTTTCCAATATCATCGTGGGCAGAATGATCCAACTGTAGTCTGTGCTATTGTAGGTNNNNNNNNNNNNNNNNNNNNNNNNNNNNNNNNNNACCATTGGGAGGTTGTCTTTGCTGTATATATTACTTTAAAGAATAACCTCGAAGTAAACAAAAAAACTTTGAGATACAATTTTAGTCATGTTCTGGGGACACTGTGTACTAGAAACAAACATTCCCGTGTTTCATTAAAGGGTCCTAAGGGCAAGGCACTGGAACTTGGCAAAAGGCAGTTCACGTGTCAAATACACCCAAATCCTCAATACATGAAATGCGGGGGGTGAAGGGAAACCCCATTTCTCTAGGTG…	526	250	20.2742	uc008vqa.1	Pdpn	podoplanin
Peak1476308	chr4	147276800	147278950	CIH	AAGGGTCGCAGTTTAGGGAAGTTGCAGGAACACCATAACAGCATTATAAACTTAAGATCAGAAACAAACACAACCCTGAACAAAGACCCAGTACAGCCCTCGAAGCCCATCAGGAGCTTTGCGTTGACCCAGGCTATTAGTGGAGGAGTATTAGGTGTTTGCACAGCAGTAGCAAAAATCAGTGCAAGGTGCCTGGATCTCAGGTGTGGCTCCCTGAATCCACACCACCTCCTTACCCAGTTTATATGCAGCAACTCCTAGCAGAGAAAACAAAACGGGTCCAGAGATCGTCTGTTGTACAACTGGAACAGAGGAGAAGCTGAGAAATTGAAACGAAAGAGTACAGAGGGTAAAGGGCACAGCAGACTCTTGGAGCCATGATAAGAATCCAACCCCTGC…	602	357	13.0677	uc008vtk.2	Plod1	procollagen-lysine, 2-oxoglutarate 5-dioxygenase 1
Peak1476440	chr4	147412650	147413150	RA	CGAGCCCAGGCAGCGGTCTCCGGGCCCCACCCGCTGCCACCTGCAGGCGCGGTCCGGCGCGGCCCCACCCCCGGCAACGCCTCTTGTCATCCTGTCATCCCTCCGTAGCCACCCCTTCCCCAGCCAGGCAGCCGCTCACCAGCTCCTCGGGGGTGCGGCTCTCCCGTTCACCGCAGCAGCAACACCACCGGCAGCAGCAGCACACGGACCCCCTGCACCCCGCCATCTTCCTCCTTTGCTGCCGCTCCGGACCACCTAGGCCAACCCCCCTCCCACCCAGGATCCGCGCCTCACGTGACTGGCCCCGGGAGGGTCACGTGGCCCTCTCGAGCTCTGGGTCCGGAGACAGGGAGTGGCTGCAGACGGGTGGGGCGAGGGCTCGCGTCACATGACGCAGTA…	166	242	3.48331	uc008vts.1	Clcn6	chloride channel 6
Peak1476440	chr4	147412650	147413150	RA	CGAGCCCAGGCAGCGGTCTCCGGGCCCCACCCGCTGCCACCTGCAGGCGCGGTCCGGCGCGGCCCCACCCCCGGCAACGCCTCTTGTCATCCTGTCATCCCTCCGTAGCCACCCCTTCCCCAGCCAGGCAGCCGCTCACCAGCTCCTCGGGGGTGCGGCTCTCCCGTTCACCGCAGCAGCAACACCACCGGCAGCAGCAGCACACGGACCCCCTGCACCCCGCCATCTTCCTCCTTTGCTGCCGCTCCGGACCACCTAGGCCAACCCCCCTCCCACCCAGGATCCGCGCCTCACGTGACTGGCCCCGGGAGGGTCACGTGGCCCTCTCGAGCTCTGGGTCCGGAGACAGGGAGTGGCTGCAGACGGGTGGGGCGAGGGCTCGCGTCACATGACGCAGTA…	166	242	3.48331	uc008vtu.2	Mthfr	5,10-methylenetetrahydrofolate reductase
Peak147676	chr1	181732500	181734150	CIH	AGCCCACAGATTCTTTAGTATATCAAAAACCAAATTATATTTTCTTCTAAAGAATCCACGCTCTTTAAAAAATGTCTCCAACTGTCTATTAAAAAAAAAAGCACCCAAACTCAGCGACTTGGTTAGATCTCAGTGGCGGGGCTCGAGCTTAATAAGCTCGAGGTGGTAGCTTCGATCACTGGCATCAAAAATAAACAAAAATAACAACGCTCACTTTCCTATAACAACACACCTCTAAGAATGGCTGCCGTTTGCTTTAGGAACCGAAAAATCACAAGATCCCATNNNNNNNNNNNNNNNNNNNNNNNNNNNNNNNNNNNNNNNNNNNNNNNNNNNNNNNNNNNNNNNNNNNNNNNNNNNNNNNNNNNNGGTTCCACAAAGTCAACAAAAACCACCTGT…	447	242	12.7797	uc011wxn.1	Ahctf1	AT hook containing transcription factor 1
Peak1476844	chr4	147817850	147819100	RA	CCACTGCCAAACCAGTATTTTCACAACTTAAGGTTTCAAAGTATCCACGATACACACATTTTGGATTTCCAGTCAAGTGGCCTACTTTAGTAAGGCGTCTTTGACACGTCTACCATTCCTATGGAAGGTAGCAGTTTCCAGTTTAGGCAACTGGGACCTTAGAGCAGGAAACAGGCCAATTCTTACCTCCTGTGTAGAGAAAGGAGCCAGACAGGCCTCCGAAGTAGATGAGAGCCAAGTGTTCCAATTTCAGAGCGGACAGGTAGTAGAGGCAAGCAGCACAGACGCAGCCCAAGGTGTAGAGGAAGACTCCAAATCGAACAACATCCTGGGGCTCCAGAATTCTGTCCACCAAAGTTCTGTCATCACTCTTTTTGTGGTCAATGCCCTTGGAAAAGT…	134	185	2.25236	uc008vup.1	Ubiad1	UbiA prenyltransferase domain containing 1
Peak1477022	chr4	148000200	148001950	CIH	TTAAGTTTCTTCTATAGCCTGGACCTGAATCGGGTTTAGCACGTGCTTTAACGTGGAAAAAACCAGCCAAGCATTGGGATCTGAGGAACCCTCCCTGTGCTGGTGGAGCACGAACACCGACATCAGAACAGTTATCTAGCAGTTCTGGTGCTCATCCTCGGAAAGGTCTGGCTAAAGTTAGGCGTCGAGGGAGCAACGACGGCTACTCCGGGAGGTAGGCCGCCGCTTCCCAGAAGGCCGTGCGCGACAGACAACGTTGATGATTTTCCCCCCCTTTCAACTGGGCCCAGGGTGGGGCCCGCGGAGGTCCAAGTCCCATGGTGACAACAGTTATTCTCAAAAGCGACAATCTACAGGGACTAGGACGCCTGGAAACCCGGGGCGGCCACACACTTCCGC…	908	580	14.9628	uc008vvi.1	Tardbp	TAR DNA binding protein
Peak1477022	chr4	148000200	148001950	CIH	TTAAGTTTCTTCTATAGCCTGGACCTGAATCGGGTTTAGCACGTGCTTTAACGTGGAAAAAACCAGCCAAGCATTGGGATCTGAGGAACCCTCCCTGTGCTGGTGGAGCACGAACACCGACATCAGAACAGTTATCTAGCAGTTCTGGTGCTCATCCTCGGAAAGGTCTGGCTAAAGTTAGGCGTCGAGGGAGCAACGACGGCTACTCCGGGAGGTAGGCCGCCGCTTCCCAGAAGGCCGTGCGCGACAGACAACGTTGATGATTTTCCCCCCCTTTCAACTGGGCCCAGGGTGGGGCCCGCGGAGGTCCAAGTCCCATGGTGACAACAGTTATTCTCAAAAGCGACAATCTACAGGGACTAGGACGCCTGGAAACCCGGGGCGGCCACACACTTCCGC…	908	580	14.9628	uc008vvj.1	Gm572	predicted gene 572
Peak1477727	chr4	148680600	148681300	RA	CGAGGGCCAAAGCAGCGGTGGATTGCGATGATAAGGACAGAAACACAGAATTTCACCCCAACAAGAATGGAATCTTCAAGCCAGTTTACCCTGAAGGCTCATATAGCAATTCACCAAAGAGAAAAAGTGATTTGGGAGCTCAATTTTGCATTTCCAGTCGGTGAGGGTTTGCGTTGCATGAACAATGACTAGCTTGCTCTGAGTGGCCTCCCAACCCCCACAACTTGGCTTCTGGTGCGGCCAGTCACCCTGAAAGCTGCCAGGGCTGTCACTCGGTGCCTACCAGCAACCGGACTTGGCTCCTAAAGGATTTGTCAGATCATCCTCCCAATATGGCTGCCAGAGTGATCCTGGTCGGCTGAACGTCGAGCCCACACCAGCCTTCCTCCCATCTGGCCA…	121	183	3.1616	uc012dpr.1	Ube4b	ubiquitination factor E4B
Peak1477855	chr4	148799950	148800600	RA	TCCTTTCAAGGTGCCCCCCCCCACGCCCCAGCCTCCTCACCTCGTCAGCGCTCAGCTCCTCCATCGCTTTCCTCTTAATGGTGAAAGGCGTTAGAGAGATCCTTCAGTTCTTGAGACCAGGGCGGGAGCAAAGGAAGAGTGGAAGGTATCTATCGGGCTGTCTGGTCCCCCAATGGGGGAGGTTTCAGAATTGCATAGTCAGAGGTTAAAAACTAAGAACACGAGGCACTGAATCGCCTTGGCTTCGGCCGCTCGCACCGCCGCAGCCTCCTCCAGCAGCAAGCGCCCAGAGCTGCCGCCTCTGGCCACGGCCACCGCTATGGGGTCCTCTCCAGGCGCCACTGACTCCCCTCAGCTTCCCAGGTTACCCAGGGCGGGCGGCGCGGTCTCCAGCTCGGC…	155	191	1.33256	uc008vwh.1	Rbp7	retinol binding protein 7, cellular
Peak1478318	chr4	149264500	149265600	CIH	GGTCAGATGGCTAAAGCGGGAGAGACCAGGACACAGAACAAGAAAGACAAAAAAGTCATACTCGGTACATACATCTCTCAGGCCACACCCCAAGTGCTTGAGCTCAGACAGGCATTCCAGAGCGTTCTTAGAGCTTCTGAGAGAAATCCTGAAGTCAGACCCTCAGGACCTCCTCAGGAAGGTGGGATGCTTTGGAAACTGGGCTCCCAGCCTGGCTCCCCCTCAACGTCCCAACAAGATTCCTGCTAAACAGGAGCGAGCCTTCAGGCAGCTGAAAAGACAGGCTTGTGGGGTTGGCGCCAGGGCCCAAACCCACTGGGGCAAGCTGAACTCCAGCAGGAGGTGGCTGTTCACCAGTAAGCAAGTTGTAAAACCCAGCTCAGACACAACATCTGGCAG…	643	372	15.0039	uc008vxe.1	Slc25a33	solute carrier family 25, member 33
Peak1478318	chr4	149264500	149265600	CIH	GGTCAGATGGCTAAAGCGGGAGAGACCAGGACACAGAACAAGAAAGACAAAAAAGTCATACTCGGTACATACATCTCTCAGGCCACACCCCAAGTGCTTGAGCTCAGACAGGCATTCCAGAGCGTTCTTAGAGCTTCTGAGAGAAATCCTGAAGTCAGACCCTCAGGACCTCCTCAGGAAGGTGGGATGCTTTGGAAACTGGGCTCCCAGCCTGGCTCCCCCTCAACGTCCCAACAAGATTCCTGCTAAACAGGAGCGAGCCTTCAGGCAGCTGAAAAGACAGGCTTGTGGGGTTGGCGCCAGGGCCCAAACCCACTGGGGCAAGCTGAACTCCAGCAGGAGGTGGCTGTTCACCAGTAAGCAAGTTGTAAAACCCAGCTCAGACACAACATCTGGCAG…	643	372	15.0039	uc008vxf.1	Spsb1	splA/ryanodine receptor domain and SOCS box containing 1
Peak1478386	chr4	149328000	149329700	CIH	AGCAAGGGGAGTTATACTCCACAACCTTCCAGAGCCAATGGCCAGCCCCACTACTGTTCACAGACAGGCAAGAACATTTAGGAAACACACATATTCACAACGATACACAACAACAGACACGAACAGAAACTCACAAGGTCACACTCTCATTCGCAAAAGCACACACAACTTCCTGGCTGGCAAACATCTTCACAGGCACCATTTGTGAACATTCAGTCTTTGCCATGGCACATCCTTAAACTTGGAGATTAGCAAGTCCTCGCACACTCGTCAGGCGCGGGACAACTCATCCTCTGCTCTACCATCCGATTCAGGCTGCTCTTGTTTCTCTGTTTCCATCGATTTCCTGACATAACCTCGGTTGCCCGGAGAAGCATCGGCGGCTCCGGGGTGGCTGGC…	408	279	5.45556	uc008vxg.1	Spsb1	splA/ryanodine receptor domain and SOCS box containing 1
Peak1478386	chr4	149328000	149329700	CIH	AGCAAGGGGAGTTATACTCCACAACCTTCCAGAGCCAATGGCCAGCCCCACTACTGTTCACAGACAGGCAAGAACATTTAGGAAACACACATATTCACAACGATACACAACAACAGACACGAACAGAAACTCACAAGGTCACACTCTCATTCGCAAAAGCACACACAACTTCCTGGCTGGCAAACATCTTCACAGGCACCATTTGTGAACATTCAGTCTTTGCCATGGCACATCCTTAAACTTGGAGATTAGCAAGTCCTCGCACACTCGTCAGGCGCGGGACAACTCATCCTCTGCTCTACCATCCGATTCAGGCTGCTCTTGTTTCTCTGTTTCCATCGATTTCCTGACATAACCTCGGTTGCCCGGAGAAGCATCGGCGGCTCCGGGGTGGCTGGC…	408	279	5.45556	uc008vxh.1	H6pd	hexose-6-phosphate dehydrogenase (glucose 1-dehydrogenase)
Peak1478524	chr4	149461150	149462100	RA	CAACCCCCAGAACAGGATGTCCTGGCCATTTGCTAACCTCCTAGAGTGGCTCTGAGAGGCAGAAGGCAACGATTGGGACAGGACTGGGAGGTACTAGGTAAGAGGGAAGCGTAGAGGCGCAGAGGCGTGGGGAAACGCGGAGAAGCGATTGAGCTTGAGGCTGAAAGAGCATCAGGGCGGAGCAATGCGCAAGTGGGGGGCATGGGAGGAGCTTGAAGGAGGCTGGGCGGGGCTCTGGGGCTACAGGGCGGGACATGGAGAGCTCAGGGGCGGAGCGCTGGAGCTTCAGATTCGGATGTGTTACTGCGCAGGGGCGGGGTGCAGGGGCGGGACGCGAGGAGAGCGCGCAGGGTTACAGAGTCGGGGTGTGGAGAGCTCATGAAGGGGCTACCAGCTTGG…	100	163	3.65257	uc012dpu.1	Mir34a	microRNA 34a
Peak1478524	chr4	149461150	149462100	RA	CAACCCCCAGAACAGGATGTCCTGGCCATTTGCTAACCTCCTAGAGTGGCTCTGAGAGGCAGAAGGCAACGATTGGGACAGGACTGGGAGGTACTAGGTAAGAGGGAAGCGTAGAGGCGCAGAGGCGTGGGGAAACGCGGAGAAGCGATTGAGCTTGAGGCTGAAAGAGCATCAGGGCGGAGCAATGCGCAAGTGGGGGGCATGGGAGGAGCTTGAAGGAGGCTGGGCGGGGCTCTGGGGCTACAGGGCGGGACATGGAGAGCTCAGGGGCGGAGCGCTGGAGCTTCAGATTCGGATGTGTTACTGCGCAGGGGCGGGGTGCAGGGGCGGGACGCGAGGAGAGCGCGCAGGGTTACAGAGTCGGGGTGTGGAGAGCTCATGAAGGGGCTACCAGCTTGG…	100	163	3.65257	uc008vxj.1	Gpr157	G protein-coupled receptor 157
Peak1478708	chr4	149655700	149657200	CIH	CTCCGCCACCATCGCGGAGGTGCCGCTGCTCCCACAGACGCTCGCGAGCCGCCCCCCGCGCTCCGCAGCCTCTCGCCCCGCCGGGCCTCGGTCCCCGCCTCCTTCCCCGCGCCTCGTCCCCTCACGCGCTCCCCACCTTGTTTCCGCCTCATTTTCTCTCCTAGTTGAGGGGTAGGAAAAAAAAAAAAAAACCCTACCATCCTCCGGTGGGAGCCACTCGCCCTCTGGGAAAAAAAAATCCACAAAACCAGACATGGTCCTGGGCTCCCACTGCTGAAGGCTTGGCCCACCCGAGGAGGTCGAAGTCCCGGCAGGGAAGCCCCGCAGCCCCCCGGTGTCGCATNNNNNNNNNNNNNNNNNNNNNNNNNNNNNNNNNNNNNNNNNNNNNNNNNNNNNNNN…	427	232	12.1239	uc008vxq.2	Eno1	enolase 1, alpha non-neuron
Peak1478708	chr4	149655700	149657200	CIH	CTCCGCCACCATCGCGGAGGTGCCGCTGCTCCCACAGACGCTCGCGAGCCGCCCCCCGCGCTCCGCAGCCTCTCGCCCCGCCGGGCCTCGGTCCCCGCCTCCTTCCCCGCGCCTCGTCCCCTCACGCGCTCCCCACCTTGTTTCCGCCTCATTTTCTCTCCTAGTTGAGGGGTAGGAAAAAAAAAAAAAAACCCTACCATCCTCCGGTGGGAGCCACTCGCCCTCTGGGAAAAAAAAATCCACAAAACCAGACATGGTCCTGGGCTCCCACTGCTGAAGGCTTGGCCCACCCGAGGAGGTCGAAGTCCCGGCAGGGAAGCCCCGCAGCCCCCCGGTGTCGCATNNNNNNNNNNNNNNNNNNNNNNNNNNNNNNNNNNNNNNNNNNNNNNNNNNNNNNNN…	427	232	12.1239	uc008vxr.1	Rere	arginine glutamic acid dipeptide (RE) repeats
Peak1479021	chr4	149930200	149931150	CIH	TTATCACTGGCTCCCTCTGAAGTCCCATGTATTTAGGCAAACACAAACTGTTTTTTAGGAGACTTAGGTTGGCCAGAATGACAAAGTATCTATGGCATAAAACAGATTAAGAATTGCCCCTTGTTTCTGGAACATTCAAGATGTCAGGTTCAATGCCATGGCCTCAGAGTTGGTACTTATTATACCTGTGGGCGCCGTGTGTGCTGGCTTAGGACACAGACCCTAGGGGCTGCGCATGCTTCCTTAGACTCTTGTGTCTCAAACTGGTCAAATCAACATTATCCTAAGAATAGAATGCATTCTGATAATCCAGGTCACAGTTAAGCATTTGGGAGTCCAGTTGGAACCACCAGCACGTGTGGCTTCCAGGAGGTCCTTGATCAACCCTGAAGAGGAAGG…	410	101	40.3997	uc008vxs.1	Rere	arginine glutamic acid dipeptide (RE) repeats
Peak1480570	chr4	151381750	151382750	RA	TGGCTGCTCAGCCTGTCGGAAGGGCTGTGTGTAAGCTGGGCCAGCCTCCTGGGCCCAGGAATGCTGCTCTGCCTTTAATAGCTGTGTGAACAGTCCTTCTATGGGCAACAGGCGGTTGCCTGGGTACCTGCATGTTTGCCTCCTTAGAACCTGTGCTTCCCATGGTGACCCTGAAATTTAGACCAGAGGCATTCTCGTTGGAAAAGGAGGAGAGGTTCCTTGAGTGGAAAGCCTGAAAGGGTTTAGAAATGGAATAAAAGCAAATGTCTCCAGCCAAGGCTGTGTCAACCCAGGAATGACAGAGGACTGACTCCAGGGTGCTTGGGCAGGCTTGAGGCTGGAATGCTTTCAGAACGGAGGTGGGGGACAGTTAACAGCAGACGCCGCTGATGGCAGATG…	122	197	4.16973	uc008vyx.2	Phf13	PHD finger protein 13
Peak1480570	chr4	151381750	151382750	RA	TGGCTGCTCAGCCTGTCGGAAGGGCTGTGTGTAAGCTGGGCCAGCCTCCTGGGCCCAGGAATGCTGCTCTGCCTTTAATAGCTGTGTGAACAGTCCTTCTATGGGCAACAGGCGGTTGCCTGGGTACCTGCATGTTTGCCTCCTTAGAACCTGTGCTTCCCATGGTGACCCTGAAATTTAGACCAGAGGCATTCTCGTTGGAAAAGGAGGAGAGGTTCCTTGAGTGGAAAGCCTGAAAGGGTTTAGAAATGGAATAAAAGCAAATGTCTCCAGCCAAGGCTGTGTCAACCCAGGAATGACAGAGGACTGACTCCAGGGTGCTTGGGCAGGCTTGAGGCTGGAATGCTTTCAGAACGGAGGTGGGGGACAGTTAACAGCAGACGCCGCTGATGGCAGATG…	122	197	4.16973	uc008vyy.1	Klhl21	kelch-like 21
Peak148281	chr1	182332350	182333450	CIH	GTGGTGATAGGTTAAAATTTGACCCCCATCCCAANNNNNNNNNNNNNNNNNNNNNNNNNNNNNNNNNNNNNNNNNNNNNNNNNNNNNNNNNNNNNNNNNNNNNNNNNNNNNNNNNNNNNNNNNNNNNNNNNNNNNNNNNNNNNNAAAGTGGTGGGGGCGGGGGTGGGGCTATAGCTGAACCAAGTTAAGTCTGATGGTCACTGGGAGGGAAGCTCTGTCCCATGTCACCTGGTCACTGGTCACTAATAGGGTCTCCTTCTGGGTCTTTGAGCAAGCATGGAGAGGGTGTCTGTTTCTCTGGCCTTTGTGTTAGGGAAAAGGAAAGAGCTAAGCTTGGGGAAAGGGAAGCGGAAGCGGCTTGTGGGTGCTCTGTGCATCCAGCCCAGCTGCCCCGTTCCC…	567	302	16.7063	uc007dwg.1	Itpkb	inositol 1,4,5-trisphosphate 3-kinase B
Peak1482993	chr4	153798800	153800100	CIH	GTGGTCTCGCCTCCTGACACTGGGTGACTTATCAATTCTGTTTTATTTTCAAGTGGGCAAGTCTATGTATGCCAGGAGCCCGTGCTTCCCCCACGGTCGGCGATAAATCGTGACTGAGTGCTAACAGCATACACATTGCCTCCCATTAATGCTTCCTGTGTCGGGATGCCGGGCTAGAGCCAGTTGGGCTGCACGAGGAGCTTTCCCGCTGGAGGAGTGAGGCCTCTGGGCTGCCTTCCAGTCCTAACTGGAAGCTAATGCTTTCACACATTCACAAAACCCATGCTAGGGGTGCAGGCGCAGCTGGGGTTGGCCTGGGTCAGAGATCACAATGGGTCCTCAAGGCCCTGGGTGATGACTCCCACCCAGGTGGGGCACACAGAAGAGTGTGGGGTGATT…	422	287	5.7563	uc008wbx.1	Prdm16	PR domain containing 16
Peak1483736	chr4	154440150	154441000	RA	TACTCATCTTGCCCTTCCACTTTCTCTCCTCACTGAAAAGCCTCTTGTTTCCCTGATCTGTGCAGGATCTGTTTGGGTTAACAAGCTCTAGCAGCCCAAGCTAGTAGAAAAGATGGGCTGATAGCTCCACCTGCTGGCCATCTTGGGTTTTGTCCCATAGGAAGAATCCTTGAGAGCCCACAAAGGAAGAACTTGAGGATCAAGGCACCGCTGTGCCTAGGATTTAAGCCCACGGAGAGAGACGCTTACTTAGGCCGTATCCCTGAGAACAACAGATACTTGAATAGTGTTTCTGGTCTTGTTCCCCATGGCTGAGAGAAGAGAATGCAAAAAAGCAGTCGCGTGTAAGGAGCAGTCCAGGCGGGGACACTTAGAACAGGCCATACCCCATGGTTATGG…	95	159	3.87551	uc008wcs.1	Pex10	peroxisomal biogenesis factor 10
Peak1483946	chr4	154608900	154609300	RA	NNNNNNNNNNNGCCCTGGGGAGTGGGAGCACAACTACAGAGACATGCAAACAGTTTGCACTGGATATTTCTGAGAGCTGGGCCCTATCCCAGCTTGTTCCAGAGGGAAATCCTGGCTCATGCAAGGAAAGGGTGTTTTTCTCATATAGCCATTTTTCCTTGCTGCAACAGGGCAGTAAAAGGGCACTTGGGTCCAAGCCAAAAAGCTTGNNNNNNNNNNNNNNNNNNNNNNNNTTGCCCCCAACCCTGCAGAGTCTGCCTGAGGCCAGAGTTCAGCCTTAAGGAGCAGGAAGCTGAGCTCCTTCAGCAGGCTGGCCACTTCCCCTTTCTGAGGAAGAGACACCCCAGTGGAGCAGCTTTCTATGTCCTACCAGAGGCCATATGCCTGCAGATGTCCCCAG	165	203	1.37671	uc008wcz.1	Ski	ski sarcoma viral oncogene homolog (avian)
Peak1483946	chr4	154608900	154609300	RA	NNNNNNNNNNNGCCCTGGGGAGTGGGAGCACAACTACAGAGACATGCAAACAGTTTGCACTGGATATTTCTGAGAGCTGGGCCCTATCCCAGCTTGTTCCAGAGGGAAATCCTGGCTCATGCAAGGAAAGGGTGTTTTTCTCATATAGCCATTTTTCCTTGCTGCAACAGGGCAGTAAAAGGGCACTTGGGTCCAAGCCAAAAAGCTTGNNNNNNNNNNNNNNNNNNNNNNNNTTGCCCCCAACCCTGCAGAGTCTGCCTGAGGCCAGAGTTCAGCCTTAAGGAGCAGGAAGCTGAGCTCCTTCAGCAGGCTGGCCACTTCCCCTTTCTGAGGAAGAGACACCCCAGTGGAGCAGCTTTCTATGTCCTACCAGAGGCCATATGCCTGCAGATGTCCCCAG	165	203	1.37671	uc008wda.2	2610002J02Rik	RIKEN cDNA 2610002J02 gene
Peak1484209	chr4	154864650	154865550	CIH	NNNNNNNNNNNNNNNNNTCAGGACTGAACAATGACAGACACATTTCTATGGCCCGGCAGGAAGCGCCCAGGGCAGGGAGGGGGAAGTGTGCAGACCACTCAAAGGCTGTTTCAAGAAGGAATGGGCTTCAAGGAAAGGCTGCAAGGTGCACAGAAGCTAACAAGAAGGGAAGGTATCAAGTGTGAATCATGGAAAGGTCTCAGAGTCAGCGTGGTGGCCAGGCCCCCCAGAGAGTTGTGGCTCTTGTTTAAAAGAGGGTAGTGCAGGCCAAGAGGAAATAAGAGAGGTATTCACCTGGTTTTGGAAAGGGCAGAATGGGAGTGAAAAAGTCATTGTGGCAGGAGTCATATTAGTTGAAGATGGCTGGACAAATAGGCACGACGGACCAGACCGGATGGC…	373	223	8.17118	uc008wdq.2	Gnb1	guanine nucleotide binding protein (G protein), beta 1
Peak1484414	chr4	155079650	155080150	RA	TGGGCCGCGGAGGTCGGGCCACGCCCGGCTTCCACGCTCAGCGAGCCCTCAGTGGGGTCCGTGCGCGCGACACCCTCGGTAGTGTAGGCATCCCCGTAAACCCTAGAGGTGGCCACACGACAGCTGGGGCCCTCTGGGTGCTGGACGACCGGGCAGTATCACGGGGTAGGCCAAGGTCTTTCCGTGCTGCGAAGGGTGCCTGGTGTTTATCTTTCCCGTATATGTGTCGTCCGGCCACCTTGGAAAGCTCTCCACACGTCACATCAAGATGGAACGAGTCTGGAAGCAACAACAGTGATCTGAGGTGTTAACGTCAGGGACTGTTTATTGCTGTCTTCGTTTGCAAGTCTCATGCACCAGCCACCACCCCTCTCAGCCCCATAACTTTAGTCAGTAATT…	120	174	2.62691	uc008wel.2	Ssu72	Ssu72 RNA polymerase II CTD phosphatase homolog (yeast)
Peak1484414	chr4	155079650	155080150	RA	TGGGCCGCGGAGGTCGGGCCACGCCCGGCTTCCACGCTCAGCGAGCCCTCAGTGGGGTCCGTGCGCGCGACACCCTCGGTAGTGTAGGCATCCCCGTAAACCCTAGAGGTGGCCACACGACAGCTGGGGCCCTCTGGGTGCTGGACGACCGGGCAGTATCACGGGGTAGGCCAAGGTCTTTCCGTGCTGCGAAGGGTGCCTGGTGTTTATCTTTCCCGTATATGTGTCGTCCGGCCACCTTGGAAAGCTCTCCACACGTCACATCAAGATGGAACGAGTCTGGAAGCAACAACAGTGATCTGAGGTGTTAACGTCAGGGACTGTTTATTGCTGTCTTCGTTTGCAAGTCTCATGCACCAGCCACCACCCCTCTCAGCCCCATAACTTTAGTCAGTAATT…	120	174	2.62691	uc012dqw.1	Tmem240	transmembrane protein 240
Peak1484701	chr4	155367300	155367900	RA	TTCGTACCGGAGGCCGGGTGTTTTTTTCCCCACCGTTCCCGGTTGTCTTATTCGCCCCTTCCCGGAAGAAAGATGGCGGCGGCCTGAGCCGAGTTCTGCGTAAGACTTGGCGGGCGCCCAGACCCGGCGCATCAGAAGCCGGGGTGAGTGAGGGGTCCCTGCAGTCGCCGTGCGAGGGGCGGGCTTGGGAGGCCATTCGGGTAGCGTTCGAATCGCGCCAGGTCTGAGCCGGCTCGACCCCGCGGGCCGCCCTCTTCCTCGGCTGCTGCTTCCGGAACTCACTGCCGCGGGGGATCTGAGGCTCGGGGCTCTGTTACCGGCTGGCGTTGTGACCTCAACTTGTGGTCCAGCAGCATCTCTGCCTCGGTTTCCCCTTTGGTAAAACGTGCGCCATGAGTT…	141	228	4.75173	uc008wfs.1	Sdf4	stromal cell derived factor 4
Peak1484701	chr4	155367300	155367900	RA	TTCGTACCGGAGGCCGGGTGTTTTTTTCCCCACCGTTCCCGGTTGTCTTATTCGCCCCTTCCCGGAAGAAAGATGGCGGCGGCCTGAGCCGAGTTCTGCGTAAGACTTGGCGGGCGCCCAGACCCGGCGCATCAGAAGCCGGGGTGAGTGAGGGGTCCCTGCAGTCGCCGTGCGAGGGGCGGGCTTGGGAGGCCATTCGGGTAGCGTTCGAATCGCGCCAGGTCTGAGCCGGCTCGACCCCGCGGGCCGCCCTCTTCCTCGGCTGCTGCTTCCGGAACTCACTGCCGCGGGGGATCTGAGGCTCGGGGCTCTGTTACCGGCTGGCGTTGTGACCTCAACTTGTGGTCCAGCAGCATCTCTGCCTCGGTTTCCCCTTTGGTAAAACGTGCGCCATGAGTT…	141	228	4.75173	uc008wft.1	Sdf4	stromal cell derived factor 4
Peak1484891	chr4	155576950	155578150	RA	AAATGCTGTTCGGCTGAGGAGACAAGTGGCTGTCTTGATCCTGCTCGGGTCTTGGGTAGGGCTGTGTGAGGAGCCTCAGTGGGTCCTGACTTCACAGTCCTGAGGATTTGCTTTCTAGTTTTTGGAGAAATATCCTTCTGGATTTCCTACCAGGTGCTCATGACTTGCCTCCCATACCCTCTGGTGCTTCTTCTCCAAAACTAAGTGAGCCAGGAGCCCCCGCCCCGCCCACTCTAACCCGAGACCTCTCGGATGCAACGTCGTCGGGTTCACTTTCGTAGCCGGAGATCGGCTACGCGTAACAACCGGAGAGGGCGGGCGGCAGGCCGGGCTGGAGGCTGGCTCTTCATTGGCTGGGAGGAGTGTGGGAACTGAAGTCGAGAAGGATTCACANNNNNN…	162	316	10.5531	uc012dri.1	Isg15	ISG15 ubiquitin-like modifier
Peak1485390	chr5	3595800	3597050	CIH	TGATAACCTTTGGTACCGGGGCCCGGGTTCTTCGTGCCCCCTCCACTTAGAGATGGATCTCACAACATCCCTGCCATGCCTTTATGGAGGCAGGCCTTGGGGAGCTAGTGCTCACAGGAATTTAGTGTCCCTGCCGAGGGGAGAGAAGAATCCGAGTCACTCTACCTTGACCGCGCGAGGGCGTCGGCCCTCCCGGTATTTGGCCCGCGAGTCACACACAGCCGTCTGGACGTGGTGATCGAATACGCCACCAGGTTTCCCGTCACTGGATGCCATCTTGCCGGCTCTAGTCCCCCGCGCCAGAACAACATCCGCCAGCCGCGCTCCTCTGAGTCCAATAAGAGAGCAGGATGGACCAGGCGTGCTAGGATTGGCTGAAGGATCGACCCCATCGACGAT…	393	257	6.32255	uc008whd.2	Rbm48	RNA binding motif protein 48
Peak1485390	chr5	3595800	3597050	CIH	TGATAACCTTTGGTACCGGGGCCCGGGTTCTTCGTGCCCCCTCCACTTAGAGATGGATCTCACAACATCCCTGCCATGCCTTTATGGAGGCAGGCCTTGGGGAGCTAGTGCTCACAGGAATTTAGTGTCCCTGCCGAGGGGAGAGAAGAATCCGAGTCACTCTACCTTGACCGCGCGAGGGCGTCGGCCCTCCCGGTATTTGGCCCGCGAGTCACACACAGCCGTCTGGACGTGGTGATCGAATACGCCACCAGGTTTCCCGTCACTGGATGCCATCTTGCCGGCTCTAGTCCCCCGCGCCAGAACAACATCCGCCAGCCGCGCTCCTCTGAGTCCAATAAGAGAGCAGGATGGACCAGGCGTGCTAGGATTGGCTGAAGGATCGACCCCATCGACGAT…	393	257	6.32255	uc008whf.1	Pex1	peroxisomal biogenesis factor 1
Peak1485852	chr5	4104000	4104850	CIH	ACCACAACAGCAAAGATCAGGCACGGGCGTCTGCAGCCGCCACCCCAGCCTCCCGCGCGCCCGCCACCGCTAGCGCCCCCCGAGCCCGCCCGCTTAGCCGGGGCACAGACTGAGGACCCCGAGGTGCACGTACCGCTCCAGCGGGCAGCTGGACCATGTGGCCCACGGCGAGACGGAACAGGTAGACGAGGCTGAGAGTGAAGGCGCAGGCGATGAGCAGCGTGGAAAGCAAGTTGCCTCCTGTCACCTGCTCCATCGCCTGTCCGAGCACCCAGCCGCCTGACTGCAGCAAGCCCAGAAGTACCATCCCGACCGTCGCTTCGATCCGCCCGGTAGGCTGGGGGCCGAGGTCGCACACCGCTTCTCGGAAAAGATGGAGCAGGAGAAGCCGGCAGATAG…	393	229	9.26812	uc008wie.1	Cyp51	cytochrome P450, family 51
Peak1485852	chr5	4104000	4104850	CIH	ACCACAACAGCAAAGATCAGGCACGGGCGTCTGCAGCCGCCACCCCAGCCTCCCGCGCGCCCGCCACCGCTAGCGCCCCCCGAGCCCGCCCGCTTAGCCGGGGCACAGACTGAGGACCCCGAGGTGCACGTACCGCTCCAGCGGGCAGCTGGACCATGTGGCCCACGGCGAGACGGAACAGGTAGACGAGGCTGAGAGTGAAGGCGCAGGCGATGAGCAGCGTGGAAAGCAAGTTGCCTCCTGTCACCTGCTCCATCGCCTGTCCGAGCACCCAGCCGCCTGACTGCAGCAAGCCCAGAAGTACCATCCCGACCGTCGCTTCGATCCGCCCGGTAGGCTGGGGGCCGAGGTCGCACACCGCTTCTCGGAAAAGATGGAGCAGGAGAAGCCGGCAGATAG…	393	229	9.26812	uc008wif.1	Mterf1b	mitochondrial transcription termination factor 1b
Peak148628	chr1	182655800	182656750	RA	ACCGTCTGGCAGTTGCAAGAGACTCCGTAACTGGCCTGCAACTTCCCAACAGCGACTCTGCACAGATGTCTCTGCAGTTGTCCCCTGCAGGGTCGGACGCGACCAGCAGCCACCCCCAACACCGCTGCTTGGGGTTCACCTCACACACCCCCGACCAACGCGGACCGCCACGAACCCCACGGGACGTCCCGGCTCCCTGGGACGGCCACGGCGGTGGGGTGAGCCTCTCTCCGAGAGGGGCGTGAGGTCCCCAGCAAGCCGAGGGCACGGGAGGGCGTGGCCCACACGCTCGGGGGCGGGGCACCCGGCGCTTTCAAACCCCAGCCGCCTTGGCGGCGGAAGTTCCGGTGTCGGCGAGCGGAGGTGAGAGGTCAGCAGGAAGTCGATACGTGGCCGCCG…	144	203	2.63856	uc007dwp.1	Mixl1	Mix1 homeobox-like 1 (Xenopus laevis)
Peak148628	chr1	182655800	182656750	RA	ACCGTCTGGCAGTTGCAAGAGACTCCGTAACTGGCCTGCAACTTCCCAACAGCGACTCTGCACAGATGTCTCTGCAGTTGTCCCCTGCAGGGTCGGACGCGACCAGCAGCCACCCCCAACACCGCTGCTTGGGGTTCACCTCACACACCCCCGACCAACGCGGACCGCCACGAACCCCACGGGACGTCCCGGCTCCCTGGGACGGCCACGGCGGTGGGGTGAGCCTCTCTCCGAGAGGGGCGTGAGGTCCCCAGCAAGCCGAGGGCACGGGAGGGCGTGGCCCACACGCTCGGGGGCGGGGCACCCGGCGCTTTCAAACCCCAGCCGCCTTGGCGGCGGAAGTTCCGGTGTCGGCGAGCGGAGGTGAGAGGTCAGCAGGAAGTCGATACGTGGCCGCCG…	144	203	2.63856	uc007dwq.2	Acbd3	acyl-Coenzyme A binding domain containing 3
Peak148680	chr1	182707950	182708900	CIH	GCGCCTTGGCCTCGGGATCTTCCGGGTCCCACCGCGCGCTGCTCGCGGGCAAGCCGCTGGGCTCTGGCGCCTTGAGCATCCGAGCAGGTCCTGCCCCCGCCGTAGGCGTGGGGACCTAGAGCTGCCCTCCGCTCCTTGTCCCGGGCCAGAGGCGGACACTAGGCGGTAGAAGCAGCTGCAGGGTCTGCCCTGCCCCCGCCCCGCGCGGAGAGCTGCTGCCAGGAACAGCAATATTAATAGGTACAAACTTCCTGGAAAGATTTTCGTCTTCGCGGTAAATGACCCCTCCTTGTCTGCCGGGGCAGGCGACGGGGAAGCCTGGGACCCACAGGAGCCAGGGACATTTGGGACCCATGGAGCTGTGGCTCACGAGAGCTGAGGTTCATTGGTTGGGGACCC…	383	165	18.0684	uc007dwq.2	Acbd3	acyl-Coenzyme A binding domain containing 3
Peak148680	chr1	182707950	182708900	CIH	GCGCCTTGGCCTCGGGATCTTCCGGGTCCCACCGCGCGCTGCTCGCGGGCAAGCCGCTGGGCTCTGGCGCCTTGAGCATCCGAGCAGGTCCTGCCCCCGCCGTAGGCGTGGGGACCTAGAGCTGCCCTCCGCTCCTTGTCCCGGGCCAGAGGCGGACACTAGGCGGTAGAAGCAGCTGCAGGGTCTGCCCTGCCCCCGCCCCGCGCGGAGAGCTGCTGCCAGGAACAGCAATATTAATAGGTACAAACTTCCTGGAAAGATTTTCGTCTTCGCGGTAAATGACCCCTCCTTGTCTGCCGGGGCAGGCGACGGGGAAGCCTGGGACCCACAGGAGCCAGGGACATTTGGGACCCATGGAGCTGTGGCTCACGAGAGCTGAGGTTCATTGGTTGGGGACCC…	383	165	18.0684	uc007dwr.1	H3f3a	H3 histone, family 3A
[truncated: 2,190 more rows]
