# Supplementary material for: Aorta macrophage inflammatory and epigenetic changes in a murine model of obstructive sleep apnea: Potential role of CD36
Source: Sci Rep. 2017 Feb 27;7:43648. doi: 10.1038/srep43648 (PMC5327416; doi:10.1038/srep43648)
Supplement: Supplementary Table 3 [file srep43648-s3.xls]

## Sheet: H3K27me3
Supplementary Table S3: Selected H3K27me3 peaks showing differential enrichment between CIH- and RA-exposed aorta macrophages.
Peak.name	peak.chr	peak.start	peak.end	Enrichment in	peak.sequence	CIH.counts	RA.counts	nlog10pval	ucsc.ID	gene.name	mgi_description
Peak10200	chr1	140056300	140056650	CIH	TCATTACAACTAGCAATATTTTTCACCTGTAAATGTTTTTGATCACTGGAGACTTTTATAAATGACACGTTGTTCCCTTTGAACACAGTGTACAATATCCAACAAACTTCATGGAAATATGTCATTTAAAAATAGTGGTACCCATGAAGGGCATTCCCATTCCATGCTAGCCTGTTATATTTTGTACCCCCCCCAAAAAAAAACTTTTATTTTGACTACATCTATGCAATATAAACTCCATGACAATAAGAGAGTATTAAATCTTATAAAATAAGACTCCTTACAGAGTGAATTTCATTGTTTTGTTAAATCCAGTCCAGTGCGGTTTTTCCTTAGGCACATTTTCTTTG	255	20	48.4731	uc007cvk.2	Ptprc	protein tyrosine phosphatase, receptor type, C
Peak10200	chr1	140056300	140056650	CIH	TCATTACAACTAGCAATATTTTTCACCTGTAAATGTTTTTGATCACTGGAGACTTTTATAAATGACACGTTGTTCCCTTTGAACACAGTGTACAATATCCAACAAACTTCATGGAAATATGTCATTTAAAAATAGTGGTACCCATGAAGGGCATTCCCATTCCATGCTAGCCTGTTATATTTTGTACCCCCCCCAAAAAAAAACTTTTATTTTGACTACATCTATGCAATATAAACTCCATGACAATAAGAGAGTATTAAATCTTATAAAATAAGACTCCTTACAGAGTGAATTTCATTGTTTTGTTAAATCCAGTCCAGTGCGGTTTTTCCTTAGGCACATTTTCTTTG	255	20	48.4731	uc007cvl.1	Gm28556	predicted gene 28556
Peak103338	chr2	54011200	54011700	RA	CCCATTTTCCTGCCTTTTCCTTCATTCTTGCTTAATCATATGGAAAGTGCTTAAGCCAGGACTGATCTCTATCCAGCAGGTGGGCAGCCTGCTCCCCAGGGGCTCTCTCATCAACCTCTCCAGAGCTGGTTTCCTTTCATACATCCTGATAGGCTTTTGCATTTGTATTTTCTCAGCATGGTGCTGTTTGGGGATGAGCTTAGGCTGCAGGCCAATCTTTTATGCCTTCCTACAATGATCATGAGCCTCTCAACTGTCCTTTCTTTCTCCCATAGTAATCTAAATAACATGCATAATATCTATAGCACAATTCAGTACATTCATCTTGTGGCATGGTGTTCTCAGAATGGGGCAGCCCCGGAGTGTGGACTACAGGCTGTTATGTATCAAACAGGAAGG…	0	30	8.92366	uc008jrp.1	Rprm	reprimo, TP53 dependent G2 arrest mediator candidate
Peak103338	chr2	54011200	54011700	RA	CCCATTTTCCTGCCTTTTCCTTCATTCTTGCTTAATCATATGGAAAGTGCTTAAGCCAGGACTGATCTCTATCCAGCAGGTGGGCAGCCTGCTCCCCAGGGGCTCTCTCATCAACCTCTCCAGAGCTGGTTTCCTTTCATACATCCTGATAGGCTTTTGCATTTGTATTTTCTCAGCATGGTGCTGTTTGGGGATGAGCTTAGGCTGCAGGCCAATCTTTTATGCCTTCCTACAATGATCATGAGCCTCTCAACTGTCCTTTCTTTCTCCCATAGTAATCTAAATAACATGCATAATATCTATAGCACAATTCAGTACATTCATCTTGTGGCATGGTGTTCTCAGAATGGGGCAGCCCCGGAGTGTGGACTACAGGCTGTTATGTATCAAACAGGAAGG…	0	30	8.92366	uc008jrq.1	Galnt13	UDP-N-acetyl-alpha-D-galactosamine:polypeptide N-acetylgalactosaminyltransferase 13
Peak103342	chr2	54031400	54031700	CIH	GTCAGGGAAAAGCAATAGAATTCCCGGAAAGGTAGCAAATCATGAACTTTTATTTCAAGGTCATGTCTAAAGTGTGTATTTCAACAAATGATGTAGAAACACCTTCTGCAGCCCGTCTAGTCTAGAGATTGCAATCTTCCTGTATTTACCTCCTGATTAGGTCAGGTTATAGACCCATGCCAGTGTACTTGATATGGAACAAAAAAGAAAATCAACATTAGTGAAAGCTTACAAATATCTCATGTAGAGGATAATGGAAAATAAAACCAAATTATTAACAGAAATACTTGTCAGGCATAG	160	20	25.3146	uc008jrp.1	Rprm	reprimo, TP53 dependent G2 arrest mediator candidate
Peak103342	chr2	54031400	54031700	CIH	GTCAGGGAAAAGCAATAGAATTCCCGGAAAGGTAGCAAATCATGAACTTTTATTTCAAGGTCATGTCTAAAGTGTGTATTTCAACAAATGATGTAGAAACACCTTCTGCAGCCCGTCTAGTCTAGAGATTGCAATCTTCCTGTATTTACCTCCTGATTAGGTCAGGTTATAGACCCATGCCAGTGTACTTGATATGGAACAAAAAAGAAAATCAACATTAGTGAAAGCTTACAAATATCTCATGTAGAGGATAATGGAAAATAAAACCAAATTATTAACAGAAATACTTGTCAGGCATAG	160	20	25.3146	uc008jrq.1	Galnt13	UDP-N-acetyl-alpha-D-galactosamine:polypeptide N-acetylgalactosaminyltransferase 13
Peak107649	chr2	106035650	106036150	RA	TTTATGAAGCTGTAGACAACATGATTCCCCAGTATTTCTCTATGTTTTCACAAATAAAGTCTTAACTTCCTAAGCACCACTGACAGGACAGCCCGGGATAAATTGGTAAAGCTCTCCTATCGAAGCTGTGTTTCTCACAGGGCCGAACATTATCTCACAATAATTACTGACTATTTGCTGAGCATTGTGTAAGTTTTTGTGGATTGGTAAATTCCTGCATAAATTTCTCCGCGTTTCCGAAGAAAGAAAAGAATTACTGTATCTAGCCACTGATGGGCTGTGCTCTTGTGTTGAAAAAAAATCTCAGAAATGTATGCGTATTTTGACAGGACATTTCCAGATGAACTCTGAAACTGCTTGTCAGGAAACTTAAACATACTTTTTTTTTTTTTGCCCTGT…	0	39	10.5178	uc008llj.1	Dcdc5	doublecortin domain containing 5
Peak10802	chr1	150221050	150221400	CIH	GCAGGAACTATCAAGCATGGTATCTACAAGCATGGTCAAATTATAAGAAGTGCTGGTGCATGCTGTACCACAGCAAAGACATGTGCAGTGTATATTTAAAAAGCTGGAAAATTTAGAAAGGTCCCATAGAAGGGCACATTGGAAAGAAAGATGTTTGTCCTCTTATAAGTGCTGTGTGCTATGCAATATCACAATGAATTTAATAAATCTAGACAATGTTGTTTCACATACTGCTTAAAATGAATTTAATTTGAAGCAAAGAAAAAATGCTTTGGTGAATAAGATTAATGAATTTGANNNNNNNNNNNNNNNNNNNNNNNNNNNNNNNNNNNNNNNNNNNNNNNNNNNNN	101	26	9.98837	uc007cxs.1	Gm29398	predicted gene 29398
Peak10979	chr1	152745150	152745550	RA	GCCTGTGCTCCAAAGAGCAAGAGATGCTTTCTCTTCATCTTGCGCTGTACTCAAACGAAAGTCCTGTAATTGAGGTGTGTTCTACAGGCACCCATTAATAACAATTAGCAGAGACACCAAAAGAGGGGAGTGAGCCAACCAAAGCTCCCCGCCAAACTGACTAATGTGACTTTGATTGCTGCTGATCCACAACCTGCTGGAAAATTTACTGAGCTCCCGTGAAAAGGATCACATGATCTGAAGTGCACTCTCACAGCTCCCCTCCCCCATTTGCTCAATGTCTAAGCTAAGACACTGTTTATCCTTTTGACTGGATTCTAGGCAACTTCGGTTGAAATGAAGACTCTGTCACAGATTCAAGTTTGTTTCTGAGTTTTGTCAAATTCCTTCCCATTTCCTT	0	31	8.92366	uc007cym.1	Ivns1abp	influenza virus NS1A binding protein
Peak110017	chr2	133903800	133904050	CIH	TTTGCTCCAGTCACTGGAGTTTTTGTTTTCCTTTATTTCAACCCCATGCTGGCTTGCCCACTTGCTGCTGAGTCATACATCAGCTGCAGGTGTTCTGCACTGCTGGTATTTATGTCACTTGCAGATGCTTTGGGTAAATTACACCATGTTCCTGCAGTCTGGTGAGGTTTCCCTTTGATCCCAGGCTTCCTGTGGGCCCTGCACATGTGAGGAGCATCATAGCACTGGGGGAACTCTTAGATGGCGTCTA	30	12	2.45102	uc008mns.1	Hao1	hydroxyacid oxidase 1, liver
Peak110524	chr2	140851150	140851400	CIH	TCAAAATTCTTCCACTCTGAGCTTTATGAACACAGATAAACTTGGAATTTCTACACATGATCAAGTAAAAATGATGGTCTATAGGTATTATTTAAGAAATGTGGGAAGCTTTTTTTTTTTTTAAACTTAGTTGCTATTTGATATCCTTGTATACAAGAGACTACATTTCCATTGACTGACATTCAATTTATTTCAGAGTTATTGAGAATTTACATAGTATCAAGCATCAAGGTACAGGGATCAGTATGTC	160	3	39.4441	uc008mpv.1	Macrod2	MACRO domain containing 2
Peak110524	chr2	140851150	140851400	CIH	TCAAAATTCTTCCACTCTGAGCTTTATGAACACAGATAAACTTGGAATTTCTACACATGATCAAGTAAAAATGATGGTCTATAGGTATTATTTAAGAAATGTGGGAAGCTTTTTTTTTTTTTAAACTTAGTTGCTATTTGATATCCTTGTATACAAGAGACTACATTTCCATTGACTGACATTCAATTTATTTCAGAGTTATTGAGAATTTACATAGTATCAAGCATCAAGGTACAGGGATCAGTATGTC	160	3	39.4441	uc008mpv.1	Macrod2	MACRO domain containing 2
Peak110524	chr2	140851150	140851400	CIH	TCAAAATTCTTCCACTCTGAGCTTTATGAACACAGATAAACTTGGAATTTCTACACATGATCAAGTAAAAATGATGGTCTATAGGTATTATTTAAGAAATGTGGGAAGCTTTTTTTTTTTTTAAACTTAGTTGCTATTTGATATCCTTGTATACAAGAGACTACATTTCCATTGACTGACATTCAATTTATTTCAGAGTTATTGAGAATTTACATAGTATCAAGCATCAAGGTACAGGGATCAGTATGTC	160	3	39.4441	uc008mpv.1	Macrod2	MACRO domain containing 2
Peak111514	chr2	152410000	152410300	CIH	GAACAAACTATAGCATCCAACTTTAAAAAGCCTCCCACATAGGAACAGCTTGGCCTGATCAGCTCTGAAGGCCACCTCACCCTCAACCCTTCCAATCTGGGCAACTATTGTCCCTGAGCCCCATATAGAGGAGAGGAGAAAACACTGGTTATCAAGTTTTCAGGAAGGGACCAGCACAGAACTTCAACCTGATTCCAGGGGCTCCTCTCTCTAAAGCCATTGAGTAGATGACAAAGTCTTTGATGACGGTTCTTCCCCTCTGTTCATTCACACACCATCTGACCAAGGTCCTGTGGGGTC	36	9	4.46701	uc008nfs.1	Defb19	defensin beta 19
Peak111514	chr2	152410000	152410300	CIH	GAACAAACTATAGCATCCAACTTTAAAAAGCCTCCCACATAGGAACAGCTTGGCCTGATCAGCTCTGAAGGCCACCTCACCCTCAACCCTTCCAATCTGGGCAACTATTGTCCCTGAGCCCCATATAGAGGAGAGGAGAAAACACTGGTTATCAAGTTTTCAGGAAGGGACCAGCACAGAACTTCAACCTGATTCCAGGGGCTCCTCTCTCTAAAGCCATTGAGTAGATGACAAAGTCTTTGATGACGGTTCTTCCCCTCTGTTCATTCACACACCATCTGACCAAGGTCCTGTGGGGTC	36	9	4.46701	uc008nft.1	Defb45	defensin beta 45
Peak111515	chr2	152410300	152410600	RA	TGTGGCCCTGGGTGGGGGGAGCGGAGGTGGGGGCAACATGGATAGCCAAGGTCTCAGATGAGGGTATCCTGGCGAGGCCAGGATCTGAGTCAATCCTCCACACCAGCACATCTGGTGGAGACACTGATTCCAGAGTGAAGAATCTCACCTATAAACTTGTGTGTGTGTGGCGCTGAAGGTTGAAGCTGGGGTCTGGTATATACTACACCCATGTACTCCCAACCAACCACACCTTCAAAATAGTGAGAGAAACACTAAGAGCGACTCATCACCCTCAGATCTGAGGGAATGGTATGTTGA	0	27	7.96553	uc008nfs.1	Defb19	defensin beta 19
Peak111515	chr2	152410300	152410600	RA	TGTGGCCCTGGGTGGGGGGAGCGGAGGTGGGGGCAACATGGATAGCCAAGGTCTCAGATGAGGGTATCCTGGCGAGGCCAGGATCTGAGTCAATCCTCCACACCAGCACATCTGGTGGAGACACTGATTCCAGAGTGAAGAATCTCACCTATAAACTTGTGTGTGTGTGGCGCTGAAGGTTGAAGCTGGGGTCTGGTATATACTACACCCATGTACTCCCAACCAACCACACCTTCAAAATAGTGAGAGAAACACTAAGAGCGACTCATCACCCTCAGATCTGAGGGAATGGTATGTTGA	0	27	7.96553	uc008nft.1	Defb45	defensin beta 45
Peak11198	chr1	155056200	155056550	RA	AGCCTTGCCCTGTTACCATCGGCCTCGTGAGACGACAGCACCGTACAGTGAGGGGAGCAACAGATGATCAACACCTGGAGGATGGAGAGAGCAGGGGAGTGGAGGCTGCTGGGAGTAGACGCCTTGGGAGTAGACGATGCCATGAGGTGAACTGAACAAGGAGCAGGGCTGCAAGGACTGGTCGCTGTGAGCGCAGGCTCCCGTCCACCTTCAGTCTTCAGAAAGGAAGGAGTCGGAGGAAACCCTGGCTGACTTTCTCAGCTGCACTTAACACAACCCCTGTCCAGTATTTTTGTACCTGGATCAGTGTTCCCCAGCCCAGTCTCTAGACNNNNNNNNNNNNNNNNNNN	0	24	7.15553	uc007czu.1	Lamc1	laminin, gamma 1
Peak112680	chr2	164340850	164341200	CIH	CTTCAGAGAAAAGTTTGTTGATTTTACAAAAATCATAAAACCTATTAGTTGAGGAACTAGTTTTAAATCCAAATACAAGCCGGATAGAGACCTGAAAATCCCAGCTACTCAGCAGGCTGAGGCAGGATCACAACCACCAGGCAGAAGACAAGCTGCTGAATTCTGGGATATCAGTGGCTCATAGTTCCACGCCTGGATTGGGGCCTGGAATATACACCTGCCGCAGAAGAAGAAGTGGCCCGATACCCCCGGGCCTCTGGGAAGAATCTCGCTTTGCGTTTTCTAGATGAGCAAGGGATGCGAGCTGAGCCAGAGGAACGGGACTCCTTGTCCTGGAGGTGGGGTCACTG	171	3	42.5624	uc008nvd.1	Gm14317	predicted gene 14317
Peak112721	chr2	164823550	164824000	RA	CCTGGGCTACCCTCTCCTCCCTCCAGTTCTTGGCGGACAAAGGTGAGACGGTGGCCGGCTTCGGTGGATGCGAGCTTCCAGGCGGCCAGGAGGGGAGGGGTCGCCCCTCCAGGGGGAGAAACTGAGGCCCGTGCCCACCGAGGAAGTCCTGCCCGGTGCCTTCGTGGAGGAGCAGGCGTCTCTCCTCTCTTGGCTTGCCGCCTGCTCCCCCTGTCCCGTGGCTCCTCGCCAAAGACTGAATTCGTGGAGCTGGAGGGCACACCCTCCCCAGTTTCCTTCCTGGGACAGGCTAGGGGCCAATGTCAGCCTTGGGGCCGACTCACCAGGAGGCCTCGCACAGCCTCTGATATTCCCTCTCTTGGTCCCCATTCTGCAAGTCCTGCTTGGGGACCCAGCTGC…	0	30	8.92366	uc008nwv.1	Ncoa5	nuclear receptor coactivator 5
Peak112721	chr2	164823550	164824000	RA	CCTGGGCTACCCTCTCCTCCCTCCAGTTCTTGGCGGACAAAGGTGAGACGGTGGCCGGCTTCGGTGGATGCGAGCTTCCAGGCGGCCAGGAGGGGAGGGGTCGCCCCTCCAGGGGGAGAAACTGAGGCCCGTGCCCACCGAGGAAGTCCTGCCCGGTGCCTTCGTGGAGGAGCAGGCGTCTCTCCTCTCTTGGCTTGCCGCCTGCTCCCCCTGTCCCGTGGCTCCTCGCCAAAGACTGAATTCGTGGAGCTGGAGGGCACACCCTCCCCAGTTTCCTTCCTGGGACAGGCTAGGGGCCAATGTCAGCCTTGGGGCCGACTCACCAGGAGGCCTCGCACAGCCTCTGATATTCCCTCTCTTGGTCCCCATTCTGCAAGTCCTGCTTGGGGACCCAGCTGC…	0	30	8.92366	uc008nwv.1	Ncoa5	nuclear receptor coactivator 5
Peak113002	chr2	167497850	167498100	RA	TGTAATATCTTCGTAGAGAAAGTCATCCTCCAGCGCCTGGTGATGCAGCAATACAGCTTTGGTGCACACCCCCCCCCCCCAAAATGCAAAGCGAGGTCTTAGAACAGTACAAAACAACTGTTCTGCTGTGATAGCAGCTGGAGATAGAGTCTCCTGGGAGCCCCGGGCAGCTGTCAGCTGTCTAAACTGGCAGTCGGGGAGAGGGGGAGGAGAGAGAGGGAGAGAGAGATGCGTTAGCCTCAGAGTCAAG	12	20	1.02458	uc008oae.1	Tmem189	transmembrane protein 189
Peak113869	chr2	179606800	179607100	RA	AAGATCCAGAGACCCTCTCTGAATGGCCAGCAGTGGCTTTGGCCTCAGTGGATGATGGAGGGATCCAGGGGTTCATATGTCTTGGCTCTCAGCCTCAATTTATATTCCCCCATACTGACCACCTGCTAGGATCAGAGAGCCCAGAGTGAGTAGGAGGTTTGCATGCAGCCCTACGGGTAAGGCAGTCTCAGTACTGGGGCAGTACCTGAGGGGAAGTTGGGAGCTCCCAGCCATGGGCTCAGCCTGACCTGGAGAGTGCAGCTAGCTGGACAGCAGTCCAGGCTGGCAAGGGATGCTGCC	0	17	5.07727	uc008ohv.2	Cdh4	cadherin 4
Peak113869	chr2	179606800	179607100	RA	AAGATCCAGAGACCCTCTCTGAATGGCCAGCAGTGGCTTTGGCCTCAGTGGATGATGGAGGGATCCAGGGGTTCATATGTCTTGGCTCTCAGCCTCAATTTATATTCCCCCATACTGACCACCTGCTAGGATCAGAGAGCCCAGAGTGAGTAGGAGGTTTGCATGCAGCCCTACGGGTAAGGCAGTCTCAGTACTGGGGCAGTACCTGAGGGGAAGTTGGGAGCTCCCAGCCATGGGCTCAGCCTGACCTGGAGAGTGCAGCTAGCTGGACAGCAGTCCAGGCTGGCAAGGGATGCTGCC	0	17	5.07727	uc012clu.1	Taf4a	TAF4A RNA polymerase II, TATA box binding protein (TBP)-associated factor
Peak114607	chr3	11466900	11467350	RA	CTGGTAAAATGTGGTCAACCTGCTACAAAGAATGTACACCATGAAATAACACTGGTTGGTAGATTCAAGACCCTCCAGGAATTGGGGATAAAATATGTCTGTGAGGCCCTGGAAATGTAATTAGAAGAAGCCACTACTTACTATATTCAAATTATTTTCTTACATGTGTTATAAGGTGTTCATATAAGTAAAAATTCTCTGTGAGTCCTTCTTAAGGCACTTACCACATAATGAATGCAAATGTAAATCAAGATGCACAGTAAATAGCAAAAAGGTAAATCTACAGTAGAAGAGCAGACTAATGACATGATTAAAGAAACCAGCTATCTACTGTGACTAGCCTTAGGGGCACTTAAAATCACACATATTAAGTGAAGCACATAAATTATGGAATTTAAT…	0	25	7.3912	uc008oqa.1
Peak117396	chr3	51432850	51433100	RA	AGCAATGACCATGCTGGGTGCTCAGGCAGGAGTTTGCCTTTTCTGGTTAACCTGATGGATCTAGGTGACTCTGAGCTATGCAATTTGGCCATGCATTTGCTATTTTTTTTTAAAGGTTGTATAAAGTTTCCCAATGTCTACAGTTCCTTCAGTGGCCATTTGAGTTACAGGGAAGAAAAAAGAAAAACTCTCCAGAAAGCACAATATGAAGATTGGCAATCCAAGGAGGAGATGCTCATGGTTATGACCC	0	20	6.01732	uc012cpj.1	5031434O11Rik	RIKEN cDNA 5031434O11 gene
Peak117396	chr3	51432850	51433100	RA	AGCAATGACCATGCTGGGTGCTCAGGCAGGAGTTTGCCTTTTCTGGTTAACCTGATGGATCTAGGTGACTCTGAGCTATGCAATTTGGCCATGCATTTGCTATTTTTTTTTAAAGGTTGTATAAAGTTTCCCAATGTCTACAGTTCCTTCAGTGGCCATTTGAGTTACAGGGAAGAAAAAAGAAAAACTCTCCAGAAAGCACAATATGAAGATTGGCAATCCAAGGAGGAGATGCTCATGGTTATGACCC	0	20	6.01732	uc012cpj.1	5031434O11Rik	RIKEN cDNA 5031434O11 gene
Peak117396	chr3	51432850	51433100	RA	AGCAATGACCATGCTGGGTGCTCAGGCAGGAGTTTGCCTTTTCTGGTTAACCTGATGGATCTAGGTGACTCTGAGCTATGCAATTTGGCCATGCATTTGCTATTTTTTTTTAAAGGTTGTATAAAGTTTCCCAATGTCTACAGTTCCTTCAGTGGCCATTTGAGTTACAGGGAAGAAAAAAGAAAAACTCTCCAGAAAGCACAATATGAAGATTGGCAATCCAAGGAGGAGATGCTCATGGTTATGACCC	0	20	6.01732	uc008ped.1	Mgst2	microsomal glutathione S-transferase 2
Peak117396	chr3	51432850	51433100	RA	AGCAATGACCATGCTGGGTGCTCAGGCAGGAGTTTGCCTTTTCTGGTTAACCTGATGGATCTAGGTGACTCTGAGCTATGCAATTTGGCCATGCATTTGCTATTTTTTTTTAAAGGTTGTATAAAGTTTCCCAATGTCTACAGTTCCTTCAGTGGCCATTTGAGTTACAGGGAAGAAAAAAGAAAAACTCTCCAGAAAGCACAATATGAAGATTGGCAATCCAAGGAGGAGATGCTCATGGTTATGACCC	0	20	6.01732	uc008ped.1	Mgst2	microsomal glutathione S-transferase 2
Peak121520	chr3	99494550	99494800	CIH	GAATTCTCTCCCCAACTTCACCCTCAGTATTGGTATCTTGAGATTAACTATAGGAACTAATTAGAAAACAAGAAAAGGCCAGAGCCAAAACAAGTCCCAAACACCATCACTGAATTAAAATATTCTCTTTGTTCTTTCCTCTCACTTCCTCCCTTCTTTCCTTGAGCTAATTTGACTTGAATTTACATTTTTAGTACAAGGAGATCAGCTAGTGGAATCCATTATTTCAGAGATTCTAAAGAAACCTAAT	30	7	4.00798	uc008qql.1	Tbx15	T-box 15
Peak121520	chr3	99494550	99494800	CIH	GAATTCTCTCCCCAACTTCACCCTCAGTATTGGTATCTTGAGATTAACTATAGGAACTAATTAGAAAACAAGAAAAGGCCAGAGCCAAAACAAGTCCCAAACACCATCACTGAATTAAAATATTCTCTTTGTTCTTTCCTCTCACTTCCTCCCTTCTTTCCTTGAGCTAATTTGACTTGAATTTACATTTTTAGTACAAGGAGATCAGCTAGTGGAATCCATTATTTCAGAGATTCTAAAGAAACCTAAT	30	7	4.00798	uc012cus.1	Spag17	sperm associated antigen 17
Peak124099	chr3	127209350	127209850	RA	CCCTAGCACACAACCAAGTTTCATTATCTTTGGTACGCTACCTGATGTCATCACTGGTACTAATCTTGTAGGTGCTTTCTCCTCTGCCTCCATATTTAACTGGGAAACAGGCTAAAGACCCATCTTATCCCAAGATGGTCTCCATGAAGTTGCCATTTCAGGTGGGATTTGTAGTCTAAAAGCCATAGTCCTTGTTCCATCCTGCATCCTAAGACTGAATACATTGCTGCACACTACAGCTTCCAGACAAAAGTGAGAGAGGTAATCAATCCCCACAGAGAAGTGGGCTCGTTCCCAAATGCATCAGGCCCAAAGCAATCTGAAAACTCATCAATCCAAAGACTTTGCAGCCATATCTTCCAAACCAATAGCTTGAAATGCAATATTCTGGCTTACCTG…	0	31	8.92366	uc008rgx.1	Ank2	ankyrin 2, brain
Peak124099	chr3	127209350	127209850	RA	CCCTAGCACACAACCAAGTTTCATTATCTTTGGTACGCTACCTGATGTCATCACTGGTACTAATCTTGTAGGTGCTTTCTCCTCTGCCTCCATATTTAACTGGGAAACAGGCTAAAGACCCATCTTATCCCAAGATGGTCTCCATGAAGTTGCCATTTCAGGTGGGATTTGTAGTCTAAAAGCCATAGTCCTTGTTCCATCCTGCATCCTAAGACTGAATACATTGCTGCACACTACAGCTTCCAGACAAAAGTGAGAGAGGTAATCAATCCCCACAGAGAAGTGGGCTCGTTCCCAAATGCATCAGGCCCAAAGCAATCTGAAAACTCATCAATCCAAAGACTTTGCAGCCATATCTTCCAAACCAATAGCTTGAAATGCAATATTCTGGCTTACCTG…	0	31	8.92366	uc008rhd.1	Larp7	La ribonucleoprotein domain family, member 7
Peak125256	chr3	140598650	140598950	RA	TCTCTTCAAACTCCTCCTCACATTCTATCTCACTCCAACATTTCTGTCCTAAATGCAAAGTGAAGGAGACGTTTTGTAATGAGTTTGTCCCATGATGGTTTCAGCTCCTTTTCCTTGAGCTCTAGAAATCCATGGTCTCCCAAGTAGATCATCCTTTCACATTTCTAATATTAGTCCTCCAAATACTAATCTAGATTCATCTCCCTGTCACTTACCAGTAGTGTGATCCAAAGCAAAGGGTGAAGTTTCTGCTCTCCAGTTCAACTCTGAGAAGGGGTGGGATTCACATGATTCTTACTC	0	22	6.58551	uc008rob.1	Pdha2	pyruvate dehydrogenase E1 alpha 2
Peak129036	chr4	33818750	33819150	RA	CTCCCTCTCTTCTCTTTACAACAACTGCATCCAAGTGCAGTGTCCCCACCATACCATAGAGTGCGTGCTGGCACAGGTGAGGGGCAGAAGGAAGGCTCGGAGCATTGTGGAGGTGATAACAGGAGGTGTCCTGTCATCTGTTTCTGTGGTAATGAGGCAGCATGGAAGCTACTTATATCACAAATTACTTAATTTGGAAGTCCCATGAATAGGCCATGTAACGCTGACTAGGTGTCAGGCTGCTAACAAGCAGCTTTAGACAACAGGATTCCCATTGTCCTCTCTACCCTTGCACAAAGGTTGGAAAAATATCCTTTAGTTGCTGTAGATAGGTTAATGCCAGGGACATTCTTTCCACCCTCAGCCCCTTGCTGCTTTTTCTTTTTCCACTCTCTCTAGC	0	22	6.58551	uc008sfv.1	Rngtt	RNA guanylyltransferase and 5'-phosphatase
Peak129036	chr4	33818750	33819150	RA	CTCCCTCTCTTCTCTTTACAACAACTGCATCCAAGTGCAGTGTCCCCACCATACCATAGAGTGCGTGCTGGCACAGGTGAGGGGCAGAAGGAAGGCTCGGAGCATTGTGGAGGTGATAACAGGAGGTGTCCTGTCATCTGTTTCTGTGGTAATGAGGCAGCATGGAAGCTACTTATATCACAAATTACTTAATTTGGAAGTCCCATGAATAGGCCATGTAACGCTGACTAGGTGTCAGGCTGCTAACAAGCAGCTTTAGACAACAGGATTCCCATTGTCCTCTCTACCCTTGCACAAAGGTTGGAAAAATATCCTTTAGTTGCTGTAGATAGGTTAATGCCAGGGACATTCTTTCCACCCTCAGCCCCTTGCTGCTTTTTCTTTTTCCACTCTCTCTAGC	0	22	6.58551	uc008sfv.1	Rngtt	RNA guanylyltransferase and 5'-phosphatase
Peak129036	chr4	33818750	33819150	RA	CTCCCTCTCTTCTCTTTACAACAACTGCATCCAAGTGCAGTGTCCCCACCATACCATAGAGTGCGTGCTGGCACAGGTGAGGGGCAGAAGGAAGGCTCGGAGCATTGTGGAGGTGATAACAGGAGGTGTCCTGTCATCTGTTTCTGTGGTAATGAGGCAGCATGGAAGCTACTTATATCACAAATTACTTAATTTGGAAGTCCCATGAATAGGCCATGTAACGCTGACTAGGTGTCAGGCTGCTAACAAGCAGCTTTAGACAACAGGATTCCCATTGTCCTCTCTACCCTTGCACAAAGGTTGGAAAAATATCCTTTAGTTGCTGTAGATAGGTTAATGCCAGGGACATTCTTTCCACCCTCAGCCCCTTGCTGCTTTTTCTTTTTCCACTCTCTCTAGC	0	22	6.58551	uc008sfw.1	Cnr1	cannabinoid receptor 1 (brain)
Peak129982	chr4	46883150	46883750	RA	TGGGGTTGGAGAGGCAGACGTGTGAACTTGGAGTGTCTGGGTGCCAAGTCCCCACCCACCCTCGACACTTGTGCTCCAGAGGTCCAAGGGGCAAAGGCAAACAACCTTGGAACCCACACAGAGCAGAGAGTGATTTCAAAACTCTCATCAGACGCCACCTGATGCCTGCTCTGACTGGAGGAGCCAGGCCGTCAGAACAGCGGCTCCTGTTTCATCATTCATAAAAAAATGCTTTCACTTGGCTAACGGGAAAGAGTCCCTCATTCACTCTTACTACATCTGCAGGAAACAAAAGTCAGGCTTGCAACGCCTGCCCGTGTTACAGAGGAGGGAGTCTGAGAGATAAGACAATGTTACCTAGCAAACCTCAGCGAGCCAAAGGACGGTGCTTTAATGTCA…	0	38	10.2711	uc008sug.1	Gabbr2	gamma-aminobutyric acid (GABA) B receptor, 2
Peak134695	chr4	108129900	108130250	CIH	AACATGTGTTTGGCACAAAACAGGTAATCCTTGAAGGTCTAGGGTCTATCTCTTCTGATGGAGGCTCGCCCACATAGAATTTATCACATTCTCTAGTGTATTTGCCTAACTCTTTGTTAATATGCTCTATTTTTTTTTTTTTTTGAGACAGGGTTTCTCTGTATAGTCATATGCTCTATTGACTACAGGTTAATAAAACTACCTTCCTTGCTCAACAGTGAGATTTCTGAACAGCAGTCTGTGTAGTTTGTCTAGGCACTGAACTATGATTTGCTTATACTAAGTAATCAGGAGTTCAGTTGAATTTGGTCCAATGACATTAATATCAGTGAGGAGCGTGTTGGTAATCC	125	45	8.92366	uc008ubc.1	Gpx7	glutathione peroxidase 7
Peak134695	chr4	108129900	108130250	CIH	AACATGTGTTTGGCACAAAACAGGTAATCCTTGAAGGTCTAGGGTCTATCTCTTCTGATGGAGGCTCGCCCACATAGAATTTATCACATTCTCTAGTGTATTTGCCTAACTCTTTGTTAATATGCTCTATTTTTTTTTTTTTTTGAGACAGGGTTTCTCTGTATAGTCATATGCTCTATTGACTACAGGTTAATAAAACTACCTTCCTTGCTCAACAGTGAGATTTCTGAACAGCAGTCTGTGTAGTTTGTCTAGGCACTGAACTATGATTTGCTTATACTAAGTAATCAGGAGTTCAGTTGAATTTGGTCCAATGACATTAATATCAGTGAGGAGCGTGTTGGTAATCC	125	45	8.92366	uc008ubc.1	Gpx7	glutathione peroxidase 7
Peak134695	chr4	108129900	108130250	CIH	AACATGTGTTTGGCACAAAACAGGTAATCCTTGAAGGTCTAGGGTCTATCTCTTCTGATGGAGGCTCGCCCACATAGAATTTATCACATTCTCTAGTGTATTTGCCTAACTCTTTGTTAATATGCTCTATTTTTTTTTTTTTTTGAGACAGGGTTTCTCTGTATAGTCATATGCTCTATTGACTACAGGTTAATAAAACTACCTTCCTTGCTCAACAGTGAGATTTCTGAACAGCAGTCTGTGTAGTTTGTCTAGGCACTGAACTATGATTTGCTTATACTAAGTAATCAGGAGTTCAGTTGAATTTGGTCCAATGACATTAATATCAGTGAGGAGCGTGTTGGTAATCC	125	45	8.92366	uc008ubd.1	Zcchc11	zinc finger, CCHC domain containing 11
Peak134695	chr4	108129900	108130250	CIH	AACATGTGTTTGGCACAAAACAGGTAATCCTTGAAGGTCTAGGGTCTATCTCTTCTGATGGAGGCTCGCCCACATAGAATTTATCACATTCTCTAGTGTATTTGCCTAACTCTTTGTTAATATGCTCTATTTTTTTTTTTTTTTGAGACAGGGTTTCTCTGTATAGTCATATGCTCTATTGACTACAGGTTAATAAAACTACCTTCCTTGCTCAACAGTGAGATTTCTGAACAGCAGTCTGTGTAGTTTGTCTAGGCACTGAACTATGATTTGCTTATACTAAGTAATCAGGAGTTCAGTTGAATTTGGTCCAATGACATTAATATCAGTGAGGAGCGTGTTGGTAATCC	125	45	8.92366	uc008ubd.1	Zcchc11	zinc finger, CCHC domain containing 11
Peak134695	chr4	108129900	108130250	CIH	AACATGTGTTTGGCACAAAACAGGTAATCCTTGAAGGTCTAGGGTCTATCTCTTCTGATGGAGGCTCGCCCACATAGAATTTATCACATTCTCTAGTGTATTTGCCTAACTCTTTGTTAATATGCTCTATTTTTTTTTTTTTTTGAGACAGGGTTTCTCTGTATAGTCATATGCTCTATTGACTACAGGTTAATAAAACTACCTTCCTTGCTCAACAGTGAGATTTCTGAACAGCAGTCTGTGTAGTTTGTCTAGGCACTGAACTATGATTTGCTTATACTAAGTAATCAGGAGTTCAGTTGAATTTGGTCCAATGACATTAATATCAGTGAGGAGCGTGTTGGTAATCC	125	45	8.92366	uc008ubd.1	Zcchc11	zinc finger, CCHC domain containing 11
Peak135488	chr4	119423050	119423600	RA	GTGACTGTGCAAATGCCTGGCTGATCTGGGAAGCCAGAGAGCAAAACCATCGGGGCATCTGTGTTTAGGCAAAGGCCAGAAGTCATGGCATTCATTACTGAGGAATGGCCTGGATTTAGACTTCGCTCTTGGTTGATGAGCCTGGAGGAGAGGTTCAGTTGCACAGTATTCCTCTGTGTCAGGAGAGACTGAATGATGGCTGAGCTGGCCATGCATCCATGAGGTTGTGCCATGCATACCTGAGTTCCAGCCCTGAGCAGTGTGCTGCTCCAGGGAGAATCCAGGATTGGCTTCCCCCTTTGCTTTGATGTTGGTGCTGCCTGGACTCTCCTGATTGGCCATGAGCTCTGGGGATTTCCACCAGAGATTCCCCGAAACACAGATCCACAGAGGCAAGCT…	0	28	8.32679	uc008umz.1	Hivep3	human immunodeficiency virus type I enhancer binding protein 3
Peak13600	chr1	180259950	180260250	CIH	TTGTAAACATAACACATAATTTATGTAAGCATTTAAGAAACTACTTACACCCTGCTGCCACTGATTGTAGCCCTGAGATTGATTTTTGTAGCCACGATTATTTCCTCGTCCTCTGAAGTTCTATGAAAGTTTAAAAAAAAAAAAATCTGTTAAGAGCTCTCAAGCAATGGTTGGCTATTTTTTAGGGAGGGGTAAGCAGAAACCCTTATTCCCCAAGCTCACTGCTGTTATTAATGACCTGAAAAAGCAAAGTCCAATAACTAAATTGTTTCACAACTATGTCAACGCCGCCAGTTAAGA	125	0	34.2402	uc011wxl.1	Hnrnpu	heterogeneous nuclear ribonucleoprotein U
Peak13600	chr1	180259950	180260250	CIH	TTGTAAACATAACACATAATTTATGTAAGCATTTAAGAAACTACTTACACCCTGCTGCCACTGATTGTAGCCCTGAGATTGATTTTTGTAGCCACGATTATTTCCTCGTCCTCTGAAGTTCTATGAAAGTTTAAAAAAAAAAAAATCTGTTAAGAGCTCTCAAGCAATGGTTGGCTATTTTTTAGGGAGGGGTAAGCAGAAACCCTTATTCCCCAAGCTCACTGCTGTTATTAATGACCTGAAAAAGCAAAGTCCAATAACTAAATTGTTTCACAACTATGTCAACGCCGCCAGTTAAGA	125	0	34.2402	uc011wxl.1	Gm28062	predicted gene 28062
Peak13600	chr1	180259950	180260250	CIH	TTGTAAACATAACACATAATTTATGTAAGCATTTAAGAAACTACTTACACCCTGCTGCCACTGATTGTAGCCCTGAGATTGATTTTTGTAGCCACGATTATTTCCTCGTCCTCTGAAGTTCTATGAAAGTTTAAAAAAAAAAAAATCTGTTAAGAGCTCTCAAGCAATGGTTGGCTATTTTTTAGGGAGGGGTAAGCAGAAACCCTTATTCCCCAAGCTCACTGCTGTTATTAATGACCTGAAAAAGCAAAGTCCAATAACTAAATTGTTTCACAACTATGTCAACGCCGCCAGTTAAGA	125	0	34.2402	uc007dve.1	Efcab2	EF-hand calcium binding domain 2
Peak136178	chr4	127083750	127084050	CIH	CCAAACCTGTCATCAGCATGGGGTGGGCCACCACAATTGGATTATATGGTCAGGGCCCACCCTGGATCTGGAGCAAGTCCTTCAGTGTGCATTTCTGTGACAGATGGCAGAAGGGTTGAATGGATGTTGAGCAATCAATTANNNNNNNNNNNNNNNNNNNNNNNNNNNNNNNNNNNNNNNNNNNNNNNNNNNNNNNNNNNNNNNNNNNNNNNNNNNNNNNNNNNNNNNNNNNNNNNNNNNNNNNNNNNNNNNNNNNNNNNNNNNNNNNNNNNNNNNNNNNNNNNNNNNNNNNNNNNNNNN	95	30	8.46713	uc008uuv.1	Gjb5	gap junction protein, beta 5
Peak136178	chr4	127083750	127084050	CIH	CCAAACCTGTCATCAGCATGGGGTGGGCCACCACAATTGGATTATATGGTCAGGGCCCACCCTGGATCTGGAGCAAGTCCTTCAGTGTGCATTTCTGTGACAGATGGCAGAAGGGTTGAATGGATGTTGAGCAATCAATTANNNNNNNNNNNNNNNNNNNNNNNNNNNNNNNNNNNNNNNNNNNNNNNNNNNNNNNNNNNNNNNNNNNNNNNNNNNNNNNNNNNNNNNNNNNNNNNNNNNNNNNNNNNNNNNNNNNNNNNNNNNNNNNNNNNNNNNNNNNNNNNNNNNNNNNNNNNNNNN	95	30	8.46713	uc008uuw.1	4930471C06Rik	RIKEN cDNA 4930471C06 gene
Peak137427	chr4	140319100	140319400	RA	ATGGCGTATACACAAGCCAAAAGATGAGGCTCCCATGCCTGCGGGGTGGGGGTGGGGCACCTGTCCCATCAGGGCCAGTCTGGGAGGGGTTGTTTCTTACAAGTTCACGTGAGACCCTGGTGAGGTGACCCTGTTCAGATCATCACCACAAGGGGGCGCCACAGGAGAGCCCAGTGGCACTGAAGTATTGACTGACATTTGAGCCTCACCTGATCCTTCCCGGCTTGGGCTGGCTTCACTCTGCCTGTGCGGGTGACATCTGCGCTCAGGGACAGTTCTGAAATCCGAGAGAAGAGATCT	0	20	6.01732	uc008vnf.1	Padi3	peptidyl arginine deiminase, type III
Peak13823	chr1	182641050	182641300	CIH	AACTCAGAGATCTGCCTGCCTATGCCTCCTGAGTGCTGGGAATATAGGTGTGCATATTATTATTATTTTGTCTTAGCAAATAATAATAATAANNNNNNNNNNNNNNNNNNNNNNNNNNNNNNNNNNNNNNNNNNNNNNNNNNNNNNNNNNNNNNNNNNNNNNNNNNNNNNNNNNNNNNNNNNNNNNNNNNNNNNNNNNNNNNNNNNNNNNNNNNNNNNNNNNNNNNNNNNNNNNNNNNNNNNNNNNNNNN	134	102	1.68529	uc007dwp.1	Mixl1	Mix1 homeobox-like 1 (Xenopus laevis)
Peak13823	chr1	182641050	182641300	CIH	AACTCAGAGATCTGCCTGCCTATGCCTCCTGAGTGCTGGGAATATAGGTGTGCATATTATTATTATTTTGTCTTAGCAAATAATAATAATAANNNNNNNNNNNNNNNNNNNNNNNNNNNNNNNNNNNNNNNNNNNNNNNNNNNNNNNNNNNNNNNNNNNNNNNNNNNNNNNNNNNNNNNNNNNNNNNNNNNNNNNNNNNNNNNNNNNNNNNNNNNNNNNNNNNNNNNNNNNNNNNNNNNNNNNNNNNNNN	134	102	1.68529	uc007dwq.2	Acbd3	acyl-Coenzyme A binding domain containing 3
Peak141539	chr5	38191900	38192350	RA	CTTGTGTGTTTGGAGAATGGATATGACATGTAATGATTTTGAGTACACAGAACGAAGCAGTCGTGAGACAGCTTCTTGGACATACTGCCTTCCCTACTCCATACTGAGAACTTAGAAAACCTGCCTACTGTGTGCAGAGTACGTCATGACCCTTGACACTGCCAGACATCTATCATGTGGTAATAGAACCAAATGTTTCCCTGAGTCAAAACACCCAACCCACCCAAGTGCAGGACAAAACAAACTCAACAGAAGCCTATCCTTTTATATTCTGCAAAGGATCCTACCTTGGGTTCTAATCTTAGTCAGCCCTTAAATAATACTGGATATCATCCTAAGAGTGGAAATCTAGAATGGACCCCATCATTCAGATGGCAGGGGCCATATCACCTGTAGAAC…	0	26	7.72737	uc008xfw.1	Msx1	msh homeobox 1
Peak142057	chr5	44514000	44514450	RA	CAAAGAGGCCCTCTCGCCACACACTGGCTTTTATAGATTCTATTTTATTTTATTTTTTAACAGCTGTGAACACAAATGACCAGTTTCCTAGGGATTTACGCCTCTGTTGTTTTCTATTGCTAGTGACCAAACGTCCTCATAAAACCCTAACATACTAATTGAGTGGGACCTGAAGGGTCCTGTGGCAAAACTTTGTCTCTTTTGGTCCACATGTGCATTTTGTTCATGAAATATATTTGGACTCATTTTGTCATCCATATTACAGACTCTTCACTTGTTTAAAGTCCAGCTAAAAACTGTCCCACAGTTGATGGAAATGCAAGTCTCCAGAGGCTAAAGAACAGAGCCGAGCCGCAGGGGTCCAGAGCTGAGCAAACCCACGCCTCCTTGCATGCATCT…	0	23	6.81849	uc008xih.1	Prom1	prominin 1
Peak142057	chr5	44514000	44514450	RA	CAAAGAGGCCCTCTCGCCACACACTGGCTTTTATAGATTCTATTTTATTTTATTTTTTAACAGCTGTGAACACAAATGACCAGTTTCCTAGGGATTTACGCCTCTGTTGTTTTCTATTGCTAGTGACCAAACGTCCTCATAAAACCCTAACATACTAATTGAGTGGGACCTGAAGGGTCCTGTGGCAAAACTTTGTCTCTTTTGGTCCACATGTGCATTTTGTTCATGAAATATATTTGGACTCATTTTGTCATCCATATTACAGACTCTTCACTTGTTTAAAGTCCAGCTAAAAACTGTCCCACAGTTGATGGAAATGCAAGTCTCCAGAGGCTAAAGAACAGAGCCGAGCCGCAGGGGTCCAGAGCTGAGCAAACCCACGCCTCCTTGCATGCATCT…	0	23	6.81849	uc008xin.1	Tapt1	transmembrane anterior posterior transformation 1
Peak147486	chr5	113845500	113845900	RA	CCCACGAATAACTGAATCCCACGGGACGGGATAGGCTGCCATCTGGGACCATTGCCTTCCTCTGCCCAGGTGAGCACCCTTCACCCCTGCCTGGTACTGGCTCCATGCCTCCCTGACTTCTGTTAACATATCTTGTTCTTCGGAGTTATGACAGTCTCCTCCTTTGGGCCTTCCAGGACTAGCTTGCTGGGTGGCATCTTGGCTCTTTTCTGTCCAAGCTCCCGGGGCTGCCTCTGCCCTGGACCACTCATGGTGGCAACATATCATAGACATTAAAGCCACAAAGATGTTCAGAGACCAGCAACTTCAAAACCTGCCTTTGAGATAAAAGCATCCTCTTTATTTCAAAGGATATCATAGTCCAAGTGGTGATACCTCAAACAAGGGTNNNNNNNNNNNN	0	25	7.3912	uc008yyg.1	Aym1	activator of yeast meiotic promoters 1
Peak147769	chr5	116896500	116896900	RA	GGTTATCCTCCGAGCCTCCAGGTGGCTTGGGGAGTCTCTCCTGCGCTTCCTCATGGGTGAGTAGGACCGTCGCCTCCTGCGCGCACGTTCTCGGGGCTGTGGTTCTTTCTCACCATACTTTAGGTCCCGTTCCCTGAAGGGGTGTAGCAGCGGGCACGAGGGGCCGTGGGTGTTACTAGGTAACTAGGGCTGGGCTGGCTTTTCTACGGGTGCGTGCTGTGTGAGACTCTTAACTGTGTTCACTGAGGCTAGGCTTTGTCAGGGGCGGGAAGGTGACGCACTCTGGGAAGAATCTGCTCCCGTGAGCACCATGGGATGAGCTGGCAGAGTGGCGGCCTCTGTGCGTGGGTGGGTGCGCGCGCGCATGCGTGTGCGCTCCCCTTGACAGAGGCACAAATAC	0	27	7.96553	uc008zfc.1	Srrm4	serine/arginine repetitive matrix 4
Peak147769	chr5	116896500	116896900	RA	GGTTATCCTCCGAGCCTCCAGGTGGCTTGGGGAGTCTCTCCTGCGCTTCCTCATGGGTGAGTAGGACCGTCGCCTCCTGCGCGCACGTTCTCGGGGCTGTGGTTCTTTCTCACCATACTTTAGGTCCCGTTCCCTGAAGGGGTGTAGCAGCGGGCACGAGGGGCCGTGGGTGTTACTAGGTAACTAGGGCTGGGCTGGCTTTTCTACGGGTGCGTGCTGTGTGAGACTCTTAACTGTGTTCACTGAGGCTAGGCTTTGTCAGGGGCGGGAAGGTGACGCACTCTGGGAAGAATCTGCTCCCGTGAGCACCATGGGATGAGCTGGCAGAGTGGCGGCCTCTGTGCGTGGGTGGGTGCGCGCGCGCATGCGTGTGCGCTCCCCTTGACAGAGGCACAAATAC	0	27	7.96553	uc008zfc.1	Srrm4	serine/arginine repetitive matrix 4
Peak150229	chr5	144849200	144849550	RA	TCCTACTGGTCCAGGGCTGGGTAGGAGCCAGAGGGTGACACAACAGGTACTGAGTGGCAGCAGGCATGAGCCTTGCCCCATCTGCCTACATGTCAGCTTGCATCTGCCCTTCCCGGTTTTGACATAGTTGCCTACTTGCCTCTGTGGGAACCAACACATCAGGAGATGACACCCAGTGCCAGCCTGGTTTTATGGGCTTGGGGCAAAGGCCCTGTGACTGACTGGTGGGTTGGGTTTCCCAGGTGACCTGTGCTCNNNNNNNNNNNNNNNNNNNNNNNNNNNNNNNNNNNNNNNNNNNNNNNNNNNNNNNNNNNNNNNNNNNNNNNNNNNNNNNNNNNNNNNNNNNNNNN	0	27	7.96553	uc009alg.1	Lmtk2	lemur tyrosine kinase 2
Peak151485	chr6	11762050	11762450	RA	TTATTTTCATTTAATAACCTATAAGTACTTGAGGGTTTTTTTTCTTCTAAACATTTGTTCAAAATTAAGTTGTTATCTATAAGTTAAATTATGCTACAATTGAGAAAATATCTCACATCAAAAGCCTTTACAGTTACTTTGTATTCAGTGTTTTTTGATGAGTGCTAACAGGCTTATTACATACCAGACACTGTCAGGACTGGAGCATATGTGGGGGAGCAATAAAGGCTATACCCTGCAATATGGATATACAGCAAATGTAAGTACTATGCTCAGATATTTGTAGTGTCAAAGCAGGATTCATACACCAACTCTTCATAGCTGTCAGAAATAGCAAATCTATGACCATGTGTTTTGGGAGGTGCAAGAAAAAAACAGATTACATATTGGCTGGAAATAA	0	22	6.58551	uc009ayd.1	Ndufa4	NADH dehydrogenase (ubiquinone) 1 alpha subcomplex, 4
Peak155645	chr6	63281450	63281750	CIH	AATTGGAATAAAGATTAACTATGGGGATATGTTCAACAACAAAACAACCTCCCCACCCCTGACAACTTGAAAAATGATGAAAGATTACATGACAGTTATCAAGATGATCTTAAAGACTCAATTCATGCATTTATTTTTTAAAAGAACCCCGAATAAATGAAATGTATGTCTAAGAATACCAGTGTGTCTGATCTATTTTAGTGGGGATAACTAATCTTTGACCTCCATATTGAGAGGAAATAGGAAGGGATAGCTTGTTCTAATTGCCTGAGGCTACAGAGTGAGCCTGTCATACCATTT	126	20	17.9917	uc009cdz.1	Grid2	glutamate receptor, ionotropic, delta 2
Peak155645	chr6	63281450	63281750	CIH	AATTGGAATAAAGATTAACTATGGGGATATGTTCAACAACAAAACAACCTCCCCACCCCTGACAACTTGAAAAATGATGAAAGATTACATGACAGTTATCAAGATGATCTTAAAGACTCAATTCATGCATTTATTTTTTAAAAGAACCCCGAATAAATGAAATGTATGTCTAAGAATACCAGTGTGTCTGATCTATTTTAGTGGGGATAACTAATCTTTGACCTCCATATTGAGAGGAAATAGGAAGGGATAGCTTGTTCTAATTGCCTGAGGCTACAGAGTGAGCCTGTCATACCATTT	126	20	17.9917	uc009ceb.2	Atoh1	atonal homolog 1 (Drosophila)
Peak155803	chr6	65391900	65392150	CIH	TGAGTTTAAAAACGTTATCTTGTAAGCCTTTCTTTCACCTAACTAATGATAATACATCAGGGGCATTGCCACAGTAACATTCATTAGACCATGAGGCTGCTACTTTGAGGTAGGCTTTAAGCTTACAAGGACAAGTAGATTTTGCCAGTGAGAAAGAGATGTGCTTTTTAAAGAAATAACAAAACTAAACTGCTTTCCTGAGAAATGCCAGGTATTCAATATCTCTTACAGAAGGTCACGGGGTTCTTGG	30	9	3.26831	uc009cef.2	C130060K24Rik	RIKEN cDNA C130060K24 gene
Peak155804	chr6	65392150	65392350	RA	AAGGCAAGTAGAGCCCTAGAGTTGCCTGACAAAGACCAATGCCTTCCTTTTTATAGTTTAATTCCTGAAGACCATACATGTTCAGTTTACTATAACTGTCCCTGAGGAGTGTGTAGTGACAAACAAGAGCTTTAAGTGAGTGTCCTAATGCCTAGCACAGTGGAATGGGAGAGTTAACTGCTCATTGATTGTGAAAACTC	0	16	4.87307	uc009cef.2	C130060K24Rik	RIKEN cDNA C130060K24 gene
Peak161510	chr6	137218950	137219350	RA	CGAAAGGGTGTTGGGTTGAAGATGATTATCCAACAATACAATCACAACAAGGACAACAAAACACCCATGGAAAACACATTATTTTCTGGCTTTTGTGAAACTGTGTCATCTTAATTCAACATGAATCTGAATGCAAGGTCAAAAATGTATTTATACTGAGCCTCATCCATTCAATTCCAGAGCAATTCAGCTATTATATAGTTCTGAAAATCGTACATGCATGTATATCTGGGCATCAAAATCAGAATTGATGGAGGACACAAAGTTGGGTGGGTAGGAGAAAGGGAGGGTCTGGGGGTAGTGACAAAGGTGATCCACACAAATTGTAGAAAATTTTTGAAGAATTNNNNNNNNNNNNNNNNNNNNNNNNNNNNNNNNNNNNNNNNNNNNNNNNNNNNNN	0	24	7.15553	uc009emw.2	Ptpro	protein tyrosine phosphatase, receptor type, O
Peak161510	chr6	137218950	137219350	RA	CGAAAGGGTGTTGGGTTGAAGATGATTATCCAACAATACAATCACAACAAGGACAACAAAACACCCATGGAAAACACATTATTTTCTGGCTTTTGTGAAACTGTGTCATCTTAATTCAACATGAATCTGAATGCAAGGTCAAAAATGTATTTATACTGAGCCTCATCCATTCAATTCCAGAGCAATTCAGCTATTATATAGTTCTGAAAATCGTACATGCATGTATATCTGGGCATCAAAATCAGAATTGATGGAGGACACAAAGTTGGGTGGGTAGGAGAAAGGGAGGGTCTGGGGGTAGTGACAAAGGTGATCCACACAAATTGTAGAAAATTTTTGAAGAATTNNNNNNNNNNNNNNNNNNNNNNNNNNNNNNNNNNNNNNNNNNNNNNNNNNNNNN	0	24	7.15553	uc009emx.2	Ptpro	protein tyrosine phosphatase, receptor type, O
Peak163338	chr7	20550800	20551050	CIH	GACTACCTGGCACACTGAGGCCAGGCACCAGAACTCATGGAGCTTGCTGGCTTCCACTGCTGCTCGTGGACAGTGATCCTTCTCTCAGGTGAATCTGTCCTGCAGACAGACTTTGCTGGGTGGTTGGGTGGCTGGAGGTTGTGTGAATGTGTGTCTCTCTGTGTGTGTCTGTGGGTAAAAGAGACACAAAGAAAGAGAGATGAGGTAGAAATAAACCAGACATTAAGGAAAAGAAACAAAAATGGGGGGG	30	9	3.26831	uc012fbl.1	Ceacam20	carcinoembryonic antigen-related cell adhesion molecule 20
Peak163338	chr7	20550800	20551050	CIH	GACTACCTGGCACACTGAGGCCAGGCACCAGAACTCATGGAGCTTGCTGGCTTCCACTGCTGCTCGTGGACAGTGATCCTTCTCTCAGGTGAATCTGTCCTGCAGACAGACTTTGCTGGGTGGTTGGGTGGCTGGAGGTTGTGTGAATGTGTGTCTCTCTGTGTGTGTCTGTGGGTAAAAGAGACACAAAGAAAGAGAGATGAGGTAGAAATAAACCAGACATTAAGGAAAAGAAACAAAAATGGGGGGG	30	9	3.26831	uc009fnt.1	Nlrp9b	NLR family, pyrin domain containing 9B
Peak163339	chr7	20551050	20551300	RA	GGGGAAGACCTGAGAGAAATTACCTTTCTCTCTTGAAGAAATGATGAGGGAGAGAGGGAAAGATAGTGAAGAAGGAAAAAGGATGGGAAGAAGNNNNNNNNNNNNNNNNNNNNNNNNNNNNNNNNNNNNNNNNNNNNNNNNNNNNNNNNNNNNNNNNNNNNNNNNNNNNNNNNNNNNNNNNNNNNNNNNNNNNNNNNNNNNNNNNNNNNNNNNNNNNNNNNNNNNNNNNNNNNNNNNNNNNNNNNNNNNN	0	23	6.81849	uc012fbl.1	Ceacam20	carcinoembryonic antigen-related cell adhesion molecule 20
Peak163339	chr7	20551050	20551300	RA	GGGGAAGACCTGAGAGAAATTACCTTTCTCTCTTGAAGAAATGATGAGGGAGAGAGGGAAAGATAGTGAAGAAGGAAAAAGGATGGGAAGAAGNNNNNNNNNNNNNNNNNNNNNNNNNNNNNNNNNNNNNNNNNNNNNNNNNNNNNNNNNNNNNNNNNNNNNNNNNNNNNNNNNNNNNNNNNNNNNNNNNNNNNNNNNNNNNNNNNNNNNNNNNNNNNNNNNNNNNNNNNNNNNNNNNNNNNNNNNNNNN	0	23	6.81849	uc009fnt.1	Nlrp9b	NLR family, pyrin domain containing 9B
Peak163479	chr7	25906400	25906700	RA	CACCTCCAATAAGTGGTACAGGAGCTGTCACCTACCGTGAGGCACCCACAGGGTGGGCAGGGAGGTGGGACATGGTCACAAGAAGGCGTCGGCTGGCTGGGAGGAGCTGGTGGGGTTCCATAAAGGAGCCCGTGCAACCTCTGGCCTCCTTCCCAGGCAGGTGGCTGGGCTCTAGCCTGTGCCCTACCAGGTTTCGAGTGAGACATGTTTTCCACTCTGAGCAGGGCAAGCGGGCTTTGATAGGGTTACCGGAGCCCCAAAACAAGGAGCTGTCAGATCTCAGAGTGTGATTCAGTCGTC	0	25	7.3912	uc009frm.1	Pou2f2	POU domain, class 2, transcription factor 2
Peak164816	chr7	53126100	53126350	RA	CAGACACACACCCCCCACCAGCCAGCCTGACACCAAGGCATACATCCTCACCTAGCAGATGGCTGTAGCACGAGAGACCCCTGGGGGCCAGGCGGACCCACCCAGGCTGGTACCCCTCAACAGGGCGCTGCTGGCCGAGGAGGCTGTGGGCGCAGGCGGAGGGTGGCTGGCGGCAGCGGCCACGGCTTGCAGGAGCCAGAGCGGGAGGGACTCGCACACTCGCTGTTCCCGCACACTCACTCAGGATGCG	0	26	7.72737	uc009gxm.1	Grin2d	glutamate receptor, ionotropic, NMDA2D (epsilon 4)
Peak164816	chr7	53126100	53126350	RA	CAGACACACACCCCCCACCAGCCAGCCTGACACCAAGGCATACATCCTCACCTAGCAGATGGCTGTAGCACGAGAGACCCCTGGGGGCCAGGCGGACCCACCCAGGCTGGTACCCCTCAACAGGGCGCTGCTGGCCGAGGAGGCTGTGGGCGCAGGCGGAGGGTGGCTGGCGGCAGCGGCCACGGCTTGCAGGAGCCAGAGCGGGAGGGACTCGCACACTCGCTGTTCCCGCACACTCACTCAGGATGCG	0	26	7.72737	uc009gxn.1	Kdelr1	KDEL (Lys-Asp-Glu-Leu) endoplasmic reticulum protein retention receptor 1
Peak164816	chr7	53126100	53126350	RA	CAGACACACACCCCCCACCAGCCAGCCTGACACCAAGGCATACATCCTCACCTAGCAGATGGCTGTAGCACGAGAGACCCCTGGGGGCCAGGCGGACCCACCCAGGCTGGTACCCCTCAACAGGGCGCTGCTGGCCGAGGAGGCTGTGGGCGCAGGCGGAGGGTGGCTGGCGGCAGCGGCCACGGCTTGCAGGAGCCAGAGCGGGAGGGACTCGCACACTCGCTGTTCCCGCACACTCACTCAGGATGCG	0	26	7.72737	uc009gxn.1	Kdelr1	KDEL (Lys-Asp-Glu-Leu) endoplasmic reticulum protein retention receptor 1
Peak164817	chr7	53126400	53126650	CIH	CCTCACGCTTCCCTAGGGACCCCTCTTCCCATTAGGTCTGAGGGAGGGGGCCAGCCCTTACCCCATTTCAAAGTCTCTGATTTCCTCATGGGACCGAGGGGCTGCGACGAAATGGGAGGAAGCAGAGGTAGATGGACAAGGACACCACCTGGTACAGACAGTTTGAGACCTAGAGAGAGGGCTGGGGTCACTGTCACTTGCCCCTTCCCTCTTCTGCACTTCAGCACCCGCCATACTAAGACCCAGCCTG	30	1	7.68901	uc009gxm.1	Grin2d	glutamate receptor, ionotropic, NMDA2D (epsilon 4)
Peak164817	chr7	53126400	53126650	CIH	CCTCACGCTTCCCTAGGGACCCCTCTTCCCATTAGGTCTGAGGGAGGGGGCCAGCCCTTACCCCATTTCAAAGTCTCTGATTTCCTCATGGGACCGAGGGGCTGCGACGAAATGGGAGGAAGCAGAGGTAGATGGACAAGGACACCACCTGGTACAGACAGTTTGAGACCTAGAGAGAGGGCTGGGGTCACTGTCACTTGCCCCTTCCCTCTTCTGCACTTCAGCACCCGCCATACTAAGACCCAGCCTG	30	1	7.68901	uc009gxn.1	Kdelr1	KDEL (Lys-Asp-Glu-Leu) endoplasmic reticulum protein retention receptor 1
Peak164817	chr7	53126400	53126650	CIH	CCTCACGCTTCCCTAGGGACCCCTCTTCCCATTAGGTCTGAGGGAGGGGGCCAGCCCTTACCCCATTTCAAAGTCTCTGATTTCCTCATGGGACCGAGGGGCTGCGACGAAATGGGAGGAAGCAGAGGTAGATGGACAAGGACACCACCTGGTACAGACAGTTTGAGACCTAGAGAGAGGGCTGGGGTCACTGTCACTTGCCCCTTCCCTCTTCTGCACTTCAGCACCCGCCATACTAAGACCCAGCCTG	30	1	7.68901	uc009gxn.1	Kdelr1	KDEL (Lys-Asp-Glu-Leu) endoplasmic reticulum protein retention receptor 1
Peak16618	chr10	19424500	19424800	CIH	TTTTCATGATCCTAGGTGGTTTGTCTTTCTAAACAAATGGAATTAGCCCGTCACAGATTATCTGCTTTGTAGCACACTCATTACCTTCTCACGTCCTAAGGTGCTAGACTTGGCACCAACTGTTTCCATGCTGAGGGAAATAAAAATTATTCCCTCTATAGAATTCCCAAAACTATCTCCTCTATAGAATTCCAGGGAGATACTTTATACTTTGCCTTCTCTGGAGAATTTATTCAATATCTAAAGAATTTATTCACCTTGAAGAGGGAGGTTTCTTTCTTTCTCTGAGCAGAAAAGAGC	36	2	8.45855	uc007enh.1	Il22ra2	interleukin 22 receptor, alpha 2
Peak170387	chr7	125219950	125220300	RA	GTTACTTATGAACTATTAATTGCTTGATTTATGAACTATTTTATGCTAACAGAGAACATAGTATCTGCCCCCTTGAACCAATAAATGCATGGGTCCAAAAAAAATTGTTTACAGCTGTTCCCAAAATTCCTCCTGATTGCCCGCCCCGATTCTTTTCCTCCTCCCACTGCCGAGACACTCCCACTGCCCTCTGTAACCTCCTCAGCTAACCCTACAGCCTCCTCTAGTGTCACCCAAGGAAGCGTCAGTTCTCAGCTCTGTCTCCCCCAGCAGCACGCACAGGAGAAGACAACGGCAGGAGAAGAGTTCTAATTCCCAGCACACCAGTCTCTCTCTCTCTTCCTCTCCCG	0	22	6.58551	uc009jjm.1	Xylt1	xylosyltransferase 1
Peak170387	chr7	125219950	125220300	RA	GTTACTTATGAACTATTAATTGCTTGATTTATGAACTATTTTATGCTAACAGAGAACATAGTATCTGCCCCCTTGAACCAATAAATGCATGGGTCCAAAAAAAATTGTTTACAGCTGTTCCCAAAATTCCTCCTGATTGCCCGCCCCGATTCTTTTCCTCCTCCCACTGCCGAGACACTCCCACTGCCCTCTGTAACCTCCTCAGCTAACCCTACAGCCTCCTCTAGTGTCACCCAAGGAAGCGTCAGTTCTCAGCTCTGTCTCCCCCAGCAGCACGCACAGGAGAAGACAACGGCAGGAGAAGAGTTCTAATTCCCAGCACACCAGTCTCTCTCTCTCTTCCTCTCCCG	0	22	6.58551	uc009jjn.1	Rps15a	ribosomal protein S15A
Peak170387	chr7	125219950	125220300	RA	GTTACTTATGAACTATTAATTGCTTGATTTATGAACTATTTTATGCTAACAGAGAACATAGTATCTGCCCCCTTGAACCAATAAATGCATGGGTCCAAAAAAAATTGTTTACAGCTGTTCCCAAAATTCCTCCTGATTGCCCGCCCCGATTCTTTTCCTCCTCCCACTGCCGAGACACTCCCACTGCCCTCTGTAACCTCCTCAGCTAACCCTACAGCCTCCTCTAGTGTCACCCAAGGAAGCGTCAGTTCTCAGCTCTGTCTCCCCCAGCAGCACGCACAGGAGAAGACAACGGCAGGAGAAGAGTTCTAATTCCCAGCACACCAGTCTCTCTCTCTCTTCCTCTCCCG	0	22	6.58551	uc009jjn.1	Rps15a	ribosomal protein S15A
Peak170387	chr7	125219950	125220300	RA	GTTACTTATGAACTATTAATTGCTTGATTTATGAACTATTTTATGCTAACAGAGAACATAGTATCTGCCCCCTTGAACCAATAAATGCATGGGTCCAAAAAAAATTGTTTACAGCTGTTCCCAAAATTCCTCCTGATTGCCCGCCCCGATTCTTTTCCTCCTCCCACTGCCGAGACACTCCCACTGCCCTCTGTAACCTCCTCAGCTAACCCTACAGCCTCCTCTAGTGTCACCCAAGGAAGCGTCAGTTCTCAGCTCTGTCTCCCCCAGCAGCACGCACAGGAGAAGACAACGGCAGGAGAAGAGTTCTAATTCCCAGCACACCAGTCTCTCTCTCTCTTCCTCTCCCG	0	22	6.58551	uc009jjn.1	Rps15a	ribosomal protein S15A
Peak170387	chr7	125219950	125220300	RA	GTTACTTATGAACTATTAATTGCTTGATTTATGAACTATTTTATGCTAACAGAGAACATAGTATCTGCCCCCTTGAACCAATAAATGCATGGGTCCAAAAAAAATTGTTTACAGCTGTTCCCAAAATTCCTCCTGATTGCCCGCCCCGATTCTTTTCCTCCTCCCACTGCCGAGACACTCCCACTGCCCTCTGTAACCTCCTCAGCTAACCCTACAGCCTCCTCTAGTGTCACCCAAGGAAGCGTCAGTTCTCAGCTCTGTCTCCCCCAGCAGCACGCACAGGAGAAGACAACGGCAGGAGAAGAGTTCTAATTCCCAGCACACCAGTCTCTCTCTCTCTTCCTCTCCCG	0	22	6.58551	uc009jjn.1	Rps15a	ribosomal protein S15A
Peak171477	chr7	138263050	138263300	CIH	CGAGCGTATGATACCTCCTCACGGTGCTACAGAGGCTGCGTAGTGAGATCTAAGAGGGATGTAGGCTCCTACCAAGAAAAGGTGGATGTTGTCCTGGGACCCATCCAGTTGCAATCCCCCAGCAAAGAAAAGAGGAGCCTCGGTAGGTGGTTACGCTCAAATCCTTCCTTCCACTGGGGCCCATGATTCTAGGGAGAAGGGGGAATTTGGGATGCTTTTTGTTTATGTTATGGGCCAACCCAAACTGCAC	30	1	7.68901	uc009kay.1	4933402N03Rik	RIKEN cDNA 4933402N03 gene
Peak175570	chr8	35682600	35682900	RA	CATATGCCCCCCAACCCCTGCCTGCAGTGCTTTAGTGCTTTGCTGTCAGAATCCTACCCCCTTTGCAATACGGTGTAACTCCATCTTCCCCTAAGAAGCTGTCAAGGCCAGGTCTGATTCAGTACAAGCAAATACAGTAGCTGTATCCTCACCCTTGTATGGAACTGAATACACGATGACCAGTATATCTGCATTCTTCCTCCCGGATGGAAGTGCCTGGAAGGCAAGGGCTGCCTCTCTAGCCACAATATTCGGCTCCCAGGAAGCGCCTCACTGCTCTTTTCTGGATGCGATGACAGG	0	26	7.72737	uc009lks.1	Dusp4	dual specificity phosphatase 4
Peak17764	chr10	34999950	35000400	RA	TTTGGACTAGATAAGACCTCGTCTAACAAACGAAAAAAAACAAAAACAAACAAAAACAAAAACAAACAAACCAAAACAATCTGCTAGTTTTGGNNNNNNNNNNNNNNNNNNNNNGCGATTGACCAGAGACTATGCTGTGTGGCAAGCTTCCACTCTCCAAGTGACAGCTCATAAGGAGGTTTTCTGTTTCATAACTCATGGCTTTTAGAAGCTAGATTATCTAGCCCTCCTCATCTTTATCATCATCTGCACTTCTCCTGCATCTCCATTTCTACCTCCTTGNNNNNNNNNNNNNNNNNNNNNNNNNNNNNNNNNNNNNNNNNNNNNNNNNNNNNNNNNNNNNNNNNNNNNNNNNNNNNNNNNNNNNNNNNNNNNNNNNNNNNNNNNNNNNNNNNNNNN…	0	29	8.56422	uc007euz.2	Frk	fyn-related kinase
Peak17764	chr10	34999950	35000400	RA	TTTGGACTAGATAAGACCTCGTCTAACAAACGAAAAAAAACAAAAACAAACAAAAACAAAAACAAACAAACCAAAACAATCTGCTAGTTTTGGNNNNNNNNNNNNNNNNNNNNNGCGATTGACCAGAGACTATGCTGTGTGGCAAGCTTCCACTCTCCAAGTGACAGCTCATAAGGAGGTTTTCTGTTTCATAACTCATGGCTTTTAGAAGCTAGATTATCTAGCCCTCCTCATCTTTATCATCATCTGCACTTCTCCTGCATCTCCATTTCTACCTCCTTGNNNNNNNNNNNNNNNNNNNNNNNNNNNNNNNNNNNNNNNNNNNNNNNNNNNNNNNNNNNNNNNNNNNNNNNNNNNNNNNNNNNNNNNNNNNNNNNNNNNNNNNNNNNNNNNNNNNNN…	0	29	8.56422	uc007evc.1	Hs3st5	heparan sulfate (glucosamine) 3-O-sulfotransferase 5
Peak179543	chr8	89539700	89540000	RA	CTCAGTAAGGTCCATAAACAAGTTTTACACCTCTCTTAAATTTTAGTGTCTTGGTTTTCTGCAGTGCCGGGTGGCACGTTTTACTTCATTCTTGGAAGCATCGTCATTAAATGCTGAAGATGGATAGGTGCTGGGCACCTGCATCTGGTGTGCCACATCTGCCCACTTTGCTTATGAATGTTAAGATTTCTTAGGGGTCAGGGGCTACTGATGGGGAGGGCTAAACTGGGGGCACATCCAGGGAGAATCAGTGAACTCTTTGGAACGAATCCTTCCCACTAGAGGGCAAAGGTGGACTCT	0	18	5.45035	uc009mqo.2	N4bp1	NEDD4 binding protein 1
Peak181089	chr8	107808600	107808850	CIH	TGGCGGGCTCCAGTCAAGTTGATGGCCAGTGTGGGTCGGCTGTTCTCCACCATCATCACAGCCTGGGACAGTAGATCTTCACTCAGCTGTACCACAATCTACAGGGTGACAGGGATCCCTGAGTCACGGTTTCCAAGCCCTGACACCCAGTGCTACAGGCCGGGCGCTGGCTAGGGTACCCACCCTTCAAAGCTGGCTTTTACTTCTCTGGGACTGGGGCAGGGACATGTCTGGGGAATTAGAGCTGGCC	30	6	4.49576	uc009ncg.2	4931428F04Rik	RIKEN cDNA 4931428F04 gene
Peak181090	chr8	107808850	107809150	RA	AGACGTGTAGGGGTCTATGAGCTAGGTGACCTGATTTGGGGCACACAGAGGATGGGTCTTGTAGATAGGGCAAACTTACCTCCCCAACACAGCCTTCCTTCTGCATGTATTTGCGCACGGTGGACCAAATTTGGCACTTGGTCAGCAGCTGGCCCCCTGTGGCAGCCTCAAAGTTTTCATAAGTGCCAAACTTCTCCAGGACAGCCTCAATGATGCCAACTGCCTGTACACAGGGCCACAGTCACTAGTCAGGCTAGGTCCCTTGGGTAGTCAGGGCCAGGGTGAAATGGGCAGGGGGAG	0	23	6.81849	uc009ncg.2	4931428F04Rik	RIKEN cDNA 4931428F04 gene
Peak182625	chr8	123691100	123691500	RA	GTCCCCGAGCTGACACTGAAGAGGTCACGTTTGGTTGCGTGGGCTCTGAAGAGCAGTCATGCACCCGCCCAGCCTCAGCTCTCAGGATGACATTGGTCTTCTGCAGCTGTAAAGTGGGGAGCACATAAACTGAAAACCATAGAGAGAAGAGTGTAAGAATGGGGGAAAGACAGATAGGAAGTGCACAGGTTGGCCCCTAGGACCTCATGCCTGCTGCCTACAAGTCGGGTGGGGGTGGTCATGAGGAAGGGACAGACCAATCTCGTTGTCTAATAGGAACCCATGAGGATGTTGGAACCTGTAAGGAGGCTGGGAGCAGTCAGTCTTCCTTTACCCCAAATATTTACCAACTGACCCTAAACAGTATTCTGATTAAGCTTAGGGGAAAAGACCAACAACT	0	21	6.22096	uc009nrs.1
Peak182625	chr8	123691100	123691500	RA	GTCCCCGAGCTGACACTGAAGAGGTCACGTTTGGTTGCGTGGGCTCTGAAGAGCAGTCATGCACCCGCCCAGCCTCAGCTCTCAGGATGACATTGGTCTTCTGCAGCTGTAAAGTGGGGAGCACATAAACTGAAAACCATAGAGAGAAGAGTGTAAGAATGGGGGAAAGACAGATAGGAAGTGCACAGGTTGGCCCCTAGGACCTCATGCCTGCTGCCTACAAGTCGGGTGGGGGTGGTCATGAGGAAGGGACAGACCAATCTCGTTGTCTAATAGGAACCCATGAGGATGTTGGAACCTGTAAGGAGGCTGGGAGCAGTCAGTCTTCCTTTACCCCAAATATTTACCAACTGACCCTAAACAGTATTCTGATTAAGCTTAGGGGAAAAGACCAACAACT	0	21	6.22096	uc009nrs.1	Foxl1	forkhead box L1
Peak182625	chr8	123691100	123691500	RA	GTCCCCGAGCTGACACTGAAGAGGTCACGTTTGGTTGCGTGGGCTCTGAAGAGCAGTCATGCACCCGCCCAGCCTCAGCTCTCAGGATGACATTGGTCTTCTGCAGCTGTAAAGTGGGGAGCACATAAACTGAAAACCATAGAGAGAAGAGTGTAAGAATGGGGGAAAGACAGATAGGAAGTGCACAGGTTGGCCCCTAGGACCTCATGCCTGCTGCCTACAAGTCGGGTGGGGGTGGTCATGAGGAAGGGACAGACCAATCTCGTTGTCTAATAGGAACCCATGAGGATGTTGGAACCTGTAAGGAGGCTGGGAGCAGTCAGTCTTCCTTTACCCCAAATATTTACCAACTGACCCTAAACAGTATTCTGATTAAGCTTAGGGGAAAAGACCAACAACT	0	21	6.22096	uc009nrt.1	1700018B08Rik	RIKEN cDNA 1700018B08 gene
Peak182625	chr8	123691100	123691500	RA	GTCCCCGAGCTGACACTGAAGAGGTCACGTTTGGTTGCGTGGGCTCTGAAGAGCAGTCATGCACCCGCCCAGCCTCAGCTCTCAGGATGACATTGGTCTTCTGCAGCTGTAAAGTGGGGAGCACATAAACTGAAAACCATAGAGAGAAGAGTGTAAGAATGGGGGAAAGACAGATAGGAAGTGCACAGGTTGGCCCCTAGGACCTCATGCCTGCTGCCTACAAGTCGGGTGGGGGTGGTCATGAGGAAGGGACAGACCAATCTCGTTGTCTAATAGGAACCCATGAGGATGTTGGAACCTGTAAGGAGGCTGGGAGCAGTCAGTCTTCCTTTACCCCAAATATTTACCAACTGACCCTAAACAGTATTCTGATTAAGCTTAGGGGAAAAGACCAACAACT	0	21	6.22096	uc009nrt.1	1700018B08Rik	RIKEN cDNA 1700018B08 gene
Peak182625	chr8	123691100	123691500	RA	GTCCCCGAGCTGACACTGAAGAGGTCACGTTTGGTTGCGTGGGCTCTGAAGAGCAGTCATGCACCCGCCCAGCCTCAGCTCTCAGGATGACATTGGTCTTCTGCAGCTGTAAAGTGGGGAGCACATAAACTGAAAACCATAGAGAGAAGAGTGTAAGAATGGGGGAAAGACAGATAGGAAGTGCACAGGTTGGCCCCTAGGACCTCATGCCTGCTGCCTACAAGTCGGGTGGGGGTGGTCATGAGGAAGGGACAGACCAATCTCGTTGTCTAATAGGAACCCATGAGGATGTTGGAACCTGTAAGGAGGCTGGGAGCAGTCAGTCTTCCTTTACCCCAAATATTTACCAACTGACCCTAAACAGTATTCTGATTAAGCTTAGGGGAAAAGACCAACAACT	0	21	6.22096	uc009nrt.1	1700018B08Rik	RIKEN cDNA 1700018B08 gene
Peak183259	chr8	130512200	130512650	CIH	GAATCCTAAGATTCTGCTGTATGCTCCTGTCTCCTCTTTTTCTATACCCATTTCAGCCCCAGACGTTTGTAGAGAACTTCATGCTCATTCTCCATAGACACTTGGGATTAAAGAAGGGCTTAAAAAAAAAAAAAAGATTGGACATTGAGAGCATAGTGCATAGAAGGAAGTACTGGGAGATGTCTAGAGCAAAAGGTGCTGAGATAATGGTGATAGGTTTTGAAGAGGGAAGGTAGGTGGAGAAAAGACATAGAAAAGAACATTAGAAAATTCTGGCATCACTTTTTCTAAAAAAGAAGGAAAAAGTCATAGTGGTGATCCACTCCTTTGAAATGAATAAATGAGTTGACGTCTGAGCACTTCAATCAGTAAAAGGCACAGACCTTGAAGAGAAAGTGA…	157	0	43.3267	uc009nzo.2	Pard3	par-3 family cell polarity regulator
Peak18684	chr10	47224950	47225350	RA	AAATTATTTCATCAAAGTAAAACAAGCCCTAATATAACACTCCATAATGTACAGTGAAGTTACAATGAGTATGGTAACATTAACTTTTCTAATATTAATTTTTCAATGAAATGCTTTATATTTTCTTAAATAGGTTTATTCTTTCATTATTTGGAAAATGCACGTAATGCACACTGAGTACAATTATTACATATTTTTGCTTAGGCCTTCTTCTGTATAAATTTCTTTCTCACATTCTATTGATTTTGTTTTATGACCTACTAAGTTTAATTGGGGCTATTAATGTGAGCTTGTGTTTCTAGCTATCCAAAGGAGTCTTGTGCAGTCAACAGCAGGTGCACAACAGAACATACTAGTCCACACTTGCCCAGATTCTAATCCTCATATAGGCTACTAAGGG	0	21	6.22096	uc007faf.2	Hace1	HECT domain and ankyrin repeat containing, E3 ubiquitin protein ligase 1
Peak18684	chr10	47224950	47225350	RA	AAATTATTTCATCAAAGTAAAACAAGCCCTAATATAACACTCCATAATGTACAGTGAAGTTACAATGAGTATGGTAACATTAACTTTTCTAATATTAATTTTTCAATGAAATGCTTTATATTTTCTTAAATAGGTTTATTCTTTCATTATTTGGAAAATGCACGTAATGCACACTGAGTACAATTATTACATATTTTTGCTTAGGCCTTCTTCTGTATAAATTTCTTTCTCACATTCTATTGATTTTGTTTTATGACCTACTAAGTTTAATTGGGGCTATTAATGTGAGCTTGTGTTTCTAGCTATCCAAAGGAGTCTTGTGCAGTCAACAGCAGGTGCACAACAGAACATACTAGTCCACACTTGCCCAGATTCTAATCCTCATATAGGCTACTAAGGG	0	21	6.22096	uc007fag.2	Grik2	glutamate receptor, ionotropic, kainate 2 (beta 2)
Peak18684	chr10	47224950	47225350	RA	AAATTATTTCATCAAAGTAAAACAAGCCCTAATATAACACTCCATAATGTACAGTGAAGTTACAATGAGTATGGTAACATTAACTTTTCTAATATTAATTTTTCAATGAAATGCTTTATATTTTCTTAAATAGGTTTATTCTTTCATTATTTGGAAAATGCACGTAATGCACACTGAGTACAATTATTACATATTTTTGCTTAGGCCTTCTTCTGTATAAATTTCTTTCTCACATTCTATTGATTTTGTTTTATGACCTACTAAGTTTAATTGGGGCTATTAATGTGAGCTTGTGTTTCTAGCTATCCAAAGGAGTCTTGTGCAGTCAACAGCAGGTGCACAACAGAACATACTAGTCCACACTTGCCCAGATTCTAATCCTCATATAGGCTACTAAGGG	0	21	6.22096	uc007fag.2	Grik2	glutamate receptor, ionotropic, kainate 2 (beta 2)
Peak187892	chr9	58277000	58277350	RA	AACCGAGGAAGAACATCCAAGCAGTAAGAGAGATGGTTTGCTGTGACAGCCCCAGGGAACTGGGATCAGATTTGGGAGAGAAAGAAGCAGGGTATGGAGAAAATATTTTGGCAGCATTGTCAAGTAAGAGAGCAGAGCCACTTGGAAAGCTCTGTGGTAGTTTAAGACCAAGGCCACTAGAAGTCTGAACATGGTGACGGCCTTGACAGTGAACTAAAGAGGCAGCAGAGAGAGTTTTCTCAGACAGCTGTATCAGATGATGGAGCTCATAGGCTACAGACAATCGGGGTCAAAAGAGGGAGAGCCGAAATAGAACCTGGGAAAAGGGAAGACATTGATAGCAGAATGGC	0	24	7.15553	uc009pwx.1	1700072B07Rik	RIKEN cDNA 1700072B07 gene
Peak187892	chr9	58277000	58277350	RA	AACCGAGGAAGAACATCCAAGCAGTAAGAGAGATGGTTTGCTGTGACAGCCCCAGGGAACTGGGATCAGATTTGGGAGAGAAAGAAGCAGGGTATGGAGAAAATATTTTGGCAGCATTGTCAAGTAAGAGAGCAGAGCCACTTGGAAAGCTCTGTGGTAGTTTAAGACCAAGGCCACTAGAAGTCTGAACATGGTGACGGCCTTGACAGTGAACTAAAGAGGCAGCAGAGAGAGTTTTCTCAGACAGCTGTATCAGATGATGGAGCTCATAGGCTACAGACAATCGGGGTCAAAAGAGGGAGAGCCGAAATAGAACCTGGGAAAAGGGAAGACATTGATAGCAGAATGGC	0	24	7.15553	uc009pwy.1	4930461G14Rik	RIKEN cDNA 4930461G14 gene
Peak189686	chr9	77541150	77541400	RA	CAATTAACCAAATCTATGGGGGTTTTTAAAGCGTCATACAGTGCTCAGATGAACGAGTTGAGCTGCTAGTGGGAAAGTAGGGATTCCTCCAAAGGAGAAAAAAAAAGTAATACATTCCCATTCTTTAGTCCTTTCAGGCTCACAGGCAAATGGGACAGGAATGATGGTCCCACACTGAACAGAAAACTAAAACTGTCTGTGTATGGGGCTCTGATACAACAGTTAAGACTAATGAAACTTCTGCCAACAC	0	19	5.64829	uc009qtl.1	Klhl31	kelch-like 31
Peak190701	chr9	90487400	90487650	CIH	ACACACGATTTTCATCAAAATAACAATCTAAATCAATATAAAAATTTGAACCAGTTTATCTAAATCCTTTTGGGAAATCATGATCACTAGTGTTAGGTTCCCTTGAAGGTTTTTTTTTTTTCCCAGAACAAATACCTGTGTTGAGCACCAAGCACTAGCTAGGAAAACTGGTCTTCTAGTGGTAATGCTGAGGCAGCCAAGGCTTATCACTGTAAAGTTCATATGTAGCTGTGCCTATCTTTGGCTGCAC	160	5	37.0011	uc009rae.1	Gm28703	predicted gene 28703
Peak193314	chr9	120814500	120814850	RA	TTATAAACGAGTTCTAAGGGTGGCAGTGTCCCCTTACCCACCTCTGCTTTACTTGGTCATACAGGGCCAATCCCCTGCACCTGCACTGAAGCCCTCCCGCCCTCACGCATGAGCTACTGGAGGCACAACAATCACCCTCGCCTTGTCCTTTGCCAGAGTGGAGCCTCCTAGGGCTATGGACGGTCCTTCACTCTAGCCCCAGGGAAGAGGCTCTCCTTCCTGTTGGGAGCAGGGCTCTGAGAGCCTTTGAGAACAGAAATCAGACCTCCTGGAGGTTGCTTGCTCCCTGGCTGGCATCCCTGGGGATGAAGGCAGGCAGTGGATTCTCTCAAAAGCAGCACCTCTGCAGC	0	37	9.9662	uc009scr.1	Rpl14	ribosomal protein L14
Peak193314	chr9	120814500	120814850	RA	TTATAAACGAGTTCTAAGGGTGGCAGTGTCCCCTTACCCACCTCTGCTTTACTTGGTCATACAGGGCCAATCCCCTGCACCTGCACTGAAGCCCTCCCGCCCTCACGCATGAGCTACTGGAGGCACAACAATCACCCTCGCCTTGTCCTTTGCCAGAGTGGAGCCTCCTAGGGCTATGGACGGTCCTTCACTCTAGCCCCAGGGAAGAGGCTCTCCTTCCTGTTGGGAGCAGGGCTCTGAGAGCCTTTGAGAACAGAAATCAGACCTCCTGGAGGTTGCTTGCTCCCTGGCTGGCATCCCTGGGGATGAAGGCAGGCAGTGGATTCTCTCAAAAGCAGCACCTCTGCAGC	0	37	9.9662	uc009scs.1	4930593C16Rik	RIKEN cDNA 4930593C16 gene
Peak193860	chrX	11267750	11268000	CIH	NNNNNNNNNNNNNNNNNNNNNNNNNNNNNNNNNNNNNNNNNNNNNNNNNNNNNNNNCACACTCTAGGACTGGAATATGGAAACATGGGAGGGGCTCCAGCTCCACTAAGCATATGCTTANNNNNNNNNNNNNNNNNNNNNNNNNNNNNNNNNNNNNNNNNNNNNNNNNNNNNNNNNNNNNNNNNNNNNNNNNNNNNNNNNNNNNNNNNNNNNNNNNNNNNNCAGCCCTGTCCTAACATTTTTACTCCACT	65	22	5.59146	uc012hew.1	Gm4906	predicted gene 4906
Peak193860	chrX	11267750	11268000	CIH	NNNNNNNNNNNNNNNNNNNNNNNNNNNNNNNNNNNNNNNNNNNNNNNNNNNNNNNNCACACTCTAGGACTGGAATATGGAAACATGGGAGGGGCTCCAGCTCCACTAAGCATATGCTTANNNNNNNNNNNNNNNNNNNNNNNNNNNNNNNNNNNNNNNNNNNNNNNNNNNNNNNNNNNNNNNNNNNNNNNNNNNNNNNNNNNNNNNNNNNNNNNNNNNNNNCAGCCCTGTCCTAACATTTTTACTCCACT	65	22	5.59146	uc009sqq.2	Bcor	BCL6 interacting corepressor
Peak193885	chrX	11660450	11660750	RA	TGGACTCCACGGGGTTCTCCAGTGAGTTGGTGGAATTAAAAGCTTTCTCTTCCATCTCTTAGGGATGCGTTTCCCAATTCCGTGGGATTTAAAAAATATCTTATTAAGGGAGTCCTAAGAGGCAGGCGCAAAAATGTGTGTGTGTGTGTGGGGGGGGTGTTTCTGACTCACTGAGAATTAAAATGTGAGACTTTCCCCAGGGCCCTAAGTGGAGAAGGATCACACCTATTGGCCTGGTTCGTCAAAATTGTTGCCTGGGAAAAGAAAGCTGTTGAAAAGCAGTCCCTTCTTGTGCCCCTC	0	25	7.3912	uc009squ.1	Bcor	BCL6 interacting corepressor
Peak194850	chrX	53207000	53207050	RA	TCACTCCAGACCTAGGGGCTGGGTCTGACAACATCCATAGGAATGCAGTT	0	4	1.34205	uc009tfy.1	3830403N18Rik	RIKEN cDNA 3830403N18 gene
Peak197338	chrX	140256350	140256650	CIH	CTTCTACACTTGATTTTCTATGAGTCCTGGAGATTCTAGTTCATCTCCTACAGCAAGTTTGTTATGCACCAAGCCATATTCCAGGCCCTTCAGTTGCATTTACTAGTTTCTAAAAGTAAGAATAATAACAGTCGATTAGGTCCTTGCATGTCATTTAGGACTGTAGAGCACTGCCTCCTATGAAACAGTTTCCCCACTGGGAAACCATAAACCTCTAAAATTACATTCTCAATGCTATTTTATGGCAAAACTATTTGCAAGATATGTGTAACGGTCATGCCCTTTCTCTTCATTGAAAAA	380	65	50.5709	uc009uml.2	Capn6	calpain 6
Peak19807	chr10	62588350	62588600	CIH	CTTCTGTTCACTGTGGTGAGTGGGGTCGCTGGAGGGCTCCAGAAAAGGGGGATCTCGTGTGCTTACCTGTGAGACAGAGCAGGGCTGAGTCGGCTTCGAATGGGCAAACCCTGTACCATCAAATGGCCAGAACAGCTGATTCTCCCCTGAGAAGCAGAAAACAAACAAGATTAAAATAAGGAGAAAACCACATTTTTCAATTTATATTAGTGTTATCTCCGCCAAAACATTATACATCAGTATTATTTTT	30	16	1.6156	uc007fjy.2	Mypn	myopalladin
Peak19807	chr10	62588350	62588600	CIH	CTTCTGTTCACTGTGGTGAGTGGGGTCGCTGGAGGGCTCCAGAAAAGGGGGATCTCGTGTGCTTACCTGTGAGACAGAGCAGGGCTGAGTCGGCTTCGAATGGGCAAACCCTGTACCATCAAATGGCCAGAACAGCTGATTCTCCCCTGAGAAGCAGAAAACAAACAAGATTAAAATAAGGAGAAAACCACATTTTTCAATTTATATTAGTGTTATCTCCGCCAAAACATTATACATCAGTATTATTTTT	30	16	1.6156	uc007fjz.1	1700120B22Rik	RIKEN cDNA 1700120B22 gene
Peak21712	chr10	85019450	85019700	RA	AAAAAAAACCCTGCCTGATCTATTGCCATGAAATTAATTGAAATGTCAAAGGACTTCCTGTGTGCTGAGAACCTTGCACATGTTACATCAAAGTAGTGGATCCTCATGGCATATCCATTTTATAAACGAGGAAGGACGCTAACCCAAGTCACATTGTCACACAGCATAGGATTCCCCAATGACTAACTTAATACAACTGTACCAAAATAAGCACCCAGGGGTGAGGACATGAGGATTCTATCCCCAAGAC	0	19	5.64829	uc007glg.2	Btbd11	BTB (POZ) domain containing 11
Peak21712	chr10	85019450	85019700	RA	AAAAAAAACCCTGCCTGATCTATTGCCATGAAATTAATTGAAATGTCAAAGGACTTCCTGTGTGCTGAGAACCTTGCACATGTTACATCAAAGTAGTGGATCCTCATGGCATATCCATTTTATAAACGAGGAAGGACGCTAACCCAAGTCACATTGTCACACAGCATAGGATTCCCCAATGACTAACTTAATACAACTGTACCAAAATAAGCACCCAGGGGTGAGGACATGAGGATTCTATCCCCAAGAC	0	19	5.64829	uc007glg.2	Btbd11	BTB (POZ) domain containing 11
Peak21712	chr10	85019450	85019700	RA	AAAAAAAACCCTGCCTGATCTATTGCCATGAAATTAATTGAAATGTCAAAGGACTTCCTGTGTGCTGAGAACCTTGCACATGTTACATCAAAGTAGTGGATCCTCATGGCATATCCATTTTATAAACGAGGAAGGACGCTAACCCAAGTCACATTGTCACACAGCATAGGATTCCCCAATGACTAACTTAATACAACTGTACCAAAATAAGCACCCAGGGGTGAGGACATGAGGATTCTATCCCCAAGAC	0	19	5.64829	uc007glh.1	Btbd11	BTB (POZ) domain containing 11
Peak22018	chr10	88051250	88051500	CIH	CCACATCATAATATACTATGTATCAACTATGATTTAGTTATTTTCCAGGAGTCTCTGTATACTTAGATCCCCTTCTCCCACAATTAAATAACGACAAGGATGCTTGTTTGTTTTTTTTTTTTTTTAAACCTCCCTGGCATCTTGTTGTTTTGCTGAAAACACGTTAAATGTATAGTAACCTAAGTCACAGAAGAATGAAGAAAGGCTTCAAGGATGGTTGTACACACGCTATCAAGCTGATTCTGGCTCT	160	0	44.1956	uc007grv.2	Spic	Spi-C transcription factor (Spi-1/PU.1 related)
Peak22018	chr10	88051250	88051500	CIH	CCACATCATAATATACTATGTATCAACTATGATTTAGTTATTTTCCAGGAGTCTCTGTATACTTAGATCCCCTTCTCCCACAATTAAATAACGACAAGGATGCTTGTTTGTTTTTTTTTTTTTTTAAACCTCCCTGGCATCTTGTTGTTTTGCTGAAAACACGTTAAATGTATAGTAACCTAAGTCACAGAAGAATGAAGAAAGGCTTCAAGGATGGTTGTACACACGCTATCAAGCTGATTCTGGCTCT	160	0	44.1956	uc007grv.2	Spic	Spi-C transcription factor (Spi-1/PU.1 related)
Peak22018	chr10	88051250	88051500	CIH	CCACATCATAATATACTATGTATCAACTATGATTTAGTTATTTTCCAGGAGTCTCTGTATACTTAGATCCCCTTCTCCCACAATTAAATAACGACAAGGATGCTTGTTTGTTTTTTTTTTTTTTTAAACCTCCCTGGCATCTTGTTGTTTTGCTGAAAACACGTTAAATGTATAGTAACCTAAGTCACAGAAGAATGAAGAAAGGCTTCAAGGATGGTTGTACACACGCTATCAAGCTGATTCTGGCTCT	160	0	44.1956	uc007grv.2	Spic	Spi-C transcription factor (Spi-1/PU.1 related)
Peak22845	chr10	97643850	97644200	CIH	NNNNNNNNNNNNNNNNNNNNNNNNNNNNNNNNNATGTTATTTAATTTTGAGACAGGATATCAAAATTGCATTTAATAATGCCACTAGTTTACATTTCAAATGCTATCCCCAAAGCCCCCAAATGTAAATGTAGAAAATATCTAATAAAAATTAGACTTGCCTTAGGACTTATTACAGAATAAAAAAAATTGTCACTCATTGTGTTAGCATGAGCTCTGATAAATATCATTGTGATTTGAATAAATATTTTTGNNNNNNNNNNNNNNNNNNNNNNNNNNNNNNNNNNNNNNNNNNNNNNNNNNNNNNNNNNNNNNNNNNNNNNNNNNNNNNNNNNNNNNNNNNNNNNNNNN	101	52	4.32227	uc007gxf.2	Atp2b1	ATPase, Ca++ transporting, plasma membrane 1
Peak25405	chr10	128425700	128425950	RA	TATTGAAAGCACATGTTATGTTTCTCTAGCCTTCTTTTGCCGTCTTTTCTGGCTGAGATCTAAAGAGTATTTTCCCATTTTTAAAATTCAGAGACATTCAGATACTGTTTTTTTTTTTTTTTCAAGTAGGTGAAGGGTGAGTCAAAAAACCCTCAGTTGGGTTGGGAGTGCTCCCAGAATCAGCTTGTTATTTCAATAGTCAATTTCTTTGGAAATTAGTTCTGTTCTACAAAAGGGCTTACAAATGCTT	0	26	7.72737	uc007hpe.1	9030616G12Rik	RIKEN cDNA 9030616G12 gene
Peak25405	chr10	128425700	128425950	RA	TATTGAAAGCACATGTTATGTTTCTCTAGCCTTCTTTTGCCGTCTTTTCTGGCTGAGATCTAAAGAGTATTTTCCCATTTTTAAAATTCAGAGACATTCAGATACTGTTTTTTTTTTTTTTTCAAGTAGGTGAAGGGTGAGTCAAAAAACCCTCAGTTGGGTTGGGAGTGCTCCCAGAATCAGCTTGTTATTTCAATAGTCAATTTCTTTGGAAATTAGTTCTGTTCTACAAAAGGGCTTACAAATGCTT	0	26	7.72737	uc007hpf.1	Olfr9	olfactory receptor 9
Peak29562	chr11	55426550	55427050	RA	GCTTCACACGTTTTAACTGCACACCCAAATATTTCTCATTTGTCAAGATCTTTCTGTTCTTTTGTAGTTCACTCATGAAGACAAACAACCAAGGGTTTGGTCATGGATTTATGTCTTTATTTTAACTCTGGATAAATAACTAAACTTCTTTAGGCTTATGCCAAAGGAGGGTTGTAAGATCCAGTTTCCACACCTCAGGGAATTGCACAGAAGTAATGGTAATTACTCTTACCTTCCTGCAACTCACTCTGCTGTAAAGCCAAAGTCTGCATAGGATGGAGTGTGTTGACTTCAGTGAGTGGTCCATTTCTGCCCATAGCTATACTGCAGAACATACTCATAGTTGTAATGGTAAGACTTAACTTGCCCCTTACAGACACCAGGAGCCAGATTAGAAAC…	0	34	9.36804	uc007izo.1	Glra1	glycine receptor, alpha 1 subunit
Peak29562	chr11	55426550	55427050	RA	GCTTCACACGTTTTAACTGCACACCCAAATATTTCTCATTTGTCAAGATCTTTCTGTTCTTTTGTAGTTCACTCATGAAGACAAACAACCAAGGGTTTGGTCATGGATTTATGTCTTTATTTTAACTCTGGATAAATAACTAAACTTCTTTAGGCTTATGCCAAAGGAGGGTTGTAAGATCCAGTTTCCACACCTCAGGGAATTGCACAGAAGTAATGGTAATTACTCTTACCTTCCTGCAACTCACTCTGCTGTAAAGCCAAAGTCTGCATAGGATGGAGTGTGTTGACTTCAGTGAGTGGTCCATTTCTGCCCATAGCTATACTGCAGAACATACTCATAGTTGTAATGGTAAGACTTAACTTGCCCCTTACAGACACCAGGAGCCAGATTAGAAAC…	0	34	9.36804	uc007izq.1	Nmur2	neuromedin U receptor 2
Peak33762	chr11	99499050	99499350	CIH	NNNNNNNNNNNNNNNNNNNNNNNNNNNNNNNNNNNNNNNNNNNNNNNNNNNNNNNNNNNNNNNNNNNTGTAATCAATAAAAAAGTGAAAAATGTGAAACTACATAACTTCAGACATTGGACATTTGTGATGAGTAGGGTATAATCATGCTCAACTCCCATTTTCCAGGACATAATGTCTTGAAAGGGCATGGGACAGATGGACAGATTTGATGCTTGAGAAAGGTAAGCTAATTCACTAGCAGATGAAAAGTGCACATTTATAATTATGTTTCTGATGTTAGGAAGACACTCCTTTTGCA	95	25	9.48214	uc007lji.1	Krtap4-2	keratin associated protein 4-2
Peak33762	chr11	99499050	99499350	CIH	NNNNNNNNNNNNNNNNNNNNNNNNNNNNNNNNNNNNNNNNNNNNNNNNNNNNNNNNNNNNNNNNNNNTGTAATCAATAAAAAAGTGAAAAATGTGAAACTACATAACTTCAGACATTGGACATTTGTGATGAGTAGGGTATAATCATGCTCAACTCCCATTTTCCAGGACATAATGTCTTGAAAGGGCATGGGACAGATGGACAGATTTGATGCTTGAGAAAGGTAAGCTAATTCACTAGCAGATGAAAAGTGCACATTTATAATTATGTTTCTGATGTTAGGAAGACACTCCTTTTGCA	95	25	9.48214	uc007ljj.1	Krtap4-7	keratin associated protein 4-7
Peak34649	chr11	108429650	108430050	RA	GCTTGCTATCACAAGCCTTCATGCCTTGGAGCAGTCTTAAACCGCATAGGGCATAGAAATGGTGGCTATCATTATAAAAAAAGAGGAGGAGAGATTCCAGTGGAAGACATTAGTTTGCTACAGGTATATAGTGCATCACAAGTAGAGATTACTATTGGTGTAATCAAAAGTAGAGAGGTGCAGAGGAGGATTTGAAGAGATAAATAGACATAAATTGTACTTACATGAAAGCAAAGATTAAGAGTTCCTTAGGTACACATATGCTATGTCCAAATACAGGATGGAGAGGTGAGTGTGTCCTGTGAATGTGAAGACACTGGAGGGCCACTTTCCCCTGAGGCTTCAAAAAAGAGTTTTAGTTTGGAGTTAGTAAGAAAATTTGACATTATGATATATAATA	0	22	6.58551	uc007mbr.1	Cep112	centrosomal protein 112
Peak34649	chr11	108429650	108430050	RA	GCTTGCTATCACAAGCCTTCATGCCTTGGAGCAGTCTTAAACCGCATAGGGCATAGAAATGGTGGCTATCATTATAAAAAAAGAGGAGGAGAGATTCCAGTGGAAGACATTAGTTTGCTACAGGTATATAGTGCATCACAAGTAGAGATTACTATTGGTGTAATCAAAAGTAGAGAGGTGCAGAGGAGGATTTGAAGAGATAAATAGACATAAATTGTACTTACATGAAAGCAAAGATTAAGAGTTCCTTAGGTACACATATGCTATGTCCAAATACAGGATGGAGAGGTGAGTGTGTCCTGTGAATGTGAAGACACTGGAGGGCCACTTTCCCCTGAGGCTTCAAAAAAGAGTTTTAGTTTGGAGTTAGTAAGAAAATTTGACATTATGATATATAATA	0	22	6.58551	uc007mbr.1	Cep112	centrosomal protein 112
Peak34649	chr11	108429650	108430050	RA	GCTTGCTATCACAAGCCTTCATGCCTTGGAGCAGTCTTAAACCGCATAGGGCATAGAAATGGTGGCTATCATTATAAAAAAAGAGGAGGAGAGATTCCAGTGGAAGACATTAGTTTGCTACAGGTATATAGTGCATCACAAGTAGAGATTACTATTGGTGTAATCAAAAGTAGAGAGGTGCAGAGGAGGATTTGAAGAGATAAATAGACATAAATTGTACTTACATGAAAGCAAAGATTAAGAGTTCCTTAGGTACACATATGCTATGTCCAAATACAGGATGGAGAGGTGAGTGTGTCCTGTGAATGTGAAGACACTGGAGGGCCACTTTCCCCTGAGGCTTCAAAAAAGAGTTTTAGTTTGGAGTTAGTAAGAAAATTTGACATTATGATATATAATA	0	22	6.58551	uc007mbr.1	Cep112	centrosomal protein 112
Peak34649	chr11	108429650	108430050	RA	GCTTGCTATCACAAGCCTTCATGCCTTGGAGCAGTCTTAAACCGCATAGGGCATAGAAATGGTGGCTATCATTATAAAAAAAGAGGAGGAGAGATTCCAGTGGAAGACATTAGTTTGCTACAGGTATATAGTGCATCACAAGTAGAGATTACTATTGGTGTAATCAAAAGTAGAGAGGTGCAGAGGAGGATTTGAAGAGATAAATAGACATAAATTGTACTTACATGAAAGCAAAGATTAAGAGTTCCTTAGGTACACATATGCTATGTCCAAATACAGGATGGAGAGGTGAGTGTGTCCTGTGAATGTGAAGACACTGGAGGGCCACTTTCCCCTGAGGCTTCAAAAAAGAGTTTTAGTTTGGAGTTAGTAAGAAAATTTGACATTATGATATATAATA	0	22	6.58551	uc007mbr.1	Cep112	centrosomal protein 112
Peak34649	chr11	108429650	108430050	RA	GCTTGCTATCACAAGCCTTCATGCCTTGGAGCAGTCTTAAACCGCATAGGGCATAGAAATGGTGGCTATCATTATAAAAAAAGAGGAGGAGAGATTCCAGTGGAAGACATTAGTTTGCTACAGGTATATAGTGCATCACAAGTAGAGATTACTATTGGTGTAATCAAAAGTAGAGAGGTGCAGAGGAGGATTTGAAGAGATAAATAGACATAAATTGTACTTACATGAAAGCAAAGATTAAGAGTTCCTTAGGTACACATATGCTATGTCCAAATACAGGATGGAGAGGTGAGTGTGTCCTGTGAATGTGAAGACACTGGAGGGCCACTTTCCCCTGAGGCTTCAAAAAAGAGTTTTAGTTTGGAGTTAGTAAGAAAATTTGACATTATGATATATAATA	0	22	6.58551	uc007mbr.1	Cep112	centrosomal protein 112
Peak34649	chr11	108429650	108430050	RA	GCTTGCTATCACAAGCCTTCATGCCTTGGAGCAGTCTTAAACCGCATAGGGCATAGAAATGGTGGCTATCATTATAAAAAAAGAGGAGGAGAGATTCCAGTGGAAGACATTAGTTTGCTACAGGTATATAGTGCATCACAAGTAGAGATTACTATTGGTGTAATCAAAAGTAGAGAGGTGCAGAGGAGGATTTGAAGAGATAAATAGACATAAATTGTACTTACATGAAAGCAAAGATTAAGAGTTCCTTAGGTACACATATGCTATGTCCAAATACAGGATGGAGAGGTGAGTGTGTCCTGTGAATGTGAAGACACTGGAGGGCCACTTTCCCCTGAGGCTTCAAAAAAGAGTTTTAGTTTGGAGTTAGTAAGAAAATTTGACATTATGATATATAATA	0	22	6.58551	uc007mbr.1	Cep112	centrosomal protein 112
Peak34649	chr11	108429650	108430050	RA	GCTTGCTATCACAAGCCTTCATGCCTTGGAGCAGTCTTAAACCGCATAGGGCATAGAAATGGTGGCTATCATTATAAAAAAAGAGGAGGAGAGATTCCAGTGGAAGACATTAGTTTGCTACAGGTATATAGTGCATCACAAGTAGAGATTACTATTGGTGTAATCAAAAGTAGAGAGGTGCAGAGGAGGATTTGAAGAGATAAATAGACATAAATTGTACTTACATGAAAGCAAAGATTAAGAGTTCCTTAGGTACACATATGCTATGTCCAAATACAGGATGGAGAGGTGAGTGTGTCCTGTGAATGTGAAGACACTGGAGGGCCACTTTCCCCTGAGGCTTCAAAAAAGAGTTTTAGTTTGGAGTTAGTAAGAAAATTTGACATTATGATATATAATA	0	22	6.58551	uc007mbs.1	Cep112	centrosomal protein 112
Peak34649	chr11	108429650	108430050	RA	GCTTGCTATCACAAGCCTTCATGCCTTGGAGCAGTCTTAAACCGCATAGGGCATAGAAATGGTGGCTATCATTATAAAAAAAGAGGAGGAGAGATTCCAGTGGAAGACATTAGTTTGCTACAGGTATATAGTGCATCACAAGTAGAGATTACTATTGGTGTAATCAAAAGTAGAGAGGTGCAGAGGAGGATTTGAAGAGATAAATAGACATAAATTGTACTTACATGAAAGCAAAGATTAAGAGTTCCTTAGGTACACATATGCTATGTCCAAATACAGGATGGAGAGGTGAGTGTGTCCTGTGAATGTGAAGACACTGGAGGGCCACTTTCCCCTGAGGCTTCAAAAAAGAGTTTTAGTTTGGAGTTAGTAAGAAAATTTGACATTATGATATATAATA	0	22	6.58551	uc007mbs.1	Cep112	centrosomal protein 112
Peak34649	chr11	108429650	108430050	RA	GCTTGCTATCACAAGCCTTCATGCCTTGGAGCAGTCTTAAACCGCATAGGGCATAGAAATGGTGGCTATCATTATAAAAAAAGAGGAGGAGAGATTCCAGTGGAAGACATTAGTTTGCTACAGGTATATAGTGCATCACAAGTAGAGATTACTATTGGTGTAATCAAAAGTAGAGAGGTGCAGAGGAGGATTTGAAGAGATAAATAGACATAAATTGTACTTACATGAAAGCAAAGATTAAGAGTTCCTTAGGTACACATATGCTATGTCCAAATACAGGATGGAGAGGTGAGTGTGTCCTGTGAATGTGAAGACACTGGAGGGCCACTTTCCCCTGAGGCTTCAAAAAAGAGTTTTAGTTTGGAGTTAGTAAGAAAATTTGACATTATGATATATAATA	0	22	6.58551	uc007mbs.1	Cep112	centrosomal protein 112
Peak37037	chr12	15819650	15820050	RA	TGCACAGTAGCTACAAGAATTTTTGTAAAAACAGCTAAAGGCCCCCTAAAGATCCTTTCCTACTTTGGCTAACTAAAGTAGGCTTGTGGAGGTGATAATCAGGCTAGGGAATTTTGCTTATGCCCCTGGAAGCCCCTCCCCCCTCCCCGCCTCCTCCCCACCACAGAGTGTCCTACAGAATACTCTAATGAACCCCCACAATAAATACAACCTTTCTGGTTTTGTACATTTTTTTTGCATAAACATGAAGTTAGGAAACAGGAACCCCATGTTAAGACACCAAAAGGAGGTGGGTTCAAATGTGGAGGTTTTCGAATCCTGTAGCGAGCTAAAGAGCCCACAGTGTGTATATTGGGGCAGTCATAGCATCACCGTAATAAAACTCTCCTAGAGAGGGTGG	0	29	8.56422	uc007nbq.1	Trib2	tribbles homolog 2 (Drosophila)
Peak37037	chr12	15819650	15820050	RA	TGCACAGTAGCTACAAGAATTTTTGTAAAAACAGCTAAAGGCCCCCTAAAGATCCTTTCCTACTTTGGCTAACTAAAGTAGGCTTGTGGAGGTGATAATCAGGCTAGGGAATTTTGCTTATGCCCCTGGAAGCCCCTCCCCCCTCCCCGCCTCCTCCCCACCACAGAGTGTCCTACAGAATACTCTAATGAACCCCCACAATAAATACAACCTTTCTGGTTTTGTACATTTTTTTTGCATAAACATGAAGTTAGGAAACAGGAACCCCATGTTAAGACACCAAAAGGAGGTGGGTTCAAATGTGGAGGTTTTCGAATCCTGTAGCGAGCTAAAGAGCCCACAGTGTGTATATTGGGGCAGTCATAGCATCACCGTAATAAAACTCTCCTAGAGAGGGTGG	0	29	8.56422	uc007nbr.1	Gm5432	predicted gene 5432
Peak38854	chr12	42675950	42676250	RA	CATCTTAATGGAAGATAGATACAAATTATTCGACTTTTTTTTTTCCAGTGTGAGGAGGAACCAACCGTGAAATAAGTGTTCTTGTAGCTAATTGCCTTCCTACCATCTCCTTATCTGAGTTTAACCTAGATGAAACACTAAGTTTTTAATGCAAATTGAAGATGTAGTTTTAATTTTAGATGCTGAGATAAGGTGTCAAAACATCTTATTCAAGCTGAAAGATCCATAGAGTTGTTTTTGCAATGCATACGAAGTCTCTAGGAAGGGAATTTCATATTTTTATCATTGAAGTTTTCTGGC	0	32	8.92366	uc007nlo.1	Dnajb9	DnaJ (Hsp40) homolog, subfamily B, member 9
Peak38998	chr12	45075950	45076200	RA	GCATTCTGTGAAAATGAAGTAAAACCCACCCAGTTTTATTCTATGTTGGGAAAGAAGAGCCATGTCCTTTTTGAGTATCTCACAAGGGAATTGATCTTTTTTTTTTTTTTTTTAAGCATCATAGTGCTCTTGTGTTCTTCCAAGGAAACAAACATTTTAAAAGAAAGGAAGAGAAATATAAAGCTAACAATGGTAAGAATTCTATAAGTTTCCCAGTCATCCAACTGTCCCTGGCAAACTAATCTGCTGA	0	20	6.01732	uc007nlo.1	Dnajb9	DnaJ (Hsp40) homolog, subfamily B, member 9
Peak39815	chr12	55592100	55592500	RA	CATATGAAGGAGTGCAGAGCCACAGCCCTGGCGGAGTGTAGAGCAAGCATTCCACATGAATCAGGAGCTTCTTTGGGAACTATCTCCAGATGAGCCAAATGGTTCAACAAGGCCTATGAATCCTTCAGTCCATGCTGCTCTGTGCCATCCCAGCCCTCCAGACATGCCTTACACACTCGTTTCTAACATCCCATCCCAAGAGGAGACATAGGCAGCATCTACCCTGCCTCCTAAGGTCTCAAAGGACAAACCAACTCAGTTACTGAGCTAGCTTATGGAGCACAATGGGGTGCTAACTTAAGCACATTTCCCCTTCCCTAGCCTTTCCCAGCCTAGAGACACCAGCCCCTCCTTGAGGCCAAGTGCTCTTGGAGAAGGGCTGCAAACAGTGGGTGACTGG	0	26	7.72737	uc007nnt.1	Sptssa	serine palmitoyltransferase, small subunit A
Peak40655	chr12	68869950	68870200	RA	CCTCAAATAGGAGAAAGAATTTTATGTGGAATGCAATTTGCAATTCAGAGCATCCAGTCAAATAGCAGTCTCATCAGGGTGGTTGTCCTGAAGCCATTGTGCTGATCAGCCACAATGAAAAAAATCTAGCCAGCCACATTCAGAGAATTAGCATCCTCCTGTAGTAGCACTCTGGGACTTTCCTCAGTTCATTACCACAGTTAAAGACATCTGTACATTTCTATTTCCTTGAATTTTTCTCTATACTTTC	0	22	6.58551	uc007nrp.2	Rps29	ribosomal protein S29
Peak4080	chr1	59433900	59434250	CIH	NNNNNNNNNNNNNNNNNNNNNNNNNNNNNNNNNNNNNNNNNNNNNNNNNNNNNNNNNNNNNNNNNNNNNNNNNNNNNNNNNNNNNNNNNNNNNNNNNNNGTGTGTGTGTGTGTGTGGTCTGTGTATCTATACAAGTCTGTGATACTGATGGGGCTGTGTTGAGTTTGTGTTGTGAGTCTGAGGGTGTATGGACTTGGTATTTGTGTCAGCTTTCCAGTGTTTGCCAGTAATGGTTTGTGTGGACTTGTGAAAGGGCGAGAAGAGAAAGCCTGTTCGTTGCCTTCCTTCTGGATAGCAGCAAGGTCAGCGCAGAAAAAGGGGCTCCACAGGAGATCACAAGGTCCCTGGAG	138	33	14.7114	uc011wlq.1	Fzd7	frizzled homolog 7 (Drosophila)
Peak42854	chr12	94518750	94518850	RA	CTCTCTCATTCTATTTCAGTTTTCCTCCCACCTCTCCAGTTAGAGCCCCCTATTTCCCCTACTTCGGCCATTTTTCTAGAATAATACAATTTGTCGTTTT	0	6	1.92358	uc007olc.2	Flrt2	fibronectin leucine rich transmembrane protein 2
Peak43128	chr12	98409150	98409500	CIH	NNNNNNNNNNNNNNNNNNNNNNNNNNNNNNNNNNNNNNNNNNNNNNNNNNNNNNNNNNNNNNNNNNNNNNNNNNNNNNNNNNNNNNNNTGCACTGATGGCATTTTTCATGTCATCAAGTGAATGTTTCATGAACACTTAACTATTTACAAAAATTCAACTAAAATAGTAAAGACATATTATCTTTAAGTGCAATCAACAACATAAACCTGATCTGTTACATCTTGGAAACATTGCATGATTGAGATTGTATCAAGTGTGAAAGCTCCTGTAGGTATTGTTCATGGTTATTGGTAGACAGAATTGCACAGAAAGCCTTGAAGCTAGAGTCACCAATGATAAGGAGCTATCT	63	32	3.01195	uc007olf.1	Galc	galactosylceramidase
Peak44949	chr12	118792900	118793200	CIH	TTTCTTCTTTATACTTGGATCTAGGGTGAGGCAGTTAGAGGAAGTCTTGATTTCAAACATGAGAAACTGAAAATCACGGAAGAATGTTGTGATGTGTGCAGGTCAGCTTCAGAGTGATTGGAAGGCTGTCAACAGGGTTCAAAGAGGCAGGAACAAAGTCAGTTTCTAGGGAAAAGGATAGATATGGTGATGCCCAACACTAACAGTGGAACCAGCCAGCACTCACCAGCTCAATGACTGTGAACTGTGCTTGACTGCTCTGTGCTTCCAAAGACAGCCTTGAGTAACAATTGAGTGCTA	95	22	10.3547	uc007pid.1	Cdca7l	cell division cycle associated 7 like
Peak44949	chr12	118792900	118793200	CIH	TTTCTTCTTTATACTTGGATCTAGGGTGAGGCAGTTAGAGGAAGTCTTGATTTCAAACATGAGAAACTGAAAATCACGGAAGAATGTTGTGATGTGTGCAGGTCAGCTTCAGAGTGATTGGAAGGCTGTCAACAGGGTTCAAAGAGGCAGGAACAAAGTCAGTTTCTAGGGAAAAGGATAGATATGGTGATGCCCAACACTAACAGTGGAACCAGCCAGCACTCACCAGCTCAATGACTGTGAACTGTGCTTGACTGCTCTGTGCTTCCAAAGACAGCCTTGAGTAACAATTGAGTGCTA	95	22	10.3547	uc007pid.1	Cdca7l	cell division cycle associated 7 like
Peak44949	chr12	118792900	118793200	CIH	TTTCTTCTTTATACTTGGATCTAGGGTGAGGCAGTTAGAGGAAGTCTTGATTTCAAACATGAGAAACTGAAAATCACGGAAGAATGTTGTGATGTGTGCAGGTCAGCTTCAGAGTGATTGGAAGGCTGTCAACAGGGTTCAAAGAGGCAGGAACAAAGTCAGTTTCTAGGGAAAAGGATAGATATGGTGATGCCCAACACTAACAGTGGAACCAGCCAGCACTCACCAGCTCAATGACTGTGAACTGTGCTTGACTGCTCTGTGCTTCCAAAGACAGCCTTGAGTAACAATTGAGTGCTA	95	22	10.3547	uc007pid.1	Cdca7l	cell division cycle associated 7 like
Peak47042	chr13	29281200	29281550	CIH	CCTGATCTCTTTACTAAACATTAGATTTGAATACAAAGAAATTCTGGGCAAGATATGGAGTCAAGGGGGGGGCACTGTTGAGATGTTGTGTAATTACACACAAATGCACACACACACACACAGAGAGAGAGAGAGACAGAGAGAACACTAAAAATAATAGTTCATTGACCATACAGGAGTGGGAAACTATCTATATTTGACGACCTCCAACTGTCATTTATTTCTGGTAGACAATCATGCCTCCTACTGTTTTAACCCAGTTTTAAAAAATTATTTTACACACTTCAGTGGCAGCTTGCCTGTCACAAGCCACTTTTATTGCCATGATATATTTCATGATAGATTTGTGG	127	34	12.1543	uc007pyn.1	Cdkal1	CDK5 regulatory subunit associated protein 1-like 1
Peak47042	chr13	29281200	29281550	CIH	CCTGATCTCTTTACTAAACATTAGATTTGAATACAAAGAAATTCTGGGCAAGATATGGAGTCAAGGGGGGGGCACTGTTGAGATGTTGTGTAATTACACACAAATGCACACACACACACACAGAGAGAGAGAGAGACAGAGAGAACACTAAAAATAATAGTTCATTGACCATACAGGAGTGGGAAACTATCTATATTTGACGACCTCCAACTGTCATTTATTTCTGGTAGACAATCATGCCTCCTACTGTTTTAACCCAGTTTTAAAAAATTATTTTACACACTTCAGTGGCAGCTTGCCTGTCACAAGCCACTTTTATTGCCATGATATATTTCATGATAGATTTGTGG	127	34	12.1543	uc007pyn.1	Cdkal1	CDK5 regulatory subunit associated protein 1-like 1
Peak48483	chr13	45207700	45208000	RA	ATAGGTTGTTTCTATGAGCCTATGCTCTCTCTTCTCTTTAGAGACTGTGATCATAGTGAACCCCAAGCCCAGGGCTTACAGATAGGTGAAGGGAAGCAACACAATGCAAGTCCCATGAAAAACACTCAATAAACAGAAGACTGACTGTTCAGTTAAAGACTGGTCAGTTAAAACTGTAGCCATTTCTTTGACCAGAAAGTTGGGATACCCTGGTGTCNNNNNNNNNNNNNNNNNNNNNNNNNNNNNNNNNNNNNNNNNNNNNNNNNNNNNNNNNNNNNNNNNNNNNNNNNNNNNNNNNNN	0	19	5.64829	uc007qgz.1	Mylip	myosin regulatory light chain interacting protein
Peak49437	chr13	55875950	55876250	RA	TGATTGTGCTGAGTCCAGACTGCAGTCCGAAACTTCATCCTGTTGTCAGCTTCTCACAGACTTTGTGGTCCCCTTCCACAGATGTCCCTGAGCCTTAGAGGATTATTATATGTAGATGCCTTCATAAAAGTGTGTAAGAAAGCAAAACAGAAGCAGAGGCCGTCTGCTTGGCATCTCTGGTTTCCCTGTGGTGTGAGCCCGGCTGTCCATGTTGTTGGGTAGGGTCCTCGGCTTGTTTCCAGGCTCGTCTTCTGCTGAGCCACACTGGCACCTCAGCTTGGTGGGGCCGTAGCCACGTAG	0	26	7.72737	uc007qrz.1	Pcbd2	pterin 4 alpha carbinolamine dehydratase/dimerization cofactor of hepatocyte nuclear factor 1 alpha (TCF1) 2
Peak49437	chr13	55875950	55876250	RA	TGATTGTGCTGAGTCCAGACTGCAGTCCGAAACTTCATCCTGTTGTCAGCTTCTCACAGACTTTGTGGTCCCCTTCCACAGATGTCCCTGAGCCTTAGAGGATTATTATATGTAGATGCCTTCATAAAAGTGTGTAAGAAAGCAAAACAGAAGCAGAGGCCGTCTGCTTGGCATCTCTGGTTTCCCTGTGGTGTGAGCCCGGCTGTCCATGTTGTTGGGTAGGGTCCTCGGCTTGTTTCCAGGCTCGTCTTCTGCTGAGCCACACTGGCACCTCAGCTTGGTGGGGCCGTAGCCACGTAG	0	26	7.72737	uc007qrz.1	Pcbd2	pterin 4 alpha carbinolamine dehydratase/dimerization cofactor of hepatocyte nuclear factor 1 alpha (TCF1) 2
Peak49437	chr13	55875950	55876250	RA	TGATTGTGCTGAGTCCAGACTGCAGTCCGAAACTTCATCCTGTTGTCAGCTTCTCACAGACTTTGTGGTCCCCTTCCACAGATGTCCCTGAGCCTTAGAGGATTATTATATGTAGATGCCTTCATAAAAGTGTGTAAGAAAGCAAAACAGAAGCAGAGGCCGTCTGCTTGGCATCTCTGGTTTCCCTGTGGTGTGAGCCCGGCTGTCCATGTTGTTGGGTAGGGTCCTCGGCTTGTTTCCAGGCTCGTCTTCTGCTGAGCCACACTGGCACCTCAGCTTGGTGGGGCCGTAGCCACGTAG	0	26	7.72737	uc007qsa.1	4930451E10Rik	RIKEN cDNA 4930451E10 gene
Peak50405	chr13	69703000	69703450	RA	GCCTCTCCTGTGACATTGCCCAGCCTTAAGAGTTTTATGAGCACCTGGTGATAAAGATTCTGAAGACAAAATGCACTTGTCCCCTCCATTCAAAGTGTGGAGGTGTCAGGGGAAACACCCCACAAAATGCAGTGGACTCATAGGGAAACCCAACTGTATTGGCTCACATGGGAAGACACATGTGAGGGATTGGTCACCCTGCAACATGAGTCCTCTGAAATTCCATATATGTGCAGGATAACCCCGAGACCCAGAAGGAGATGATCTCAGGGTAAAAGCTGAGAAAGTGGGTCCCAAAGGCAGCACAGAAAACAAGTGACCCACACACTATTCCCTAGCTGGCTAGACAGGTGAGTATTCAGAAGGAGAAAAGGGGTGGTGAGATGGGGGTGGGGAGCA…	0	24	7.15553	uc007rck.1	Srd5a1	steroid 5 alpha-reductase 1
Peak50693	chr13	72721150	72721600	RA	TAATCAAATGAAAACACAGCTTTTAATATATTTCATTTCTTGAAAAAAAACCACATAGCTCACTGAATTATTAAGTGGCAACATTCTCACTGGCCTCAGAGCTCTCTGCCAGCTACCAGCACAGTGCCACCAATTTTCACAAGTTTCCATGTTTTCCTAAGCACAGGAGCTCTCCTGCTTTTCAGAAGCTCCTATCTGCATCAGTGTTGCTAGGGTTAGCTCCGTTCTCTCCCCTCCCCATTGTGGACAGTGCTGGAGAGCAGATCTGTCCTAGGATGCACAAGTGGTACTCCCTTCTCCTTGGGCAATAGATAATATCCTCTAGTTCCTGGACCTCTTAAATCGTCACCAGGAGACTATTCCCAATTTTAGAAAGCAGGGGCTATGAGGAATGCCCTT…	0	35	9.61283	uc007rdd.1	Irx1	Iroquois related homeobox 1 (Drosophila)
Peak50693	chr13	72721150	72721600	RA	TAATCAAATGAAAACACAGCTTTTAATATATTTCATTTCTTGAAAAAAAACCACATAGCTCACTGAATTATTAAGTGGCAACATTCTCACTGGCCTCAGAGCTCTCTGCCAGCTACCAGCACAGTGCCACCAATTTTCACAAGTTTCCATGTTTTCCTAAGCACAGGAGCTCTCCTGCTTTTCAGAAGCTCCTATCTGCATCAGTGTTGCTAGGGTTAGCTCCGTTCTCTCCCCTCCCCATTGTGGACAGTGCTGGAGAGCAGATCTGTCCTAGGATGCACAAGTGGTACTCCCTTCTCCTTGGGCAATAGATAATATCCTCTAGTTCCTGGACCTCTTAAATCGTCACCAGGAGACTATTCCCAATTTTAGAAAGCAGGGGCTATGAGGAATGCCCTT…	0	35	9.61283	uc011zbn.1	Gm20554	predicted gene, 20554
Peak5099	chr1	71146700	71146950	RA	TGAATGTGAGGGTAATCGGGGTAATCAGCAGCCTAGTGGGGAGAGCTCTGAAGCTCGGGGACAGGAGCACACCATTCAAATAACATGCCACTCTGGGTGATGATGAGCAAAGCAGCAGCAGACTGTCCAGGGTTGCTCTCCTCTAGCAAGCAGGAAGGGAGAGGCAGAAAGAGCTTGAGAGACAGCAAAGCCAGGAAGAAAAGCATTTCCCATATGACCTAAACCATTTCCTGTGAGCTGTAAACCAGTA	0	21	6.22096	uc007bjm.2	Bard1	BRCA1 associated RING domain 1
Peak5099	chr1	71146700	71146950	RA	TGAATGTGAGGGTAATCGGGGTAATCAGCAGCCTAGTGGGGAGAGCTCTGAAGCTCGGGGACAGGAGCACACCATTCAAATAACATGCCACTCTGGGTGATGATGAGCAAAGCAGCAGCAGACTGTCCAGGGTTGCTCTCCTCTAGCAAGCAGGAAGGGAGAGGCAGAAAGAGCTTGAGAGACAGCAAAGCCAGGAAGAAAAGCATTTCCCATATGACCTAAACCATTTCCTGTGAGCTGTAAACCAGTA	0	21	6.22096	uc011wmq.1	Abca12	ATP-binding cassette, sub-family A (ABC1), member 12
Peak51816	chr13	90392450	90392700	CIH	CTAAACATAAGCCTGTGTGTGTGGGGTGTGTGTGTGTGTGCGCGCGCACGTTCACACATGTATAAAAGAGAAGGACTAAGGGTTAAAATAAATTATAAGAAGATTTATTTTCCACCCAGAAAAGATTAATTTTGGAAGCATTCCTTTTGTCACATTGCTCATAATTAAAGTAATTCTTCATTTCTGTTTCCTTTCATCACCAAATTTCTATCATTTAGCCCTCATACAGAGGAATAACCTTGAATCCCAT	65	22	5.59146	uc011zcl.1	Atp6ap1l	ATPase, H+ transporting, lysosomal accessory protein 1-like
Peak51816	chr13	90392450	90392700	CIH	CTAAACATAAGCCTGTGTGTGTGGGGTGTGTGTGTGTGTGCGCGCGCACGTTCACACATGTATAAAAGAGAAGGACTAAGGGTTAAAATAAATTATAAGAAGATTTATTTTCCACCCAGAAAAGATTAATTTTGGAAGCATTCCTTTTGTCACATTGCTCATAATTAAAGTAATTCTTCATTTCTGTTTCCTTTCATCACCAAATTTCTATCATTTAGCCCTCATACAGAGGAATAACCTTGAATCCCAT	65	22	5.59146	uc011zcl.1	Atp6ap1l	ATPase, H+ transporting, lysosomal accessory protein 1-like
Peak52355	chr13	96975100	96975400	CIH	AATTATTCAAGAGCCTCTAATGTTTAGGTAACCTTTTAAAAATGATATGACTGTTCAACTTGAACACCCAAATGGATGTGAGAAGGAACTAGAAAATATGCTGGGGAAACTTCAGCTCTATAATGGATTATAGGAGAAGAAGATCTCTGTTGGCCTCTTCCCACTGTGAGCCCTGTAGAGGATGTTCCCTAGACTCTCTAGCAAGGTACCACAAAAGCCAGGATTCACACCCCTCTTTCTCCTACTCTGAATAGATACTTAGGAATTTTACAGCATTACAATAAAGTCTGGGTCCCTATT	36	9	4.46701	uc007rmt.2	Sv2c	synaptic vesicle glycoprotein 2c
Peak52356	chr13	96975400	96975700	RA	TACTAGTTGTAAGTCACTGGGCCAGCCCTTGCCTTTCTCCAACCTGTTTAATCCTGTGAAGGGTCTAGGGGTGGGCATAATTATTCGTTCACAGTGTCATTATGCAAGGTTAGAAAGAGATAAAGGATGCACCTGTGGGCCTTCTAGATCCAAGCATTAAGTAGCCAATAAATGTATTTCTTGTTCACCAGTGTTAGCTGGAAATCTAGGAACACCATTAACCCACCAGCTGGGCAGCTAACACACACTAACACTAAGGACAACATGGGTGTTATTACCAACACTGAGCCTGATGCTAGA	0	16	4.87307	uc007rmt.2	Sv2c	synaptic vesicle glycoprotein 2c
Peak53916	chr13	114506950	114507350	RA	CTTACACTTTAGTGAATAACACTCCCCTCTTGCATATCCCCACCTGGATTCACTATTCCCTCAAGCCCCTCCATGAGTATCTCCCTGAATACAGGTAAGAGTGCTACTTTCCTGAATCCAGCCCAGGTGACTTAGTTTCAGGTTCCTACCTTCCTCGTGGAACTAGGTAAGTCCACAGAATCCTGCTGCTGTCCAGATGGTCAGACTCCCACCAGCACTCTTGGTTTAAAGGTGCAAAACACCTGCTTCTGGCGTGTGTTTACTTTGAAGGTAGACCAGATGGCAGGAGAACTTGGAAGGTTCTGCTGGCAGAAATTCTATCATCAAAATTCCTGCTGTGTTTTAGAACTCTACAGTTTTCTCCCTTACACCAGCCATTTATTCTAACAACAGGTAAATT	0	20	6.01732	uc007rxi.2	Hspb3	heat shock protein 3
Peak53916	chr13	114506950	114507350	RA	CTTACACTTTAGTGAATAACACTCCCCTCTTGCATATCCCCACCTGGATTCACTATTCCCTCAAGCCCCTCCATGAGTATCTCCCTGAATACAGGTAAGAGTGCTACTTTCCTGAATCCAGCCCAGGTGACTTAGTTTCAGGTTCCTACCTTCCTCGTGGAACTAGGTAAGTCCACAGAATCCTGCTGCTGTCCAGATGGTCAGACTCCCACCAGCACTCTTGGTTTAAAGGTGCAAAACACCTGCTTCTGGCGTGTGTTTACTTTGAAGGTAGACCAGATGGCAGGAGAACTTGGAAGGTTCTGCTGGCAGAAATTCTATCATCAAAATTCCTGCTGTGTTTTAGAACTCTACAGTTTTCTCCCTTACACCAGCCATTTATTCTAACAACAGGTAAATT	0	20	6.01732	uc007rxj.1	Arl15	ADP-ribosylation factor-like 15
Peak54491	chr14	10218000	10218350	RA	TGATTATAGGTCTATCTATTAAAAAAAAAAAGGCCCCAACATTTAAAAAGCTTTTCTGGCTGGTAGACAGAGAGGTAGGCAGGCAAGAAGGTTGACTGGTAGATGAATGGATGAATAGCTGAAAGGGTAAATGTGTCAAAGGAGGGAATATGAAGCTAGATAACAGAAAGCAACTTATGTTCTTCTTTAACTTCTTTTATAATCATTGATTAGAAGTCAACATGCTCATGGCTTACAGTAATGCATCCCATTATTATTAAATAAATATGAGGGACGACCAAAGAGCTAATTAAATTAACCCAACGATAAAACATCTGTAATTGATTTACACAATGAACACATGATTAATG	0	28	8.32679	uc007sfi.1	4930455B14Rik	RIKEN cDNA 4930455B14 gene
Peak54491	chr14	10218000	10218350	RA	TGATTATAGGTCTATCTATTAAAAAAAAAAAGGCCCCAACATTTAAAAAGCTTTTCTGGCTGGTAGACAGAGAGGTAGGCAGGCAAGAAGGTTGACTGGTAGATGAATGGATGAATAGCTGAAAGGGTAAATGTGTCAAAGGAGGGAATATGAAGCTAGATAACAGAAAGCAACTTATGTTCTTCTTTAACTTCTTTTATAATCATTGATTAGAAGTCAACATGCTCATGGCTTACAGTAATGCATCCCATTATTATTAAATAAATATGAGGGACGACCAAAGAGCTAATTAAATTAACCCAACGATAAAACATCTGTAATTGATTTACACAATGAACACATGATTAATG	0	28	8.32679	uc007sfj.1	Fhit	fragile histidine triad gene
Peak54491	chr14	10218000	10218350	RA	TGATTATAGGTCTATCTATTAAAAAAAAAAAGGCCCCAACATTTAAAAAGCTTTTCTGGCTGGTAGACAGAGAGGTAGGCAGGCAAGAAGGTTGACTGGTAGATGAATGGATGAATAGCTGAAAGGGTAAATGTGTCAAAGGAGGGAATATGAAGCTAGATAACAGAAAGCAACTTATGTTCTTCTTTAACTTCTTTTATAATCATTGATTAGAAGTCAACATGCTCATGGCTTACAGTAATGCATCCCATTATTATTAAATAAATATGAGGGACGACCAAAGAGCTAATTAAATTAACCCAACGATAAAACATCTGTAATTGATTTACACAATGAACACATGATTAATG	0	28	8.32679	uc007sfj.1	Fhit	fragile histidine triad gene
Peak54849	chr14	14461400	14461750	RA	AAATACTCTTTCAGGGGTGATCCATGAAGACAGTGGTAGTTTTAACCCATGGAGTCTCCTCTGAGGGAGCGAATCTGCACTAGAGGGCAAAGCAGTCAGAAAAATCTTACTCCATATGTAAAGCAGAACAGGAATACACACTGTGTGCTGTTGGCACTAAAATGTTCTTAGAGAGAAAGACTAGGGAGAAAGGCCATCTAATCCATATTCTTACAGCTAGTGGTAAAGATATCCTAGAACCTCAGCTAGTGGTAAGGATACCCTAGAACCTCAGCTACTCAAATAGTTCCTGCCTATGCTGGAGAAGGAAAACACAAGGGCAGGATGAGAATATAATTGAATTTCAAGCC	0	25	7.3912	uc007sgb.2	Synpr	synaptoporin
Peak54849	chr14	14461400	14461750	RA	AAATACTCTTTCAGGGGTGATCCATGAAGACAGTGGTAGTTTTAACCCATGGAGTCTCCTCTGAGGGAGCGAATCTGCACTAGAGGGCAAAGCAGTCAGAAAAATCTTACTCCATATGTAAAGCAGAACAGGAATACACACTGTGTGCTGTTGGCACTAAAATGTTCTTAGAGAGAAAGACTAGGGAGAAAGGCCATCTAATCCATATTCTTACAGCTAGTGGTAAAGATATCCTAGAACCTCAGCTAGTGGTAAGGATACCCTAGAACCTCAGCTACTCAAATAGTTCCTGCCTATGCTGGAGAAGGAAAACACAAGGGCAGGATGAGAATATAATTGAATTTCAAGCC	0	25	7.3912	uc007sgc.1	Sntn	sentan, cilia apical structure protein
Peak57945	chr14	55392500	55392850	RA	TACTGGGAACTGATTTTCTTTCCTAGACTAAGTATTTCCTGCTAGTCACTCTTTCTGCATAACTCCGTCCTTTGAGGGAACATACTTGAGTCAGAGAGTTGCAAGTTCAAACGGATTGCCCTTGAGCTCTTGGGTTCCTGGAGGCAGGAAGCCTGCACCAGGAGGCCTGGTCCCAGTCACCTTGTGCTCCGTGCTAGGGACATGTGTGCTGTGCTCCAGGACTCCGTGGGGATGGACCTCTGCTGTCAGCTGGTCATTTACCTACTTGAAACTTTGACTTCTACACTGGTACCGGGTGTGCAGGATTGCTTGAAGCTCCCACCGGGTACTCCGTGCATGGGAAGCAGTTA	0	21	6.22096	uc007txc.1	Homez	homeodomain leucine zipper-encoding gene
Peak59891	chr14	76564850	76565300	RA	CGGCTCATTCCTGCCCGTGTAGGATAGCAAACCAGACAGTGATAAGAAGCAGGGGTAATTTTCCATTAACATCCTGATTGAGGTTAATAGATTCAAGGGAGGCAGAGGGAGCAGCGCGGGGTGGGAGGTGCAGGAGGGATAATCAGAATTTGGCAACAGCTGGGCGGCGGGGTGTGAGGGAAGGCATGGTTGTTGACAGCCCCAAAATGATACGCATCCCCAGAGAGGCGGAGAAGTGGGACGGAGAGGATGAGCTCTGCTCTCTCTGACACATCCGAGGCAGGCGCTGCTGGGCTGTGTAAATGGAACAAGCTAGAGAACAGGAAATACAGGCTGGGACACCTATGAAAGCCGACACCTACTGGCGTCCTAATTGCCAGGCGCTTCGGAAGCTGGGGG…	0	27	7.96553	uc007ure.1	Nufip1	nuclear fragile X mental retardation protein interacting protein 1
Peak60021	chr14	77983200	77983700	RA	CAAGTAACTGAATGACTTTGAGCAAAGCTGATAGCCCTCCGTGTGGGAGCAAGGCATCCACAACATGCTTTGGGAATGCCAGCAAGTGTAACCTGAGCAAGGAAAGGGGTTGAGAATATCTTCAAAGAGCAGGCAGGATTTGAACTTGTTGGGATAAACAAGAGGTCTTTCTCCCAAGTTAGAAAGGTTCACAGAGGCAATCTAACCAGAGCCCGGAGCCCTAAGAACAAAGATGTACCAGAAACAAAGAGGATTTGGTTTGGGCACTGTGTTCCTAAAGCAAGGTGAAGCTGGAGAGTGTCTCAACCAGATGGTGAAGCCCCAAGGCTATTGCCTAGTTTGGCTGTGCCCTGTAAACAGTGAAGAGATGGCTTCATGGATTCCTGACGAAAGGAGAGA…	0	33	9.01292	uc007usb.1	Gm1587	predicted gene 1587
Peak60729	chr14	87996500	87996750	CIH	NNNNNNNNNNNTACATTTCAAATGTTATCCCCTTTCCTAGAATAAAGCTAACTGAGAAGTGGCTTTAGCTAGGAGTTATTGTGAAGAAATGTGTTTTGTTTGGAGCTATTAAATACCAGTATCATTAGGTATTTGCTGGAGAGTCATTTAAGTTTTCTTAAAAATCTTCAGCTCTGTGAAAGCTGCCTGTTTACTGGAACTGCAGGGTCTAGGGACAAGAAGGGAGGTTTAGAATTGTCAGGGGTCCTTG	95	35	7.05503	uc011zpb.1	Tdrd3	tudor domain containing 3
Peak60729	chr14	87996500	87996750	CIH	NNNNNNNNNNNTACATTTCAAATGTTATCCCCTTTCCTAGAATAAAGCTAACTGAGAAGTGGCTTTAGCTAGGAGTTATTGTGAAGAAATGTGTTTTGTTTGGAGCTATTAAATACCAGTATCATTAGGTATTTGCTGGAGAGTCATTTAAGTTTTCTTAAAAATCTTCAGCTCTGTGAAAGCTGCCTGTTTACTGGAACTGCAGGGTCTAGGGACAAGAAGGGAGGTTTAGAATTGTCAGGGGTCCTTG	95	35	7.05503	uc007uuh.2	Pcdh20	protocadherin 20
Peak60729	chr14	87996500	87996750	CIH	NNNNNNNNNNNTACATTTCAAATGTTATCCCCTTTCCTAGAATAAAGCTAACTGAGAAGTGGCTTTAGCTAGGAGTTATTGTGAAGAAATGTGTTTTGTTTGGAGCTATTAAATACCAGTATCATTAGGTATTTGCTGGAGAGTCATTTAAGTTTTCTTAAAAATCTTCAGCTCTGTGAAAGCTGCCTGTTTACTGGAACTGCAGGGTCTAGGGACAAGAAGGGAGGTTTAGAATTGTCAGGGGTCCTTG	95	35	7.05503	uc007uuh.2	Pcdh20	protocadherin 20
Peak63169	chr14	122749450	122749700	RA	CCAGGCTTCCCCCCCCCCCCCCAATAACATGGCATGTTTCTTTCAGTCCTTTTCCCTTTCCTATAAAGATGTGGTGAAGAGTCAGGCGCTGAACAAGGTGACCTCAAAGCCATGTAGTTTTACAGGTACTATTTAATCTGTGTGCCCATGTTCCATGAGTTCAGAGAGCCATGCGTAGGAAACCCGTACTCAGTCAACATCACNNNNNNNNNNNNNNNNNNNNNNNNNNNNNNNNNNNNNNNNNNNNNNN	0	18	5.45035	uc007vax.2	Clybl	citrate lyase beta like
Peak63629	chr15	7036300	7036600	CIH	CTGCTAGATCTAAAAGCCACAAGGGCTTTTATGTAATGTGTGCAAGGTCTTTGCTCTGCTCTCCTGCAGAGCTACACACAGCACACAAACACACACACACNNNNNNNNNNNNNNNNNNNNNNNNNNNNNNNNNNNNNNNNNNNNNNNNNNNNNNNNNNNNNNNNNNNNNNNNNNNNNNNNNNNNNNNNNNNNNNNNNNNNNNNNNNNNNNNNNNNNNNNNNNNNNNNNNNNNNNNNNNNNNNNNNNNNNNNNNNNNNNNNNNNNNNNNATCGGGGGATTCCCTCCTGGTTTCATCCAATC	350	59	46.8534	uc007vdw.2	Lifr	leukemia inhibitory factor receptor
Peak67964	chr15	62953050	62953350	RA	CACTCCCATGAATCCAAATCTACAGAAGACTCAAGAGGAAAAAAAAAAAAAAAAAAGAACCCCTTGTGTCTTCTTGGCTCTTCTTACAAATATACTTTGCTGCACTGGGATTCTTAGCAAATGAAAGAAAGTGGAGATTTTCATCTTCAAGCCAAATATGAAATTAAGTCCCCTTTTGCTGCACTTCCAGATGATACTGTTATTGAAATTAAAGGGTCTGTCAGACGAAGCCTTCCCAGATGCACTTGTGGGTTTTTTCTCCCCTCAGTGAAGTACAGTCTGTCCCTACATTTTATTTTT	0	30	8.92366	uc007vym.1	Pvt1	plasmacytoma variant translocation 1
Peak68186	chr15	65611650	65611900	CIH	AGGGTGTTTTTTCTTCCTTTTAGCAAATCCATTCCACCCCACGTTAAATGCTAAAGCTAGTTAGCATTTTAGTAAATAGCAATGAGAGACAATGCTTCCTTCTAATTGTTTAAAATGATAGTGTTTCTTAAGGAAGGGTTTCCAGCTGTTTTGTCTGATTTAATCAAGAACTCTTAACCTTATTGGTTCAGGATTTTGCTCCCTCTCCACTTGAGGTTCTTTGTAGAAGGCATACATGACTGAGATGTTG	30	12	2.45102	uc007vzq.1	Efr3a	EFR3 homolog A (S. cerevisiae)
Peak68187	chr15	65611900	65612100	RA	GCTTAGGAAATGTTCAGGAGTGTGTGCCTTGCACAATGTCCAGGTTGACTCAGAAAGGCTGGGTAATGAATAGAAGTCTGTCCTTTTTTTTGGTCTCATTAGTATATCCAGTTATTTTAGCAAATTCATGAGTTAAAAAAAATCACTCTGGAATTCAGATGTCTGTAGTCTCAACATGGAGATGTGTAATCACCTTCAGA	0	12	3.68974	uc007vzq.1	Efr3a	EFR3 homolog A (S. cerevisiae)
Peak69020	chr15	74782750	74783200	RA	NNNNNNNNNNNNNNNNNNNNNNNNNNNNNNNNNNNNGTTTGTTTGTTTGTTTGAATTTCTTGTTACCATTGCTCTGGAAGGGTAGATGTTTCAAACCCAAGAAGACAGATGCCGGTGGATGGATTCTGAACTGTTTCCCAACAGCATCCGAAGGGTGGTTATAGAAACATATTCAGAAATAGAAAACAGTGGGGGTGGGGGCTTCCGCAGGGGCCTGTGGTGTACCTGTTCAAGCGGCACTAGGATCTGAACATCTAGTCAGGTCACAAGGTCTGTGAGGTCTGGACTGAGGCAGAGGTCACTGGCCACGCAAGTAAGATCTGAGTCCTTTGTTACAGAGGCTACAGAGAGACAATAGGAAGATTCCCACACATGACTTGGATGGCCTAGGAATGAATG…	0	22	6.58551	uc007wgg.1	2010109I03Rik	RIKEN cDNA 2010109I03 gene
Peak69020	chr15	74782750	74783200	RA	NNNNNNNNNNNNNNNNNNNNNNNNNNNNNNNNNNNNGTTTGTTTGTTTGTTTGAATTTCTTGTTACCATTGCTCTGGAAGGGTAGATGTTTCAAACCCAAGAAGACAGATGCCGGTGGATGGATTCTGAACTGTTTCCCAACAGCATCCGAAGGGTGGTTATAGAAACATATTCAGAAATAGAAAACAGTGGGGGTGGGGGCTTCCGCAGGGGCCTGTGGTGTACCTGTTCAAGCGGCACTAGGATCTGAACATCTAGTCAGGTCACAAGGTCTGTGAGGTCTGGACTGAGGCAGAGGTCACTGGCCACGCAAGTAAGATCTGAGTCCTTTGTTACAGAGGCTACAGAGAGACAATAGGAAGATTCCCACACATGACTTGGATGGCCTAGGAATGAATG…	0	22	6.58551	uc007wgi.2	Ly6e	lymphocyte antigen 6 complex, locus E
Peak71769	chr15	102425000	102425500	RA	CTTAAAGGCACCACCATCCATTCCCTCTATTTCTCTGAAGAACTTAACAGAATTTATATTGCTCTTTTTAAATGACTCTTAAAATGTCTCCCAAAATTCTTTGTCAAAAACAACAAATGCAATCTGAACGCATTGAGAAAAGTTCTCATATTCCAATTAAGAATAAAAACCAGGCAGAGATGAATAATGATTAGAAATGCAAATCACAGTAAAAATATCCCTAAAAGATAAACACTATTTGGAAAAGTCAAAGAGAAAACTGGGAGGAAAGGTGAAAGTAGCCTTGTAAAACAAGGTGCTAAGGACATTTTCATACAACCATCCACAACACAGAACTATTCATAAAAGGATGTGAATGAGGGATGTCTGTTGGAATATGTCTGGAAACAATCTCAGAAC…	0	28	8.32679	uc007xwp.1	Atf7	activating transcription factor 7
Peak71769	chr15	102425000	102425500	RA	CTTAAAGGCACCACCATCCATTCCCTCTATTTCTCTGAAGAACTTAACAGAATTTATATTGCTCTTTTTAAATGACTCTTAAAATGTCTCCCAAAATTCTTTGTCAAAAACAACAAATGCAATCTGAACGCATTGAGAAAAGTTCTCATATTCCAATTAAGAATAAAAACCAGGCAGAGATGAATAATGATTAGAAATGCAAATCACAGTAAAAATATCCCTAAAAGATAAACACTATTTGGAAAAGTCAAAGAGAAAACTGGGAGGAAAGGTGAAAGTAGCCTTGTAAAACAAGGTGCTAAGGACATTTTCATACAACCATCCACAACACAGAACTATTCATAAAAGGATGTGAATGAGGGATGTCTGTTGGAATATGTCTGGAAACAATCTCAGAAC…	0	28	8.32679	uc007xwp.1	Atf7	activating transcription factor 7
Peak72985	chr16	16726300	16726550	CIH	TTTCCCTTGCTTTCAGTTTTCTCTCCATCTTCTGGTCTGAGTGCCTGGGTTTCTGGTGACTAGCTAGTCTTCAGGTCTAGTAGGGTATCTCCATGGTGTTTTTGAGCCCTTCATGGCCTCTAGGATTTGGGGTACTAACATTCCCTCTGGGGTCAGTAGTACTAGTGTGGTCTGGGGTCCCTGGCAATAGCAGACCTTCAGAAATAAAGGCAGAGCTAGAAAATGGTGTTCAGAGTGTGAGGTACAGTTT	65	22	5.59146	uc007yjb.2	Spag6	sperm associated antigen 6
Peak74007	chr16	28647050	28647350	RA	GTACCTGTGGATACTTGCAGCCTCTGAGGCACAAACTTCCAGAATTTTATTGCTTAAAGAAGTCCTAGAGGAATTTCTTGAATACGTTAAAAAAAAAAACCAAAAAACATAAAATACCTTAAGGGAACGGATCATAAAGAAGTAACATACATCTACACACAGAGTTTGATAATGTCTAGAAATAGCTAACCCGATACCTGATACATGACAGTTCATTGAGTAATAGGATTGTTTTCCATCTTGATAAGTCTGACGATACATTACAAATGCCCCCTCTTTAGGGTGGGATATTTTCTGTTG	0	20	6.01732	uc007yvv.1	Mb21d2	Mab-21 domain containing 2
Peak74008	chr16	28647400	28647550	RA	TGCTCAGTGCCCATCAGTGTTTTGTAGAGCAATAAGCTAGATCCTATAAACTTCACTTAAAATTTATAAACTGTGAGAGAAATTAGACCATCCCACAGACACAAGGTTTGTAAGACAGGACATAAAGATGTTCCTCCAATACCTAAATGA	0	8	2.51109	uc007yvv.1	Mb21d2	Mab-21 domain containing 2
Peak75151	chr16	41657550	41657800	CIH	TTGCAGCATGATCACCCTAGAAAACAGCTCTTACCATACAGATATTTGGAGGAATTCAACATTCCCACCTTATGGTTTGCCTACAATAAATCTTGCTTTCTACAGAGGTATCCCTGAACCATTGAGTCATGCCTTTGCTAAGTAGGAAATGATTGTGAGAACTTGGAGTAGCCTAAAAGCCTTGAACTTCCAAAAAAAAATCTGAAAAGATAATATTTAATAGACAGTAAAAGTTACAAAAAGGGAGATA	30	17	1.40332	uc007zft.1	Lsamp	limbic system-associated membrane protein
Peak75704	chr16	48435750	48436100	RA	NNNNNNNNNNNNNNNNNNNNNNNNNNNNNNNNCCAGCCTGAAGTTTTTAACATTTCAATGGTGATTTTCCCCCCTTGTGTGCATGCACTGTGGGGTGTGTGTGTGGGGTGTGTGTGTGTGCAAAGTTATGTAAATATCTCTTTTGTTTCTGCTCTCTTGCTTCTGCTACATGTTTACTACACATAAAGAAAAAATTGCAAGCTAGATTTTTGTGCTGAAGTTGGTGGCTGTGTGTCCACATCAGGAAATGGAAAGCAAGCACCTGATGCTGTCAGGAGCCTGCTATCACCCACAGATCACCCTTCCCTGCAAGTATTGGAAGTGGGGAACACAGAGAAAGGCCAGCCACC	0	32	8.92366	uc007zjp.1	Morc1	microrchidia 1
Peak76559	chr16	59979050	59979450	RA	CACCAAGCTCTTATGCATGGAATATATTCATGCCTTGAAGGAATCAAGACGTGATAGATAGTATTTAACTTTGTTTTCACTGTTTGCTGTTTTCTTATGAAAGCTCACTGGGTTCTTCTTACTTGCTATATCTCAAGGGTAGGGTAAAATCTGATTATGAATGATGTATTTTACAAACTTTGAAGATATCGCTGAATTTAAGTCAGAAACAACTCTAAAGATACTTAGCTTAAAAAAATTCACCATATGTCCTACACTGGGTATCTTTACTGCATGCACTTGTTTAATACAGTTAGGAATCTACTATCCCTGTGGGCATTTAAGCAGGATAAGTGAGAAAAAAATGACAAAAAGAAAAAGACAGCTAGGTAGTTATAAAAACTGCACTTCGTGAGATGGA	0	22	6.58551	uc007zpp.1	Epha6	Eph receptor A6
Peak76806	chr16	63671250	63671500	RA	ATTGTAAAATGCGTTATACAAAATCAATAATAAAAATATTCATAGGATCCAAGGCTCTCCCAAATTGAACCTGACTGGGTCAGGGCAGAAGGCTGATGTCTGGAATGCAAGTAATATACTGCATTATTGATGCCTGTCAAATAACGGAAATTGTTACAAATTAATTCATCCTAACCTAATTAACCCCGTGTGCAATATTATATGCATTCCAGACAAGCCCTGTTTTGCTCTGGCCATAAAACTAGAAAAG	0	17	5.07727	uc012aha.1	Csnka2ip	casein kinase 2, alpha prime interacting protein
Peak78960	chr16	92164500	92164900	RA	TCAGATTCTAGAATAATCTTTGACTTCATCAGACAGGCCCAAGCAAGTCCTGTGACCTGTGCAGGGACTCAGCTATGCCCACCTGAGGCTCTGTGAAACCAAGACAACCTCGTGAACTCCTTTTGTGGCACAGCGGAAGCCGGACTGCTCCTGGGTGACAAGTACAGAGTGAGCAGGCTTTGCTCTGCCTAGGAAATCATACCTGCCCCGTGTTGCCCGCACCCTAGAGACGTTGATGTATTGAGGGTTCTTTAAAACATTTTTTTTGTCATAATAAGAAACTTTACTTAGGCTTCCTTTAAATTTTTTTTTTAACATACAAATAGCATATATGTTATTCTCAAACTCCTGGTGTGTTTTGCTTGGTGGGTGTTGCACAATACAGTGCTCCTATTTACTG	0	27	7.96553	uc007zyw.2	Kcne2	potassium voltage-gated channel, Isk-related subfamily, gene 2
Peak80514	chr17	14284150	14284600	RA	NNNNNNNNNNNNNNNNNNNNNNNNNAGAAAGAAAGAAAAAGAAAAAAAAAAAAGACGGCTTGATAAGAAGGAGGAATTGTAGCCAGATTTGGCCAGATCTGAGTACAGCTGACACCTCTGCCCTCGTGCTAAACGCAGCCACAGTGGAGATCTGAGCAGATGATGCAGATGGGAGAAGTACTTGGCCCTTCCTCACTGCCCAGCATAGGGCACAGTGTTCATGTGTGTGCATGTGTATGCAGATTTGATCATGGGCCTGCACACATGAACGTGGATGTCTGTAGGCATGTGCATTTGAGAACACATGCCTGAATGTGTCTAGGCATATGCAGCTGTGGAAATGGCTGTAGGCACCCATATCTGTTATCCACATTTCTGAATGTGTGACCACGAATGTCA…	0	38	10.2711	uc008amu.1	Gm7168	predicted gene 7168
Peak80514	chr17	14284150	14284600	RA	NNNNNNNNNNNNNNNNNNNNNNNNNAGAAAGAAAGAAAAAGAAAAAAAAAAAAGACGGCTTGATAAGAAGGAGGAATTGTAGCCAGATTTGGCCAGATCTGAGTACAGCTGACACCTCTGCCCTCGTGCTAAACGCAGCCACAGTGGAGATCTGAGCAGATGATGCAGATGGGAGAAGTACTTGGCCCTTCCTCACTGCCCAGCATAGGGCACAGTGTTCATGTGTGTGCATGTGTATGCAGATTTGATCATGGGCCTGCACACATGAACGTGGATGTCTGTAGGCATGTGCATTTGAGAACACATGCCTGAATGTGTCTAGGCATATGCAGCTGTGGAAATGGCTGTAGGCACCCATATCTGTTATCCACATTTCTGAATGTGTGACCACGAATGTCA…	0	38	10.2711	uc008amv.2	Dact2	dapper homolog 2, antagonist of beta-catenin (xenopus)
Peak82714	chr17	44141600	44141900	CIH	GAAAATAAATGTAAGACGCATGCAGGCGGCAGCTGGTAGCCAGTGCTCAGCTCCCAATCATTTCCATGATCTTCAGTTTTCTCCCTGCTTCATAATAGTGTGATTGTCTAACAAGAAACTGGGGGTGTGAGGCTTAGAACCCCCCAGAAATGAAGAGGGGGAAAGAGACCAACAGAAAAACAAAAGGAATCATAAAGTACGTACTTTATTTTTAGTTTTAATGATTGAGTCCATTTTCTTTCTTTCNNNNNNNNNNNNNNNNNNNNNNNNNNNNNNNNNNNNNNNNNNNNNNNNNNNNNN	95	30	8.46713	uc008cpq.1	Rcan2	regulator of calcineurin 2
Peak82714	chr17	44141600	44141900	CIH	GAAAATAAATGTAAGACGCATGCAGGCGGCAGCTGGTAGCCAGTGCTCAGCTCCCAATCATTTCCATGATCTTCAGTTTTCTCCCTGCTTCATAATAGTGTGATTGTCTAACAAGAAACTGGGGGTGTGAGGCTTAGAACCCCCCAGAAATGAAGAGGGGGAAAGAGACCAACAGAAAAACAAAAGGAATCATAAAGTACGTACTTTATTTTTAGTTTTAATGATTGAGTCCATTTTCTTTCTTTCNNNNNNNNNNNNNNNNNNNNNNNNNNNNNNNNNNNNNNNNNNNNNNNNNNNNNN	95	30	8.46713	uc008cpt.2	Enpp5	ectonucleotide pyrophosphatase/phosphodiesterase 5
Peak85837	chr17	80905650	80906150	RA	NNNNNNNNNNNNGGAGGGAGCTTAGTGATGGGCGCCCTCCGAGGTTAATTTAGTCGTCCCTATTCAAGCCAAAAGGGAGGAAGAAGACTGGGTAAAGCTAGCAGCCTCCCCTTGATGAGAACCGGAACCTGATGACTACCCGTCCTCATATTCTCCCGGGTTAACAACTTACTCAGCTTAGGTCAGAGCAGAGGGGGCCCTGGGAGGGGCGATGGTGGGGTAGGCACAGCATGGCTGTCTGGGTGGCCAACTCTCGGCGGCAGGGCTATGATGGAGCAGTTGGCTCAGTTTCTGAGAAGTGACATCCAAGTGGGTTGGGAGAGCACAGTGCTGGTGACAGTCTACTTCTAAGGTCTTAGCGACTTATTTCATCTGCTTCAAGATTCCTTCAGACTGCAT…	0	30	8.92366	uc008dri.2	Cdkl4	cyclin-dependent kinase-like 4
Peak86627	chr17	89398350	89398750	RA	ACAGTCCTAATAAAGGGCAGGACCCTGCAGAATTGCTTTTGCTGACTCCATCTTTCCTGCTTACATTCATAGCAGGGATTGGTGGGAGATTTGTTTTGTAGTCTCTGTTAGCATTCTGAGGAGACACATTGTCAGTGTCCAGCCTAGATCCTGCTTATGCAAACTCAGGACATGATCACCTGAGCCATGTGTCTGTATCAGTGACCTGTGCTCCTAGGATGGGAGCATGATGGTCAGAATTATTTTCCCTTCAACTTCAGTTTGCTACCAGTTGTTAGGGGGCTGATGACTAACTTGCAGATGTCTTAGTAGATATATTCATGGTGGAAATACATGGGAATGTGAAGTATCAAGGCTAGTTTATGCTTCAAACTGTGTTGTTTATAGTTATAGTAAGACC	0	28	8.32679	uc008dvx.1	Fshr	follicle stimulating hormone receptor
Peak873	chr1	16811500	16811750	CIH	TTGACTAGATGACCCTAGATGACTTTGTGCTTTCATGATAGCTGCAAGAGAAAATAAAGGTTAATGAAGGGGCTTAGGGGAAGTATGTGTGTTGTTCAGGTGTCAGACGTGGGATATATAGAGAAATAGGGAGAGGTAAGTGTCACTCAAGCAGGCATCATGGAACCTGGGAAGCAGGCAGGCAAGGGGGATCTGGGGTTTGTTGGGAACTCCAAATGCCTTTTTGGTTCAAGAGCAAGGAGGCAAAACT	30	16	1.6156	uc011wim.1	Ly96	lymphocyte antigen 96
Peak89857	chr18	41215700	41216050	RA	GTGGAGCCATTTGAAAGGGACAAAGGCTGTTACAATTGCAAACCTGGGTCCTATATGATCCATATACTTGACACAAATTTGTTCATTTCTCTTTGGATATGTGACTGTGTCAGGGAGTAGGACTTCAGTGGCCGCAGTTTCACTCTAAGCCTGGTAGGACAAATTCATGTATTAAATTGGTTGCTTCCTCTGGAACTAAGTGATTCTAAAATCATTTACCTCCTCCTATTGTCAGAGAACTGTAGATATCAGCAGATGACAGAATATGAGGCCAGAGACTCTTTTCTCACCTACATATTCAGTAGACGTACCACCATGTACCGAGTAATCCCTCTGAGAAACTTTCAGAA	0	21	6.22096	uc008eti.1	Prelid2	PRELI domain containing 2
Peak90883	chr18	54424450	54424850	RA	TAATGCCTTCCTGCTGGTTAACCTGAAGCACTTTTTAATAACCCAACGGCAGGCGTTTCCTAAGGAGTATTTCCTTTAGAATCGCTTTCCCTGGAAGAGCCACATTTACAGATATTTCCCTCCCTCTCATGTGTTTCAGCGACCTACAGATTTTGGAGTAGAATTCAGAGCCAGATTAATGAGAAAGCAAGCTGGGCACCCACGTAGGCTGCAGTTCCGAAAGGAGAAGGGAAACAGCATTGGAATAAATTGGCAAGATGCAAATGGGTTTCACTGTTCCCAGCATCACCTGTCTATGCGGAGCACTTGGGTGAATCACACTTCAACTTGCCGCAAGCTCAGTCCACAGATCAATAATGCATGTTGTTTTGCTTCCCAAGATCGAGTGACTTCATTTAAT	0	19	5.64829	uc008eya.1	Csnk1g3	casein kinase 1, gamma 3
Peak90910	chr18	54711500	54711850	RA	CCTTCTCTAGGGTAACTGCTTTGCTAGCAGATCACAAAGACACGGAAGCCCCCTGCCTGCCTCTCCTTCCCTCCTGGCACCCAGCACTGGGGACTAATGATCAGCTGAGACCATGGGCACCCCATGGAGGATTGCTTGAAAGGCCTTGTAAAACAAAGGAAGTGTTTCTGAGCAGTTTATGTGTATCAGCAGTACTTGATTCTAGATAGGCTAGTGCACCAACAACTCTCTTTCCCCCATAAGAATAACAGTGGCTAAGGAGAGCATACTTCCAACTGTGAAGCAATTAGAGTGCTGTTGAATGGCTGATTGCTTGCGTGTGCTCCCCTTAGTTCCCTGGTGGAGCATGC	0	23	6.81849	uc008eyc.2	Zfp608	zinc finger protein 608
Peak91052	chr18	55927400	55927750	CIH	CACAAAATTCCAGAAAGTTAAAAGGAGGAAGCATGACTAAAATTTAATCTATGAAACACCACTGTCCTAACCAGGTCACCAATAGGCATCACCATGCAAGAAACATCCACATGACGACCTAGAAAANNNNNNNNNNNNNNNNNNNNNNNNNNNNNNNNNNNNNNNNNNNNNNNNNNNNNNNNNNNNNNNNNNNNNNNNNNNNNNNNNNNNNNNNNNNNNNNNNNNNNNNNNNNNNNNNNNNNNNNNNNNNNNNNNNNNNNNNNNNNNNNNNNNNNNNNNNNNNNNNNNNNNNNNNNNNNNNNNNNNNNNNNNNNNNNNNNNNNNNNNNNNNNNNNNNNNNNGGGGTGCCA	177	34	21.5998	uc008eyi.1	Gm4221	predicted gene 4221
