# Supplementary material for: Aorta macrophage inflammatory and epigenetic changes in a murine model of obstructive sleep apnea: Potential role of CD36
Source: Sci Rep. 2017 Feb 27;7:43648. doi: 10.1038/srep43648 (PMC5327416; doi:10.1038/srep43648)
Supplement: Supplementary Table 5 [file srep43648-s4.xls]

## Sheet: Supp Table S5
Supplementary Table S5: Differentially expressed genes (adj p< 0.01) in aorta macrophages between 20 week-CIH and RA controls.
ProbeName	logFC	P.Value	adj.P.Val	B	Transcript ID	Gene.Symbol	Description	Chromosome	Start	End	Strand
A_55_P2057537	2.95639	9.80547e-19	3.42358e-14	32.3693	NM_001109657	Gas7	growth arrest-specific protein 7 isoform b	chr11	67586499	67688992	+
A_55_P2253289	1.93907	4.38028e-18	7.64687e-14	31.1525	TC1694101	NA	NA	NA	NA	NA	NA
A_51_P363103	2.93746	1.11428e-17	9.4563e-14	30.3658	NM_026678	Blvra	biliverdin reductase A precursor	chr2	127070656	127097084	+
A_52_P273929	2.09923	9.27692e-18	9.4563e-14	30.5218	NM_025301	Mrpl17	39S ribosomal protein L17, mitochondrial precursor	chr7	105803781	105811087	-
A_55_P2249849	2.48955	1.35419e-17	9.4563e-14	30.199	NM_018744	Sema6a	semaphorin-6A isoform 1 precursor	chr18	47245253	47368868	-
A_51_P426195	-3.42031	2.77017e-17	1.61201e-13	29.5797	NM_008726	Nppb	natriuretic peptides B isoform 1 preproprotein	chr4	147985787	147987205	+
A_51_P145132	2.59503	4.18617e-17	2.088e-13	29.2175	NM_010779	Mcpt4	mast cell protease 4 precursor	chr14	56059743	56062310	-
A_52_P537571	4.07695	5.32336e-17	2.11374e-13	29.0051	NM_011635	Trap1a	tumor rejection antigen P815A	chrX	139333682	139338169	+
A_55_P2387379	-2.73243	5.44855e-17	2.11374e-13	28.9845	BY741467	NA	NA	NA	NA	NA	NA
A_52_P198898	2.51241	6.4454e-17	2.25041e-13	28.8353	NM_177271	Samd5	sterile alpha motif domain-containing protein 5	chr10	9627258	9675208	-
A_55_P2117614	3.86014	7.24668e-17	2.30016e-13	28.7309	NM_028075	Tnfrsf13c	tumor necrosis factor receptor superfamily member 13C	chr15	82221743	82224336	-
A_55_P2208682	1.23886	1.14575e-16	3.33364e-13	28.3203	AK081211	NA	NA	NA	NA	NA	NA
A_55_P2249963	2.43881	1.58802e-16	4.26506e-13	28.0253	AW542521	NA	NA	NA	NA	NA	NA
A_51_P507509	2.67404	1.72899e-16	4.31197e-13	27.9481	NM_008376	Gimap1	GTPase IMAP family member 1	chr6	48739046	48743795	+
A_55_P2121682	-2.90661	2.78597e-16	4.96244e-13	27.513	NM_009659	Alox12b	arachidonate 12-lipoxygenase, 12R-type	chr11	69157071	69169791	+
A_52_P253179	2.35576	2.84258e-16	4.96244e-13	27.4945	NM_008343	Igfbp3	insulin-like growth factor-binding protein 3 precursor	chr11	7206090	7213923	-
A_52_P332487	2.52398	2.5902e-16	4.96244e-13	27.5797	NM_177081	Ptpn7	tyrosine-protein phosphatase non-receptor type 7	chr1	135132724	135145320	+
A_55_P2063041	3.28557	2.57555e-16	4.96244e-13	27.5849	NM_025531	Slmo2	PRELI domain containing protein 3B	chr2	174465090	174472941	-
A_52_P563617	2.376	2.58383e-16	4.96244e-13	27.5819	NM_133772	Ssbp4	single-stranded DNA-binding protein 4	chr8	70597489	70608314	-
A_51_P210956	1.98076	2.41572e-16	4.96244e-13	27.6435	NM_011693	Vcam1	vascular cell adhesion protein 1 precursor	chr3	116110019	116129688	-
A_55_P2116385	2.58413	3.5179e-16	5.84893e-13	27.2988	NM_183031	Gpr183	G-protein coupled receptor 183	chr14	121952330	121965193	-
A_55_P2399718	-2.76723	3.84024e-16	6.09464e-13	27.2181	AK086046	NA	NA	NA	NA	NA	NA
A_55_P2126259	1.5956	4.55343e-16	6.89072e-13	27.0608	NM_177186	Slc35e2	solute carrier family 35 member E2	chr4	155601415	155623340	+
A_55_P2077083	2.51266	4.73657e-16	6.89072e-13	27.0244	NM_023438	NA	NA	NA	NA	NA	NA
A_55_P2139546	2.37837	5.48106e-16	7.48196e-13	26.8892	NM_028189	B3gnt3	N-acetyllactosaminide beta-1,3-N-acetylglucosaminyltransferase 3 precursor	chr8	71691719	71701800	-
A_52_P88695	-2.14411	5.57156e-16	7.48196e-13	26.874	NM_016811	Dgka	diacylglycerol kinase alpha	chr10	128720135	128744056	-
A_51_P145948	-3.16546	5.90208e-16	7.63227e-13	26.8205	NM_144946	Neto1	neuropilin and tolloid-like protein 1 precursor	chr18	86394951	86501897	+
A_55_P2018479	-2.69742	7.84845e-16	9.78673e-13	26.5553	NM_026120	Carnmt1	carnosine N-methyltransferase	chr19	18670779	18704792	+
A_55_P2011096	-2.94426	8.50812e-16	1.01768e-12	26.4799	NM_029727	Gsdma2	gasdermin-A2	chr11	98646758	98657957	+
A_55_P2058899	-2.50419	8.82129e-16	1.01768e-12	26.4462	NM_177197	Idi2	isopentenyl-diphosphate delta-isomerase 2	chr13	8952862	8960935	+
A_55_P2278531	-2.48058	9.03568e-16	1.01768e-12	26.4237	AK083336	NA	NA	NA	NA	NA	NA
A_52_P365011	2.29027	1.4712e-15	1.60521e-12	25.9662	NM_010194	Fes	tyrosine-protein kinase Fes/Fps	chr7	80377757	80387946	-
A_55_P1986691	1.32876	1.66651e-15	1.70728e-12	25.8487	NM_001163138	Card6	caspase recruitment domain-containing protein 6	chr15	5097438	5108533	-
A_55_P2394968	-2.53332	1.63212e-15	1.70728e-12	25.8683	AK087292	NA	NA	NA	NA	NA	NA
A_55_P1994504	3.64147	1.71143e-15	1.70728e-12	25.8236	ENSMUST00000156159	NA	NA	NA	NA	NA	NA
A_55_P2154054	1.79711	1.83123e-15	1.77604e-12	25.7596	NM_001291213	Myo18a	unconventional myosin-XVIIIa isoform 1	chr11	77777234	77865988	+
A_65_P10351	2.36638	2.10375e-15	1.9852e-12	25.6284	NM_026482	Atp2b1	plasma membrane calcium-transporting ATPase 1	chr10	98915151	99026143	+
A_55_P2061525	1.1141	2.3861e-15	2.16755e-12	25.509	NM_001285988	Cdc27	cell division cycle protein 27 homolog isoform 1	chr11	104502525	104550620	-
A_55_P2179413	2.01864	2.44627e-15	2.16755e-12	25.4854	NM_011150	Lgals3bp	galectin-3-binding protein precursor	chr11	118392751	118401931	-
A_55_P1958227	-2.63665	2.48323e-15	2.16755e-12	25.4711	AK135304	NA	NA	NA	NA	NA	NA
A_55_P2069525	2.6104	3.2266e-15	2.74773e-12	25.2221	NM_001285885	Zmym6	zinc finger MYM-type protein 6 isoform a	chr4	127077382	127124374	+
A_51_P235687	2.00653	3.55915e-15	2.95875e-12	25.1286	NM_009663	Alox5ap	arachidonate 5-lipoxygenase-activating protein isoform 1 precursor	chr5	149265003	149288153	+
A_66_P100853	1.58817	3.84913e-15	3.1254e-12	25.0538	NM_001177544	Hist1h2ao	histone H2A type 1	chr13	21833023	21833575	-
A_51_P389396	2.47318	4.02013e-15	3.19006e-12	25.0123	NM_010293	Gykl1	glycerol kinase-like 1	chr18	52693678	52695593	+
A_55_P1987650	-3.01308	4.23684e-15	3.25533e-12	24.9621	NM_008729	Ctnnd2	catenin delta-2	chr15	30172592	31029343	+
A_55_P1973970	2.06386	4.31305e-15	3.25533e-12	24.945	NM_212485	Krt73	keratin, type II cytoskeletal 73	chr15	101793307	101802332	-
A_55_P2025514	2.60765	4.38209e-15	3.25533e-12	24.9298	NM_054088	Pnpla3	patatin-like phospholipase domain-containing protein 3	chr15	84167815	84189521	+
A_55_P2024033	-2.42754	4.69484e-15	3.41501e-12	24.8638	NM_001252539	Cyp4a31	cytochrome P450, family 4, subfamily a, polypeptide 31 isoform 2	chr4	115563648	115579015	+
A_51_P211854	2.01709	5.3406e-15	3.80545e-12	24.7403	NM_011347	Selp	P-selectin precursor	chr1	164115263	164150026	+
A_51_P487219	-2.19175	5.46956e-15	3.80975e-12	24.7174	NM_001290635	Cntrl	centriolin isoform 3	chr2	35132233	35147671	+
A_66_P135391	3.424	5.56486e-15	3.80975e-12	24.7008	NM_008342	Igfbp2	insulin-like growth factor-binding protein 2 isoform 1 precursor	chr1	72824479	72852471	+
A_55_P2105135	-3.31594	5.78088e-15	3.88153e-12	24.6643	NM_001177731	Mrap2	melanocortin-2 receptor accessory protein 2	chr9	87144305	87184045	+
A_55_P1973593	-3.13656	6.00674e-15	3.95708e-12	24.6275	AK085305	NA	NA	NA	NA	NA	NA
A_55_P2002150	-1.56879	6.5294e-15	4.22174e-12	24.5473	NM_133757	Pgs1	CDP-diacylglycerol--glycerol-3-phosphate 3-phosphatidyltransferase, mitochondrial	chr11	117986856	118024011	+
A_52_P529650	-1.84424	6.75921e-15	4.26988e-12	24.514	NM_010077	Drd2	D(2) dopamine receptor	chr9	49340661	49407214	+
A_55_P2021545	1.79069	6.84845e-15	4.26988e-12	24.5014	AK172986	NA	NA	NA	NA	NA	NA
A_52_P74524	-2.16071	7.3637e-15	4.51059e-12	24.4315	XR_389233	NA	NA	NA	NA	NA	NA
A_55_P1980061	1.90693	7.71776e-15	4.64596e-12	24.3863	NM_145538	Tmem189	transmembrane protein 189	chr2	167643224	167661544	-
A_51_P455326	2.54688	8.36055e-15	4.9476e-12	24.3092	NM_011345	Sele	E-selectin precursor	chr1	164048233	164057677	+
A_51_P446570	-2.96403	8.64593e-15	5.03121e-12	24.2768	NM_130452	Bbox1	gamma-butyrobetaine dioxygenase	chr2	110265082	110305725	-
A_52_P232470	-2.10171	9.17371e-15	5.21527e-12	24.2196	NM_001009927	Mief2	mitochondrial dynamics protein MID49	chr11	60728397	60732951	+
A_55_P1964138	1.49786	9.26097e-15	5.21527e-12	24.2104	NM_013784	Pign	GPI ethanolamine phosphate transferase 1	chr1	105518421	105663676	-
A_51_P153995	3.22282	9.42599e-15	5.22394e-12	24.1934	NM_018762	Gp9	platelet glycoprotein IX precursor	chr6	87778135	87779762	+
A_51_P510663	2.44238	9.92782e-15	5.41609e-12	24.1432	NM_178652	Supt3	transcription initiation protein SPT3 homolog	chr17	44777170	45119284	+
A_51_P371745	-2.50087	1.26096e-14	6.77332e-12	23.9117	AF399829	NA	NA	NA	NA	NA	NA
A_55_P2174187	-2.48733	1.37052e-14	7.25025e-12	23.8309	NM_146888	Olfr1297	olfactory receptor 1297	chr2	111621133	111622072	-
A_51_P115005	2.92484	1.40259e-14	7.30917e-12	23.8085	NM_010104	Edn1	endothelin-1 preproprotein	chr13	42301475	42307990	+
A_52_P549827	2.35991	1.5097e-14	7.75162e-12	23.737	NM_019946	Mgst1	microsomal glutathione S-transferase 1	chr6	138140536	138156752	+
A_51_P334318	2.52402	1.59231e-14	7.76477e-12	23.6853	NM_027363	Chp2	calcineurin B homologous protein 2	chr7	122219495	122222539	+
A_51_P493037	2.25196	1.56498e-14	7.76477e-12	23.7021	NM_018831	Dclre1a	DNA cross-link repair 1A protein	chr19	56529160	56548222	-
A_55_P1956418	-1.58487	1.54667e-14	7.76477e-12	23.7135	NM_001082483	Efr3b	protein EFR3 homolog B	chr12	3962553	4038915	-
A_55_P2176145	-1.90053	1.60121e-14	7.76477e-12	23.6798	NM_001161822	Rgs17	regulator of G-protein signaling 17 isoform 1	chr10	5825663	5922400	-
A_55_P2340758	-1.91205	1.64191e-14	7.85304e-12	23.6554	AK016122	NA	NA	NA	NA	NA	NA
A_55_P2079116	-0.935718	1.67097e-14	7.88404e-12	23.6384	BC128469	NA	NA	NA	NA	NA	NA
A_51_P114722	2.10376	1.88308e-14	8.56716e-12	23.5221	NM_019545	Hao2	hydroxyacid oxidase 2	chr3	98874518	98893230	-
A_55_P2175935	-2.31672	1.88936e-14	8.56716e-12	23.5188	NM_146593	Olfr1111	olfactory receptor 1111	chr2	87149719	87150659	-
A_51_P495780	-1.57962	1.85775e-14	8.56716e-12	23.5353	NM_020568	Plin4	perilipin-4	chr17	56100590	56109802	-
A_66_P106744	-2.7433	1.95021e-14	8.64897e-12	23.488	NM_001162880	Syce3	synaptonemal complex central element protein 3	chr15	89390173	89410503	-
A_55_P2177309	-2.71919	1.95695e-14	8.64897e-12	23.4846	XM_006526701	NA	NA	NA	NA	NA	NA
A_51_P271136	2.4032	2.02329e-14	8.8304e-12	23.4521	NM_053228	Vmn1r40	vomeronasal type-1 receptor 40	chr6	89714202	89715135	+
A_55_P1982404	2.07817	2.20289e-14	9.38772e-12	23.3692	NM_001177956	Gpm6b	neuronal membrane glycoprotein M6-b isoform 2	chrX	166344552	166389033	+
A_55_P2100222	1.01253	2.20723e-14	9.38772e-12	23.3673	XM_001480563	NA	NA	NA	NA	NA	NA
A_51_P377228	1.85593	2.23165e-14	9.38772e-12	23.3565	ENSMUST00000067468	NA	NA	NA	NA	NA	NA
A_55_P2163319	-2.36729	2.50461e-14	1.04105e-11	23.2439	NM_008817	Peg3	paternally-expressed gene 3 protein	chr7	6705959	6730419	-
A_55_P2001920	-0.912548	2.54149e-14	1.04389e-11	23.2296	NM_001290421	Flna	filamin-A isoform 2	chrX	74223460	74246534	-
A_51_P244690	1.07153	2.57124e-14	1.04389e-11	23.2182	NM_009458	Ube2b	ubiquitin-conjugating enzyme E2 B	chr11	51985145	52000466	-
A_55_P1989608	1.26125	2.61614e-14	1.04991e-11	23.2013	NM_206822	Olfr10	olfactory receptor 10	chr11	49317547	49318483	+
A_55_P2043723	1.72887	2.83264e-14	1.12388e-11	23.1236	NM_010261	Rabac1	prenylated Rab acceptor protein 1	chr7	24969749	24972728	-
A_55_P1956093	2.90328	2.86481e-14	1.12388e-11	23.1125	TC1586030	NA	NA	NA	NA	NA	NA
A_55_P2139763	1.1772	2.97713e-14	1.15496e-11	23.0749	NM_201373	Trim56	E3 ubiquitin-protein ligase TRIM56	chr5	137111285	137116207	-
A_51_P123920	1.7498	3.08972e-14	1.18547e-11	23.0385	NM_080837	Mydgf	myeloid-derived growth factor precursor	chr17	56176540	56183920	-
A_51_P229602	-1.79584	3.22616e-14	1.22436e-11	22.9962	NM_008882	Plxna2	plexin-A2 precursor	chr1	194619828	194816868	+
A_55_P2040406	-1.7775	3.28859e-14	1.23463e-11	22.9774	ENSMUST00000098260	NA	NA	NA	NA	NA	NA
A_51_P262208	1.38947	3.43908e-14	1.2774e-11	22.9336	NM_008404	Itgb2	integrin beta-2 precursor	chr10	77530347	77565674	+
A_55_P2195853	-3.39181	3.60607e-14	1.31152e-11	22.8871	NR_045424	5730412P04Rik	0	chrX	136104602	136115420	+
A_55_P1998416	1.48095	3.57974e-14	1.31152e-11	22.8943	NM_001271676	Ifi47	interferon gamma inducible protein 47	chr11	49087016	49096987	+
A_55_P2108761	-2.58361	3.70327e-14	1.33299e-11	22.861	NM_172713	Sdad1	protein SDA1 homolog	chr5	92284009	92310024	-
A_55_P2032936	1.20416	3.74348e-14	1.33371e-11	22.8504	NM_134007	Cisd1	CDGSH iron-sulfur domain-containing protein 1	chr10	71330493	71344849	-
A_52_P316644	2.16101	3.81729e-14	1.34627e-11	22.8313	NM_009748	Bet1	BET1 homolog	chr6	4076903	4086927	-
A_51_P286488	2.89478	3.95861e-14	1.38215e-11	22.7956	NM_133662	Ier3	radiation-inducible immediate-early gene IEX-1	chr17	35821712	35822911	+
A_51_P383194	2.29459	4.08282e-14	1.4114e-11	22.7653	NM_008804	Pde9a	high affinity cGMP-specific 3',5'-cyclic phosphodiesterase 9A	chr17	31386233	31476309	+
A_55_P2145626	-2.10925	4.18168e-14	1.43141e-11	22.7418	NM_053249	Krt82	keratin, type II cuticular Hb2	chr15	101541220	101550659	-
A_55_P2037101	2.7766	4.3723e-14	1.48212e-11	22.698	NM_025588	Exoc2	exocyst complex component 2	chr13	30813917	30974047	-
A_51_P515462	-2.42297	4.56237e-14	1.5171e-11	22.6562	NM_146725	Olfr516	olfactory receptor 516	chr7	108845063	108846008	-
A_51_P451588	1.61385	4.52519e-14	1.5171e-11	22.6642	NM_013746	Plekhb1	pleckstrin homology domain-containing family B member 1 isoform a	chr7	100643895	100662394	-
A_52_P546513	2.31263	4.63006e-14	1.52508e-11	22.6417	ENSMUST00000052164	NA	NA	NA	NA	NA	NA
A_55_P2237360	-2.73472	4.68046e-14	1.52567e-11	22.631	ENSMUST00000134535	NA	NA	NA	NA	NA	NA
A_55_P2349243	-1.74458	4.71924e-14	1.52567e-11	22.6229	AK144371	NA	NA	NA	NA	NA	NA
A_55_P2026156	1.13292	5.09838e-14	1.63312e-11	22.5469	XM_006544604	NA	NA	NA	NA	NA	NA
A_51_P201308	2.30187	5.3456e-14	1.69674e-11	22.5003	NM_139296	Moxd2	DBH-like monooxygenase protein 2 precursor	chr6	40878793	40887494	-
A_52_P197666	2.40955	5.43579e-14	1.70982e-11	22.4838	NM_021521	Med12	mediator of RNA polymerase II transcription subunit 12	chrX	101274090	101298934	+
A_52_P492901	1.39594	5.61733e-14	1.75115e-11	22.4515	NM_009294	Stx4a	syntaxin-4	chr7	127841807	127848965	+
A_55_P2035340	-1.92299	5.93595e-14	1.8341e-11	22.3971	XR_384391	NA	NA	NA	NA	NA	NA
A_55_P2037977	-1.70836	6.05046e-14	1.85309e-11	22.3783	NM_030718	Abo	histo-blood group ABO system transferase isoform a	chr2	26842502	26864995	-
A_52_P308413	2.03984	6.2289e-14	1.87318e-11	22.3496	NM_001163616	1810011H11Rik	putative uncharacterized protein C10orf128 homolog precursor	chr14	32785962	32817968	+
A_51_P458866	1.81666	6.277e-14	1.87318e-11	22.3421	NM_172647	F11r	junctional adhesion molecule A precursor	chr1	171437560	171464593	+
A_55_P1952900	-2.61422	6.18416e-14	1.87318e-11	22.3567	NR_033138	Gm833	0	chr4	152697539	152700922	+
A_55_P2046550	-1.4242	6.35591e-14	1.88065e-11	22.3297	NM_013906	Adamts8	A disintegrin and metalloproteinase with thrombospondin motifs 8 isoform 1 preproprotein	chr9	30942561	30963838	+
A_52_P167411	-2.76113	6.41896e-14	1.88335e-11	22.32	NM_031880	Tnk1	non-receptor tyrosine-protein kinase TNK1	chr11	69850562	69858730	-
A_51_P348227	1.65473	6.48305e-14	1.8863e-11	22.3102	NM_026942	Stoml1	stomatin-like protein 1	chr9	58253163	58262524	+
A_55_P2161640	2.46094	6.54148e-14	1.88757e-11	22.3014	NM_134086	Slc38a1	sodium-coupled neutral amino acid transporter 1	chr15	96571417	96641962	-
A_55_P2008692	1.3975	6.64788e-14	1.90255e-11	22.2854	NM_010106	Eef1a1	elongation factor 1-alpha 1	chr9	78478453	78481724	-
A_55_P2015687	1.49354	6.74436e-14	1.91447e-11	22.2712	NM_199015	Phf11d	PHD finger protein 11	chr14	59347406	59365490	-
A_55_P1956495	-2.23168	6.99608e-14	1.96991e-11	22.2351	AK086943	NA	NA	NA	NA	NA	NA
A_55_P2037672	2.09467	7.27886e-14	2.00783e-11	22.1959	NR_033474	2810433D01Rik	0	chr11	102619506	102624416	-
A_51_P357914	-2.82841	7.21118e-14	2.00783e-11	22.2052	ENSMUST00000165062	NA	NA	NA	NA	NA	NA
A_55_P1969910	1.08634	7.30328e-14	2.00783e-11	22.1926	AK083799	NA	NA	NA	NA	NA	NA
A_51_P112355	1.8162	7.54172e-14	2.05718e-11	22.1609	NM_018738	Igtp	interferon gamma induced GTPase	chr11	58199555	58207592	+
A_55_P2094896	-1.44159	7.71955e-14	2.08937e-11	22.1379	NM_172267	Phyhd1	phytanoyl-CoA dioxygenase domain-containing protein 1 isoform 1	chr2	30266202	30282149	+
A_55_P1954921	-1.60682	8.05757e-14	2.16408e-11	22.0955	NM_013908	Fbxw5	F-box/WD repeat-containing protein 5	chr2	25500777	25505470	+
A_55_P2221107	-1.48619	8.226e-14	2.19245e-11	22.0751	AK020322	NA	NA	NA	NA	NA	NA
A_55_P1994492	1.74452	9.09179e-14	2.38677e-11	21.9761	NM_001033173	Usp31	ubiquitin carboxyl-terminal hydrolase 31	chr7	121642020	121707253	-
A_55_P2243676	2.20314	9.02652e-14	2.38677e-11	21.9832	XR_374360	NA	NA	NA	NA	NA	NA
A_51_P279437	2.81096	9.72999e-14	2.53524e-11	21.909	NM_029662	Mfsd2a	sodium-dependent lysophosphatidylcholine symporter 1	chr4	122946850	122961188	-
A_66_P112855	1.56001	9.91153e-14	2.55178e-11	21.8907	NM_001002895	AI413582	uncharacterized protein C6orf1 homolog	chr17	27563768	27565727	-
A_51_P181565	1.1996	9.97447e-14	2.55178e-11	21.8844	NM_010415	Hbegf	proheparin-binding EGF-like growth factor precursor	chr18	36504926	36515805	-
A_51_P222993	-2.45545	1.00127e-13	2.55178e-11	21.8806	NM_001007569	Pnmal1	PNMA-like protein 1	chr7	16959794	16962320	+
A_55_P1983363	-2.16547	1.0272e-13	2.59889e-11	21.8553	NR_015609	C86187	0	chr7	46967746	46975911	-
A_55_P2253651	-2.79726	1.12551e-13	2.82712e-11	21.7647	AK020394	NA	NA	NA	NA	NA	NA
A_51_P369426	-2.52733	1.16566e-13	2.83452e-11	21.73	NM_029104	Mss51	putative protein MSS51 homolog, mitochondrial	chr14	20482863	20496901	-
A_55_P1967978	1.4412	1.15359e-13	2.83452e-11	21.7403	NM_001136073	Nfatc2	nuclear factor of activated T-cells, cytoplasmic 2 isoform d	chr2	168476409	168590365	-
A_51_P333896	1.73323	1.1763e-13	2.83452e-11	21.7209	NM_146471	Olfr1393	olfactory receptor 1393	chr11	49280149	49281085	+
A_52_P434279	-2.21118	1.15621e-13	2.83452e-11	21.738	ENSMUST00000117093	NA	NA	NA	NA	NA	NA
A_55_P2344598	-1.88919	1.17716e-13	2.83452e-11	21.7202	AK087890	NA	NA	NA	NA	NA	NA
A_55_P2181306	1.70907	1.17511e-13	2.83452e-11	21.722	NM_001081397	NA	NA	NA	NA	NA	NA
A_55_P2046938	-2.87026	1.22399e-13	2.86749e-11	21.6815	NM_028121	Adpgk	ADP-dependent glucokinase precursor	chr9	59291571	59316200	+
A_52_P356093	-1.81379	1.23725e-13	2.86749e-11	21.6708	NM_020025	B3galt2	beta-1,3-galactosyltransferase 2	chr1	143640696	143649937	+
A_55_P1988048	1.4491	1.23958e-13	2.86749e-11	21.669	NM_001163522	Emcn	endomucin isoform 1 precursor	chr3	137341077	137431069	+
A_55_P2147686	-2.14569	1.22194e-13	2.86749e-11	21.6832	NM_145373	Sectm1a	secreted and transmembrane protein 1A precursor	chr11	121067402	121081139	-
A_66_P110343	1.95505	1.24824e-13	2.86749e-11	21.6621	NM_028035	Snx10	sorting nexin-10	chr6	51544522	51590670	+
A_55_P2409088	-1.59136	1.24834e-13	2.86749e-11	21.662	AK138015	NA	NA	NA	NA	NA	NA
A_55_P2379719	2.00881	1.23051e-13	2.86749e-11	21.6763	AK051463	NA	NA	NA	NA	NA	NA
A_51_P244194	1.75817	1.27142e-13	2.88258e-11	21.6438	NM_053199	Cadm3	cell adhesion molecule 3 precursor	chr1	173334253	173367695	-
A_55_P2172924	-1.77536	1.26847e-13	2.88258e-11	21.6461	ENSMUST00000055303	NA	NA	NA	NA	NA	NA
A_51_P338262	1.58817	1.34258e-13	3.02426e-11	21.5897	NM_011619	Tnnt2	troponin T, cardiac muscle isoform f	chr1	135836333	135852268	+
A_55_P1990668	2.35148	1.36224e-13	3.04887e-11	21.5753	NM_001033789	Gm5820	uncharacterized protein LOC545253	chr18	38892455	38971274	+
A_55_P1996504	1.40155	1.38569e-13	3.06212e-11	21.5584	NM_011920	Abcg2	ATP-binding cassette sub-family G member 2	chr6	58596671	58692451	+
A_66_P139196	-1.82595	1.38139e-13	3.06212e-11	21.5614	NM_013815	Baz1a	bromodomain adjacent to zinc finger domain protein 1A	chr12	54892988	54986336	-
A_52_P684057	1.59517	1.45069e-13	3.18558e-11	21.5128	NM_178374	Snupn	snurportin-1	chr9	56950923	56983199	+
A_55_P2026268	-1.55589	1.49057e-13	3.25269e-11	21.4859	ENSMUST00000103368	NA	NA	NA	NA	NA	NA
A_52_P293429	1.86006	1.55456e-13	3.37127e-11	21.4441	NM_080455	Tshz2	teashirt homolog 2	chr2	169633645	169888504	+
A_55_P2006842	1.81526	1.57999e-13	3.40526e-11	21.428	NM_146645	Olfr1158	olfactory receptor 1158	chr2	87990112	87991054	+
A_55_P2159259	1.08977	1.68092e-13	3.60057e-11	21.3664	NM_013584	Lifr	leukemia inhibitory factor receptor isoform 1 precursor	chr15	7140541	7197489	+
A_55_P1968833	-2.00276	1.70662e-13	3.63334e-11	21.3513	NM_001177950	Rpgr	X-linked retinitis pigmentosa GTPase regulator isoform 1	chrX	10158215	10216795	-
A_51_P122660	-1.60118	1.75447e-13	3.71256e-11	21.3238	NM_153404	Liph	lipase member H isoform 2 precursor	chr16	21953817	21995542	-
A_51_P470715	2.84408	1.86905e-13	3.8844e-11	21.2608	NM_009895	Cish	cytokine-inducible SH2-containing protein isoform 1	chr9	107296658	107302784	+
A_55_P2043932	1.39565	1.86654e-13	3.8844e-11	21.2621	NM_001085508	Tmem8b	transmembrane protein 8B	chr4	43668970	43692667	+
A_55_P2360266	-1.53931	1.84743e-13	3.8844e-11	21.2724	BC052524	NA	NA	NA	NA	NA	NA
A_52_P30728	2.34136	1.91511e-13	3.95657e-11	21.2366	NM_001031621	Abca17	ATP-binding cassette sub-family A member 17	chr17	24264278	24347252	-
A_55_P2109218	-2.00892	1.96402e-13	4.03374e-11	21.2114	NM_001081391	Csmd3	CUB and sushi domain-containing protein 3	chr15	47580637	48791989	-
A_55_P2138591	-2.31598	2.02274e-13	4.13006e-11	21.1821	ENSMUST00000126207	NA	NA	NA	NA	NA	NA
A_55_P2017570	-1.95251	2.05548e-13	4.14839e-11	21.1661	NM_001162909	Spaca6	sperm acrosome membrane-associated protein 6 precursor	chr17	17830974	17839071	+
A_66_P132193	-2.22649	2.04472e-13	4.14839e-11	21.1713	XR_105773	NA	NA	NA	NA	NA	NA
A_55_P2339379	-2.52681	2.06774e-13	4.14915e-11	21.1602	NM_001289568	Sass6	spindle assembly abnormal protein 6 homolog isoform 3	chr3	116594957	116630986	+
A_51_P270949	1.58713	2.10033e-13	4.19045e-11	21.1446	NM_020034	Hist1h1b	histone H1.5	chr13	21779831	21780625	-
A_66_P112080	1.7269	2.18333e-13	4.32382e-11	21.106	NM_146377	Olfr127	olfactory receptor 127	chr17	37903547	37904519	+
A_51_P428372	3.86268	2.19194e-13	4.32382e-11	21.102	NM_023785	Ppbp	platelet basic protein precursor	chr5	90768517	90770062	+
A_55_P2012845	1.99165	2.24742e-13	4.40836e-11	21.0771	XM_006496467	NA	NA	NA	NA	NA	NA
A_51_P470079	2.15289	2.32207e-13	4.48611e-11	21.0445	NM_010555	Il1r2	interleukin-1 receptor type 2 precursor	chr1	40084767	40125226	+
A_51_P483483	-2.19908	2.32561e-13	4.48611e-11	21.043	ENSMUST00000038450	NA	NA	NA	NA	NA	NA
A_55_P2083824	2.95703	2.31654e-13	4.48611e-11	21.0469	AK007003	NA	NA	NA	NA	NA	NA
A_52_P329451	1.78516	2.37758e-13	4.56117e-11	21.021	NM_010777	Mbp	Golli-Mbp isoform 1	chr18	82475122	82585637	+
A_55_P2172470	3.66099	2.39425e-13	4.56806e-11	21.014	NM_022029	Nrgn	neurogranin	chr9	37544492	37552745	-
A_51_P262515	1.69689	2.4159e-13	4.58431e-11	21.005	NM_172603	Phf11a	PHD finger protein 11A	chr14	59276912	59297522	-
A_55_P2087193	2.42136	2.49727e-13	4.63788e-11	20.9719	NM_001017422	Ear4	non-secretory ribonuclease precursor	chr14	51203689	51204156	+
A_52_P127925	-1.66556	2.48447e-13	4.63788e-11	20.9771	NM_031198	Tfec	transcription factor EC	chr6	16833380	16898441	-
A_55_P2212663	-1.86585	2.48127e-13	4.63788e-11	20.9784	CB525807	NA	NA	NA	NA	NA	NA
A_55_P2276889	-1.37607	2.47721e-13	4.63788e-11	20.98	AK085451	NA	NA	NA	NA	NA	NA
A_55_P2005833	-1.92329	2.51837e-13	4.65233e-11	20.9635	NM_013906	Adamts8	A disintegrin and metalloproteinase with thrombospondin motifs 8 isoform 1 preproprotein	chr9	30942561	30963838	+
A_55_P2024773	1.50739	2.53734e-13	4.6627e-11	20.9561	NM_001139516	Rbl1	retinoblastoma-like protein 1 isoform 2	chr2	157174995	157204534	-
A_55_P2111302	1.57434	2.56801e-13	4.69435e-11	20.9441	NM_007752	Cp	ceruloplasmin isoform b precursor	chr3	19957053	19992998	+
A_52_P302345	1.25925	2.6152e-13	4.75572e-11	20.9259	NM_133969	Cyp4v3	cytochrome P450 4V2	chr8	45305801	45333196	-
A_52_P369581	-2.56384	2.64107e-13	4.77788e-11	20.9161	NM_007499	Atm	serine-protein kinase ATM	chr9	53437121	53536671	-
A_55_P2124306	-1.66861	2.67418e-13	4.81284e-11	20.9036	NM_134194	Vmn1r225	vomeronasal 1 receptor 225	chr17	20502298	20503195	+
A_51_P240594	2.40728	2.69197e-13	4.82002e-11	20.897	NM_145916	Zfp7	zinc finger protein 7	chr15	76879275	76892394	+
A_51_P480881	1.84687	2.71411e-13	4.83485e-11	20.8888	NM_021513	Thap11	THAP domain-containing protein 11	chr8	105855102	105856950	+
A_55_P2035986	1.50743	2.75825e-13	4.88854e-11	20.8727	NR_033736	E330020D12Rik	0	chr1	153404185	153414233	-
A_52_P49321	-1.08952	2.79926e-13	4.91136e-11	20.858	NM_175314	Adamts9	A disintegrin and metalloproteinase with thrombospondin motifs 9	chr6	92772698	92901441	-
A_55_P2077088	-1.28476	2.78739e-13	4.91136e-11	20.8622	NR_028271	Phxr4	0	chr9	13431360	13432740	+
A_51_P182572	-1.20791	2.8281e-13	4.91412e-11	20.8477	NM_001005748	Phactr1	phosphatase and actin regulator 1 isoform 3	chr13	43122838	43138512	+
A_55_P2063381	1.91388	2.82898e-13	4.91412e-11	20.8474	NM_001160363	Tmem74b	transmembrane protein 74B	chr2	151702007	151707310	+
A_51_P509489	1.44355	2.87292e-13	4.96574e-11	20.832	NM_021284	Kras	GTPase KRas	chr6	145216698	145250231	-
A_51_P416556	1.29523	2.8976e-13	4.98372e-11	20.8235	NM_026155	Ssr3	translocon-associated protein subunit gamma	chr3	65379656	65392553	-
A_51_P394788	-1.34531	2.9332e-13	5.02022e-11	20.8113	NM_021895	Actn4	alpha-actinin-4	chr7	28893253	28962280	-
A_51_P433778	-2.23607	2.9721e-13	5.06028e-11	20.7981	NM_009354	Tert	telomerase reverse transcriptase	chr13	73627000	73649041	+
A_55_P2069337	1.58252	2.98559e-13	5.06028e-11	20.7936	ENSMUST00000099328	NA	NA	NA	NA	NA	NA
A_52_P569348	1.65581	3.06976e-13	5.1778e-11	20.7658	NM_010022	Dbt	lipoamide acyltransferase component of branched-chain alpha-keto acid dehydrogenase complex, mitochondrial	chr3	116513078	116549981	+
A_55_P2108077	-1.92193	3.09116e-13	5.18884e-11	20.7588	ENSMUST00000103275	NA	NA	NA	NA	NA	NA
A_55_P2103284	1.7282	3.10721e-13	5.19082e-11	20.7537	NM_011876	Twf2	twinfilin-2	chr9	106203107	106215387	+
A_55_P2149719	-1.20416	3.16776e-13	5.26678e-11	20.7344	ENSMUST00000049628	NA	NA	NA	NA	NA	NA
A_55_P2115477	-1.76367	3.19747e-13	5.27641e-11	20.725	NM_020606	Parva	alpha-parvin	chr7	112427705	112591688	+
A_55_P2335933	-1.95737	3.20378e-13	5.27641e-11	20.7231	AK002748	NA	NA	NA	NA	NA	NA
A_55_P2317332	1.2011	3.4166e-13	5.6005e-11	20.6587	XR_393399	NA	NA	NA	NA	NA	NA
A_55_P2334484	-1.98026	3.54742e-13	5.78776e-11	20.6211	BE650233	NA	NA	NA	NA	NA	NA
A_52_P68893	-2.48468	3.61606e-13	5.85634e-11	20.602	NM_008337	Ifng	interferon gamma precursor	chr10	118441045	118445894	+
A_55_P1985067	-2.73113	3.623e-13	5.85634e-11	20.6	AK142047	NA	NA	NA	NA	NA	NA
A_55_P1977538	-1.26537	3.731e-13	6.00313e-11	20.5706	NM_018758	Apba3	amyloid beta A4 precursor protein-binding family A member 3	chr10	81268171	81273247	+
A_55_P2419299	-1.81234	3.7723e-13	6.04174e-11	20.5596	AK141773	NA	NA	NA	NA	NA	NA
A_55_P2030521	2.09646	3.82551e-13	6.08404e-11	20.5456	NM_183025	A430033K04Rik	uncharacterized protein LOC243308	chr5	138622858	138648905	+
A_51_P103706	-1.67962	3.83782e-13	6.08404e-11	20.5424	NM_007815	Cyp2c29	cytochrome P450 2C29 precursor	chr19	39287084	39330713	+
A_55_P2135311	2.49034	3.85099e-13	6.08404e-11	20.5389	NM_030152	Nol3	nucleolar protein 3	chr8	105276446	105281939	+
A_55_P1966774	-2.15434	3.94433e-13	6.20344e-11	20.515	NM_001199940	Serpina3i	serine (or cysteine) peptidase inhibitor, clade A, member 3I	chr12	104263121	104269365	+
A_52_P365005	1.83464	4.00019e-13	6.26308e-11	20.5009	NM_020625	Zbtb22	zinc finger and BTB domain-containing protein 22	chr17	33916175	33919325	+
A_51_P305003	-1.95003	4.02933e-13	6.28054e-11	20.4936	NM_001033124	Ntrk1	high affinity nerve growth factor receptor precursor	chr3	87778243	87795162	-
A_55_P2083988	1.37341	4.08242e-13	6.335e-11	20.4805	NM_008505	Lmo2	rhombotin-2 isoform 1	chr2	103970286	103981878	+
A_55_P2009622	-2.22227	4.20968e-13	6.50358e-11	20.4497	NM_029036	S100pbp	S100P-binding protein	chr4	129150824	129189482	-
A_51_P398235	2.16169	4.24931e-13	6.53589e-11	20.4403	NM_172704	Dnajc11	dnaJ homolog subfamily C member 11	chr4	151933719	151981959	+
A_51_P163252	-1.6015	4.29045e-13	6.54153e-11	20.4307	NM_013928	Schip1	schwannomin-interacting protein 1 isoform d	chr3	68572367	68626482	+
A_55_P2162688	-2.40031	4.27662e-13	6.54153e-11	20.4339	ENSMUST00000103566	NA	NA	NA	NA	NA	NA
A_66_P101646	1.22094	4.33296e-13	6.57762e-11	20.4208	ENSMUST00000082402	NA	NA	NA	NA	NA	NA
A_52_P58041	1.37713	4.3948e-13	6.64262e-11	20.4066	NM_026369	Arpc5	actin-related protein 2/3 complex subunit 5	chr1	152766541	152775580	+
A_52_P538490	1.47429	4.47501e-13	6.73469e-11	20.3885	NM_011872	Klk7	kallikrein-7 preproprotein	chr7	43811293	43816387	+
A_55_P2061076	1.24952	4.73271e-13	7.09195e-11	20.3323	NR_027380	Gm3219	0	chr14	34345054	34345658	+
A_51_P456957	-1.41607	4.78609e-13	7.1413e-11	20.3211	NM_011068	Pex11a	peroxisomal membrane protein 11A	chr7	79737263	79743025	-
A_55_P2094314	-2.39334	4.85385e-13	7.21158e-11	20.307	NM_001011779	Olfr286	olfactory receptor 286	chr15	98226674	98234450	-
A_55_P2186262	-2.22301	4.97442e-13	7.3594e-11	20.2824	XR_400787	NA	NA	NA	NA	NA	NA
A_52_P109270	1.82657	5.10491e-13	7.52059e-11	20.2564	NM_173379	P3h2	prolyl 3-hydroxylase 2 precursor	chr16	25960322	26105784	-
A_51_P298538	-1.41559	5.20957e-13	7.64253e-11	20.236	NM_145404	Prmt7	protein arginine N-methyltransferase 7	chr8	106211053	106251694	+
A_51_P318381	-2.43015	5.25168e-13	7.67206e-11	20.2279	NM_008827	Pgf	placenta growth factor isoform 1 precursor	chr12	85166638	85177313	-
A_51_P424722	1.85257	5.40979e-13	7.87012e-11	20.1982	NM_023790	Wdr54	WD repeat-containing protein 54	chr6	83152709	83156379	-
A_55_P2166592	-1.38418	5.44603e-13	7.88997e-11	20.1915	NM_175229	Srrm2	serine/arginine repetitive matrix protein 2	chr17	23803186	23824743	+
A_52_P308669	-2.22492	5.56576e-13	8.0301e-11	20.1696	NM_030703	Cpn1	carboxypeptidase N catalytic chain precursor	chr19	43956307	43986520	-
A_55_P1984391	1.47511	5.6297e-13	8.08893e-11	20.1581	NM_177786	Depdc5	DEP domain-containing protein 5 isoform 2	chr5	32863720	32956300	+
A_55_P2054743	2.41722	5.72477e-13	8.19182e-11	20.1413	NM_172507	Sh3bgrl2	SH3 domain-binding glutamic acid-rich-like protein 2	chr9	83548337	83600291	+
A_52_P25420	-1.75124	5.82164e-13	8.29643e-11	20.1245	NM_018873	Srcin1	SRC kinase signaling inhibitor 1	chr11	97509339	97575126	-
A_52_P424826	2.07018	5.92767e-13	8.41319e-11	20.1063	NM_175646	Txnl4b	thioredoxin-like protein 4B	chr8	109565985	109574051	+
A_52_P445360	-2.42885	6.32783e-13	8.94479e-11	20.0407	NM_023256	Krt20	keratin, type I cytoskeletal 20	chr11	99428385	99438153	-
A_55_P2080758	-1.38535	6.41014e-13	9.0246e-11	20.0277	NM_001286684	Slc8a1	sodium/calcium exchanger 1 isoform C precursor	chr17	81373104	81738387	-
A_51_P231320	-2.22145	6.45159e-13	9.04648e-11	20.0212	NM_008611	Mmp8	neutrophil collagenase preproprotein	chr9	7558428	7568486	+
A_55_P2047753	-1.37902	6.85317e-13	9.57114e-11	19.9605	NM_001113460	Tec	tyrosine-protein kinase Tec isoform a	chr5	72755717	72868448	-
A_55_P2094729	3.14085	6.99891e-13	9.73573e-11	19.9394	NM_011437	Sox10	transcription factor SOX-10	chr15	79154912	79164490	-
A_55_P2255399	-3.00233	7.41252e-13	1.02702e-10	19.8816	AK170335	NA	NA	NA	NA	NA	NA
A_51_P212782	1.19897	7.76545e-13	1.07166e-10	19.8348	NM_008361	Il1b	interleukin-1 beta	chr2	129364577	129371139	-
A_51_P377760	2.5422	7.86316e-13	1.08088e-10	19.8222	NM_011882	Rnasel	2-5A-dependent ribonuclease	chr1	153749425	153764221	+
A_51_P255456	1.61406	7.9214e-13	1.08153e-10	19.8148	NM_009994	Cyp1b1	cytochrome P450 1B1	chr17	79706952	79715041	-
A_52_P177021	1.97064	7.96089e-13	1.08153e-10	19.8098	NM_011220	Pts	6-pyruvoyl tetrahydrobiopterin synthase	chr9	50521616	50528641	-
A_51_P191463	1.4506	7.94433e-13	1.08153e-10	19.8119	XM_006525458	NA	NA	NA	NA	NA	NA
A_55_P1959470	-1.26269	8.03532e-13	1.0863e-10	19.8004	NM_001111311	Lrrfip1	leucine-rich repeat flightless-interacting protein 1 isoform 1	chr1	91053443	91117322	+
A_51_P450527	-1.18858	8.0582e-13	1.0863e-10	19.7976	NM_011526	Tagln	transgelin	chr9	45929627	45936058	-
A_52_P223524	-2.30352	8.10186e-13	1.08799e-10	19.7921	NM_027081	Dennd6b	protein DENND6B	chr15	89182212	89196474	-
A_51_P375146	1.79822	8.3299e-13	1.11432e-10	19.7642	NM_007643	Cd36	platelet glycoprotein 4	chr5	17781689	17835896	-
A_66_P110798	-0.767556	8.36673e-13	1.11498e-10	19.7597	NR_046233	Rn45s	0	chr17	39842996	39848829	+
A_52_P192355	1.88517	8.62227e-13	1.14466e-10	19.7294	NM_146703	Olfr1447	olfactory receptor 1447	chr19	12900848	12901778	-
A_66_P114614	1.06425	8.68875e-13	1.14912e-10	19.7217	NM_008306	Ndst1	bifunctional heparan sulfate N-deacetylase/N-sulfotransferase 1	chr18	60685975	60713389	-
A_55_P2066123	-2.00862	8.74782e-13	1.15205e-10	19.7149	NM_010449	Hoxa1	homeobox protein Hox-A1 isoform 1	chr6	52155366	52158317	-
A_55_P2084945	-1.41679	8.77686e-13	1.15205e-10	19.7115	NM_174865	Klk15	kallikrein-15 precursor	chr7	43933770	43939590	+
A_55_P2003266	1.29901	9.03386e-13	1.17693e-10	19.6825	NM_183187	Fam107a	protein FAM107A	chr14	8296277	8309776	-
A_55_P1979407	-1.94979	9.02065e-13	1.17693e-10	19.6839	NM_001162928	Pom121l2	POM121-like protein 2 isoform 1	chr13	21981180	21985903	+
A_55_P2054495	-1.59755	9.26235e-13	1.19918e-10	19.6573	AK149677	NA	NA	NA	NA	NA	NA
A_55_P2101074	3.39513	9.27335e-13	1.19918e-10	19.6561	XR_395614	NA	NA	NA	NA	NA	NA
A_55_P2157033	1.67214	9.37587e-13	1.20352e-10	19.645	NM_019517	Bace2	beta-secretase 2 preproprotein	chr16	97356727	97442936	+
A_55_P1962305	2.15062	9.37169e-13	1.20352e-10	19.6455	NM_139198	Plac8	placenta-specific gene 8 protein	chr5	100553732	100572205	-
A_55_P2030672	-1.56078	9.534e-13	1.21233e-10	19.6282	NM_001033440	Gm1587	uncharacterized protein LOC380920	chr14	77793944	77798968	-
A_55_P1999752	-1.62523	9.54868e-13	1.21233e-10	19.6266	NM_146487	Olfr130	olfactory receptor 130	chr17	38067172	38068126	+
A_55_P2022139	0.900536	9.488e-13	1.21233e-10	19.633	NM_008989	Pura	transcriptional activator protein Pur-alpha	chr18	36281161	36288244	+
A_51_P156291	-1.63604	9.62193e-13	1.21721e-10	19.6189	NM_007979	F9	coagulation factor IX isoform 1 preproprotein	chrX	59999463	60030760	+
A_55_P2176160	2.7888	9.68205e-13	1.22039e-10	19.6126	NM_001142747	Pcdh15	protocadherin-15 isoform SI-1 precursor	chr10	73821866	74507600	+
A_52_P367760	1.95188	9.82827e-13	1.23437e-10	19.5975	NM_138304	Calml4	calmodulin-like protein 4 isoform a	chr9	62858103	62875917	+
A_51_P193336	1.78243	9.88132e-13	1.23658e-10	19.5921	NM_001130479	Nucb2	nucleobindin-2 precursor	chr7	116504368	116540588	+
A_55_P2183147	-2.90868	9.96456e-13	1.24254e-10	19.5836	NM_011562	Tdgf1	teratocarcinoma-derived growth factor precursor	chr9	110939607	110946158	-
A_66_P124817	2.13199	1.00921e-12	1.24511e-10	19.5708	NM_011919	Ing1	inhibitor of growth protein 1 isoform 1	chr8	11556456	11563251	+
A_55_P1961611	2.71287	1.00653e-12	1.24511e-10	19.5735	NM_028757	Nebl	nebulette	chr2	17346733	17731068	-
A_55_P2259500	-1.73071	1.00679e-12	1.24511e-10	19.5732	AK083809	NA	NA	NA	NA	NA	NA
A_55_P2117164	1.11883	1.02142e-12	1.25573e-10	19.5587	NM_027992	Tmem106b	transmembrane protein 106B	chr6	13069758	13089269	+
A_51_P485391	2.18792	1.04648e-12	1.28203e-10	19.5342	NM_028761	Parn	poly(A)-specific ribonuclease PARN	chr16	13537963	13668170	-
A_51_P153513	-1.28684	1.05747e-12	1.29096e-10	19.5237	NM_027564	4921507P07Rik	uncharacterized protein C7orf31 homolog	chr6	50573303	50596590	-
A_55_P1982733	1.97544	1.06776e-12	1.29899e-10	19.5139	NM_001271585	Dnajc5	dnaJ homolog subfamily C member 5	chr2	181520484	181552880	+
A_51_P384091	1.39106	1.08936e-12	1.32066e-10	19.4937	NM_009009	Rad21	double-strand-break repair protein rad21 homolog	chr15	51962603	51991760	-
A_55_P1961210	-0.929682	1.10739e-12	1.33788e-10	19.4772	NM_178111	Trp53inp2	tumor protein p53-inducible nuclear protein 2	chr2	155381855	155389847	+
A_55_P2095894	1.87629	1.12536e-12	1.35289e-10	19.4609	NM_172286	6430548M08Rik	uncharacterized protein KIAA0513 isoform a	chr8	120114151	120165307	+
A_55_P2031736	2.15475	1.12757e-12	1.35289e-10	19.459	NM_013780	Npas3	neuronal PAS domain-containing protein 3	chr12	53248676	54072175	+
A_55_P2091145	-0.97754	1.13289e-12	1.35462e-10	19.4542	NM_178211	Hist1h4k	histone H4	chr13	21750144	21750553	-
A_55_P2161865	-0.912695	1.13692e-12	1.35479e-10	19.4506	NM_026131	Pdlim7	PDZ and LIM domain protein 7 isoform c	chr13	55506772	55513446	-
A_51_P308298	-0.764226	1.1536e-12	1.37e-10	19.4359	NM_172118	Myl9	myosin regulatory light polypeptide 9	chr2	156775463	156781657	+
A_55_P2043182	1.07299	1.18064e-12	1.39736e-10	19.4126	NM_153175	Gimap6	GTPase IMAP family member 6	chr6	48701582	48708244	-
A_55_P2134351	-1.32405	1.18863e-12	1.40206e-10	19.4057	NM_173414	Lancl3	lanC-like protein 3	chrX	9199972	9268085	+
A_55_P1956147	-1.94435	1.21077e-12	1.40734e-10	19.3871	NM_008081	B4galnt2	beta-1,4 N-acetylgalactosaminyltransferase 2	chr11	95863558	95914871	-
A_52_P37757	-1.80326	1.21122e-12	1.40734e-10	19.3867	NM_026146	Eps8l1	epidermal growth factor receptor kinase substrate 8-like protein 1	chr7	4464734	4480487	+
A_55_P2060474	-3.30612	1.20888e-12	1.40734e-10	19.3887	NR_045335	Gm13582	0	chr2	60964375	60975151	-
A_51_P194609	2.96899	1.21729e-12	1.40734e-10	19.3817	NM_178372	Prss34	mastin precursor	chr17	25298393	25300161	+
A_52_P101982	-2.12499	1.20088e-12	1.40734e-10	19.3954	NM_026698	Tmem129	E3 ubiquitin-protein ligase TM129	chr5	33653215	33657832	-
A_55_P2042973	-1.70855	1.2136e-12	1.40734e-10	19.3848	AK033147	NA	NA	NA	NA	NA	NA
A_55_P2205638	-1.71267	1.22239e-12	1.40858e-10	19.3775	AI509287	NA	NA	NA	NA	NA	NA
A_66_P106062	-2.09345	1.22718e-12	1.40944e-10	19.3735	NM_001114529	Gm4906	histone cluster 2 family member	chrX	11327821	11328151	+
A_55_P2347384	-1.4746	1.23599e-12	1.4149e-10	19.3663	AK085126	NA	NA	NA	NA	NA	NA
A_55_P2246344	-2.2563	1.25014e-12	1.42643e-10	19.3548	AK037541	NA	NA	NA	NA	NA	NA
A_55_P2361437	1.13321	1.27464e-12	1.44964e-10	19.3352	NM_145823	Pitpnc1	cytoplasmic phosphatidylinositol transfer protein 1	chr11	107207891	107470720	-
A_52_P63680	0.950431	1.29225e-12	1.45545e-10	19.3214	NM_175731	Acer1	alkaline ceramidase 1	chr17	56953489	56982126	-
A_52_P54238	1.9896	1.28451e-12	1.45545e-10	19.3274	NM_178919	Lmf2	lipase maturation factor 2	chr15	89351003	89355659	-
A_55_P2069425	-1.22126	1.2922e-12	1.45545e-10	19.3214	NM_133923	Ttll3	tubulin monoglycylase TTLL3 isoform 1	chr6	113392496	113414571	+
A_52_P603976	1.12882	1.30082e-12	1.45602e-10	19.3147	NM_206924	Jtb	protein JTB precursor	chr3	90231596	90235840	+
A_55_P2057851	-1.93623	1.3011e-12	1.45602e-10	19.3145	NM_146567	Olfr843	olfactory receptor 843	chr9	19248356	19249463	-
A_55_P2166414	-0.955949	1.30572e-12	1.45653e-10	19.3109	NM_197979	Uqcr10	cytochrome b-c1 complex subunit 9	chr11	4701967	4704344	-
A_55_P1974367	-1.4851	1.31341e-12	1.46043e-10	19.305	NM_010174	Fabp3	fatty acid-binding protein, heart	chr4	130308777	130315463	+
A_51_P495426	-2.96344	1.32047e-12	1.46363e-10	19.2995	NM_134199	Vmn1r235	vomeronasal 1 receptor, F2	chr17	21260426	21262863	+
A_66_P139546	1.35013	1.34098e-12	1.48166e-10	19.284	NM_008344	Igfbp6	insulin-like growth factor-binding protein 6 precursor	chr15	102144185	102149512	+
A_55_P2046959	-2.12249	1.35435e-12	1.4917e-10	19.274	NM_001030289	NA	NA	NA	NA	NA	NA
A_51_P431397	-2.75638	1.39712e-12	1.53398e-10	19.2425	NM_172268	Nup214	nuclear pore complex protein Nup214	chr2	31974449	32053975	+
A_55_P2148873	0.9234	1.42577e-12	1.55913e-10	19.222	NM_009804	Cat	catalase	chr2	103453903	103485153	-
A_55_P2094925	1.22041	1.42973e-12	1.55913e-10	19.2192	NM_011157	Srgn	serglycin precursor	chr10	62494427	62507755	-
A_55_P2167908	1.89302	1.43343e-12	1.55913e-10	19.2166	XR_385340	NA	NA	NA	NA	NA	NA
A_51_P487228	-1.29658	1.45513e-12	1.57782e-10	19.2014	NM_172148	B9d2	B9 domain-containing protein 2	chr7	25681157	25686558	+
A_51_P198835	1.75105	1.47016e-12	1.58918e-10	19.191	NM_013760	Dnajb9	dnaJ homolog subfamily B member 9 precursor	chr12	44205896	44210068	-
A_55_P2092881	1.13256	1.53475e-12	1.65388e-10	19.1476	TC1736621	NA	NA	NA	NA	NA	NA
A_55_P2163605	1.35521	1.5735e-12	1.69042e-10	19.1224	DV654517	NA	NA	NA	NA	NA	NA
A_55_P2064230	2.33332	1.59578e-12	1.7091e-10	19.1082	NM_198295	Tmx3	protein disulfide-isomerase TMX3 precursor	chr18	90510153	90543267	+
A_66_P140858	0.975781	1.60272e-12	1.71129e-10	19.1038	XM_006543006	NA	NA	NA	NA	NA	NA
A_55_P2133170	-1.36273	1.66939e-12	1.77164e-10	19.0625	NM_138680	Luc7l2	putative RNA-binding protein Luc7-like 2 isoform 1	chr6	38551443	38609470	+
A_51_P511315	1.92103	1.6665e-12	1.77164e-10	19.0643	NM_011193	Pstpip1	proline-serine-threonine phosphatase-interacting protein 1	chr9	56089975	56128890	+
A_55_P2038086	-3.01938	1.69055e-12	1.78866e-10	19.0498	NM_001081435	Fbxo47	F-box only protein 47	chr11	97854306	97884154	-
A_55_P2036171	-2.66477	1.70427e-12	1.79231e-10	19.0416	NM_001007268	Dusp13	dual specificity protein phosphatase 13 isoform 1	chr14	21733394	21748622	-
A_66_P100419	-1.61709	1.70062e-12	1.79231e-10	19.0438	ENSMUST00000094754	NA	NA	NA	NA	NA	NA
A_66_P114784	1.98783	1.7276e-12	1.81123e-10	19.0279	NM_013737	Pla2g7	platelet-activating factor acetylhydrolase precursor	chr17	43568450	43612201	+
A_55_P1998406	-1.72556	1.73264e-12	1.81123e-10	19.0249	AK145337	NA	NA	NA	NA	NA	NA
A_55_P2055970	-1.8629	1.74642e-12	1.82019e-10	19.0169	XR_375194	NA	NA	NA	NA	NA	NA
A_52_P417859	1.37012	1.75468e-12	1.82335e-10	19.0121	NM_025757	Gid4	glucose-induced degradation protein 4 homolog	chr11	60417144	60445277	+
A_52_P601385	1.16316	1.79371e-12	1.84198e-10	18.9899	NM_138309	Cd99l2	CD99 antigen-like protein 2 isoform 2 precursor	chrX	71420059	71492849	-
A_55_P2020378	2.21255	1.78285e-12	1.84198e-10	18.996	NM_133838	Ehd4	EH domain-containing protein 4	chr2	120089486	120154575	-
A_52_P613241	3.03101	1.79242e-12	1.84198e-10	18.9906	NM_010493	Icam1	intercellular adhesion molecule 1 precursor	chr9	21015939	21028814	+
A_55_P2237142	-1.3478	1.79143e-12	1.84198e-10	18.9912	AK086333	NA	NA	NA	NA	NA	NA
A_55_P2033580	-1.97788	1.89865e-12	1.94403e-10	18.9323	NM_029956	Mmab	cob(I)yrinic acid a,c-diamide adenosyltransferase, mitochondrial precursor	chr5	114431033	114444027	-
A_55_P2119274	-1.54692	1.90561e-12	1.94545e-10	18.9286	XR_373314	NA	NA	NA	NA	NA	NA
A_55_P2098578	1.43783	1.92e-12	1.95443e-10	18.921	NM_001199045	Tubd1	tubulin delta chain isoform 1	chr11	86544990	86567360	+
A_52_P1179569	-2.69223	1.95519e-12	1.98446e-10	18.9026	AK005614	NA	NA	NA	NA	NA	NA
A_55_P1971244	1.54906	1.98679e-12	2.01069e-10	18.8864	NM_001098789	Ndufa4l2	NADH dehydrogenase [ubiquinone] 1 alpha subcomplex subunit 4-like 2	chr10	127514938	127517156	+
A_55_P2147742	-1.48904	1.99284e-12	2.01098e-10	18.8833	NM_177571	Gm13103	uncharacterized protein LOC194225	chr4	143846496	143853637	+
A_55_P2047043	-1.40985	1.99954e-12	2.01193e-10	18.8799	NM_001081044	Mylk2	myosin light chain kinase 2, skeletal/cardiac muscle	chr2	152911351	152923065	+
A_55_P2410586	-2.03277	2.04163e-12	2.03667e-10	18.8588	AK034105	NA	NA	NA	NA	NA	NA
A_52_P631499	1.68516	2.03233e-12	2.03667e-10	18.8634	XM_006526591	NA	NA	NA	NA	NA	NA
A_55_P2406079	1.76145	2.03729e-12	2.03667e-10	18.861	AU024546	NA	NA	NA	NA	NA	NA
A_51_P147064	-1.44403	2.07939e-12	2.06256e-10	18.8403	NM_028164	1600014C23Rik	uncharacterized protein LOC72240	chr17	45732863	45733844	-
A_66_P128636	1.41346	2.07925e-12	2.06256e-10	18.8403	NM_027343	Cd209g	CD209g antigen	chr8	4134735	4137707	+
A_52_P113830	-2.33725	2.11322e-12	2.08819e-10	18.8239	NR_038168	1600025M17Rik	0	chrX	56317607	56320664	+
A_55_P2070009	-2.0471	2.11719e-12	2.08819e-10	18.822	NM_010660	Krt10	keratin, type I cytoskeletal 10	chr11	99385255	99389364	-
A_51_P467430	1.58919	2.12474e-12	2.08973e-10	18.8184	ENSMUST00000046993	NA	NA	NA	NA	NA	NA
A_66_P102025	-1.86844	2.17365e-12	2.13183e-10	18.7954	AK039021	NA	NA	NA	NA	NA	NA
A_55_P2006915	2.37328	2.21052e-12	2.15588e-10	18.7783	NM_001081322	Myo5c	unconventional myosin-Vc	chr9	75232013	75305450	+
A_55_P2048684	-0.961609	2.20572e-12	2.15588e-10	18.7805	NM_011289	Rpl27	60S ribosomal protein L27	chr11	101442244	101445596	+
A_55_P1996354	1.37977	2.27749e-12	2.215e-10	18.7481	NM_001290521	Wdr31	WD repeat-containing protein 31 isoform 1	chr4	62452631	62470895	-
A_52_P110689	1.73599	2.30232e-12	2.22847e-10	18.7371	NM_015824	Orc3	origin recognition complex subunit 3 isoform 1	chr4	34566780	34614942	-
A_55_P2384701	-1.73518	2.31048e-12	2.22847e-10	18.7335	AK032964	NA	NA	NA	NA	NA	NA
A_55_P2175341	-1.51312	2.30674e-12	2.22847e-10	18.7351	ENSMUST00000066489	NA	NA	NA	NA	NA	NA
A_55_P2135149	-1.9066	2.32055e-12	2.23201e-10	18.7291	NM_029958	Lcn12	epididymal-specific lipocalin-12 precursor	chr2	25490844	25493911	-
A_51_P259861	1.56699	2.33038e-12	2.2353e-10	18.7248	NM_021554	Mettl9	methyltransferase-like protein 9 precursor	chr7	121034444	121076835	+
A_51_P174434	2.58914	2.35202e-12	2.24989e-10	18.7154	NM_001014996	Cenpj	centromere protein J	chr14	56526760	56571846	-
A_55_P2058794	-1.13887	2.36362e-12	2.2548e-10	18.7104	NM_001163262	Cmip	C-Maf-inducing protein isoform 1	chr8	117257018	117461505	+
A_51_P198434	0.671126	2.38045e-12	2.26467e-10	18.7033	NM_001001892	H2-K1	H-2 class I histocompatibility antigen, K-W28 alpha chain isoform 1 precursor	chr17	33996011	34000333	-
A_55_P2140240	1.71674	2.39056e-12	2.26811e-10	18.699	AK054031	NA	NA	NA	NA	NA	NA
A_51_P475748	-1.43215	2.40337e-12	2.27408e-10	18.6935	NM_008412	Ivl	involucrin	chr3	92570899	92573735	-
A_55_P2159189	-0.996323	2.42515e-12	2.27896e-10	18.6844	NM_026172	Decr1	2,4-dienoyl-CoA reductase, mitochondrial precursor	chr4	15917239	15945507	-
A_55_P2038540	1.9572	2.4207e-12	2.27896e-10	18.6863	NM_016956	Hbb-b2	hemoglobin subunit beta-2	chr7	103812523	103813923	-
A_55_P1972449	0.955299	2.42811e-12	2.27896e-10	18.6832	NM_009164	Sh3bp1	SH3 domain-binding protein 1 isoform 2	chr15	78899767	78912052	+
A_55_P2152872	-1.20317	2.44046e-12	2.27942e-10	18.678	NM_054071	Fgfrl1	fibroblast growth factor receptor-like 1 isoform 1 precursor	chr5	108694228	108706950	+
A_55_P2159155	-3.12791	2.44165e-12	2.27942e-10	18.6775	ENSMUST00000109409	NA	NA	NA	NA	NA	NA
A_51_P292447	1.62502	2.46947e-12	2.29924e-10	18.666	NM_146219	Klhl36	kelch-like protein 36	chr8	119862304	119876989	+
A_55_P2393734	1.23629	2.49688e-12	2.31857e-10	18.6548	AK016863	NA	NA	NA	NA	NA	NA
A_55_P1973183	1.50016	2.58342e-12	2.39258e-10	18.6203	AK052169	NA	NA	NA	NA	NA	NA
A_51_P265495	0.743188	2.63333e-12	2.43235e-10	18.6009	NM_010738	Ly6a	lymphocyte antigen 6A-2/6E-1 precursor	chr15	74994876	74998031	-
A_55_P2101562	2.40066	2.64933e-12	2.44067e-10	18.5947	NM_001281530	H2afb2	histone H2A	chrX	116681177	116681525	+
A_52_P173703	1.63195	2.66195e-12	2.44584e-10	18.5899	NM_144557	Myrip	rab effector MyRIP	chr9	120304072	120474834	+
A_55_P1986208	-1.88137	2.69203e-12	2.46698e-10	18.5785	NM_001111119	Ccnb1ip1	E3 ubiquitin-protein ligase CCNB1IP1	chr14	50789248	50795728	-
A_52_P676956	1.09958	2.69977e-12	2.46761e-10	18.5756	NM_054096	Tirap	toll/interleukin-1 receptor domain-containing adapter protein	chr9	35184390	35199965	-
A_55_P2214959	2.01188	2.71918e-12	2.47886e-10	18.5683	AK084284	NA	NA	NA	NA	NA	NA
A_51_P374726	-3.47297	2.72818e-12	2.48058e-10	18.565	NM_008987	Ptx3	pentraxin-related protein PTX3 precursor	chr3	66219886	66225806	+
A_55_P2126419	1.64107	2.74281e-12	2.48741e-10	18.5596	ENSMUST00000133353	NA	NA	NA	NA	NA	NA
A_51_P316233	-1.77321	2.76331e-12	2.4995e-10	18.552	NM_001011824	Olfr832	olfactory receptor 832	chr9	18944649	18945588	+
A_52_P196632	-2.265	2.77448e-12	2.50313e-10	18.5479	NM_028974	Kbtbd13	kelch repeat and BTB domain-containing protein 13	chr9	65388683	65391652	-
A_52_P263518	1.50663	2.80772e-12	2.52659e-10	18.5358	NM_010315	Gng2	guanine nucleotide-binding protein G(I)/G(S)/G(O) subunit gamma-2 precursor	chr14	19872558	19977249	-
A_55_P2057806	1.37209	2.815e-12	2.52663e-10	18.5332	NM_001163317	Clrn2	clarin-2	chr5	45453750	45464149	+
A_55_P2077479	-1.83435	2.86518e-12	2.54448e-10	18.5153	NM_001101562	Vmn1r167	vomeronasal 1 receptor 167	chr7	23504641	23505589	-
A_55_P2060498	-1.26121	2.86761e-12	2.54448e-10	18.5144	NM_146201	Zfp553	zinc finger protein 48	chr7	127233442	127237860	+
A_55_P1957430	-1.34232	2.84828e-12	2.54448e-10	18.5213	XR_383713	NA	NA	NA	NA	NA	NA
A_55_P2056190	1.04328	2.87133e-12	2.54448e-10	18.5131	AK146304	NA	NA	NA	NA	NA	NA
A_66_P117352	1.89647	2.85212e-12	2.54448e-10	18.5199	XR_394862	NA	NA	NA	NA	NA	NA
A_51_P158678	2.00384	2.88411e-12	2.54933e-10	18.5086	NM_021427	Fam181b	protein FAM181B	chr7	93079878	93081721	+
A_55_P2084965	-1.85473	2.9117e-12	2.56722e-10	18.4989	NM_001039042	Klk13	kallikrein-13 precursor	chr7	43712566	43726758	+
A_66_P125223	-1.89807	2.92328e-12	2.57094e-10	18.4949	NR_033261	Prr33	0	chr7	142491079	142506771	-
A_55_P1988844	-2.63774	2.93487e-12	2.57465e-10	18.4909	NM_016970	Klrg1	killer cell lectin-like receptor subfamily G member 1	chr6	122270596	122282833	-
A_66_P128923	-1.6266	2.9743e-12	2.6027e-10	18.4773	AK019736	NA	NA	NA	NA	NA	NA
A_66_P112006	1.52021	2.99254e-12	2.61211e-10	18.4711	NM_010395	H2-T10	histocompatibility 2, T region locus 10 precursor	chr17	36115875	36121435	-
A_55_P2025721	-2.29738	3.01281e-12	2.62325e-10	18.4643	NM_009619	Adam3	a disintegrin and metalloprotease domain 3 (cyritestin) isoform 1 precursor	chr8	24677231	24725852	-
A_55_P2032576	-2.31074	3.02405e-12	2.62648e-10	18.4605	XM_006500532	NA	NA	NA	NA	NA	NA
A_55_P2084797	1.41998	3.11407e-12	2.69796e-10	18.4307	AK046648	NA	NA	NA	NA	NA	NA
A_55_P2055060	-1.73449	3.13256e-12	2.70726e-10	18.4247	AK016061	NA	NA	NA	NA	NA	NA
A_55_P1952385	2.26924	3.14736e-12	2.71334e-10	18.4199	NM_001277891	Fkbp6	inactive peptidyl-prolyl cis-trans isomerase FKBP6 isoform 1	chr5	135337364	135350044	-
A_55_P2238406	-1.80572	3.16428e-12	2.71451e-10	18.4145	NR_028126	6330407A03Rik	0	chr4	3714963	3716806	+
A_52_P677891	1.70699	3.15804e-12	2.71451e-10	18.4165	NM_001162532	Fam174b	membrane protein FAM174B precursor	chr7	73740306	73776919	+
A_66_P100268	2.28543	3.19605e-12	2.73505e-10	18.4043	AK087888	NA	NA	NA	NA	NA	NA
A_55_P2010298	1.62799	3.24154e-12	2.76147e-10	18.39	NM_009246	Serpina1d	alpha-1-antitrypsin 1-4 precursor	chr12	103763586	103773633	-
A_55_P2087162	1.22864	3.24849e-12	2.76147e-10	18.3878	NM_001145826	Specc1l	cytospin-A isoform a	chr10	75212389	75312400	+
A_55_P1965378	-0.949414	3.25065e-12	2.76147e-10	18.3871	NM_025352	Uqcrq	cytochrome b-c1 complex subunit 8	chr11	53427921	53430831	-
A_52_P3412	2.15941	3.26317e-12	2.76538e-10	18.3832	NM_144933	Med17	mediator of RNA polymerase II transcription subunit 17	chr9	15260350	15279867	-
A_55_P2072000	1.53952	3.27937e-12	2.77238e-10	18.3782	NM_183028	Pcmtd1	protein-L-isoaspartate O-methyltransferase domain-containing protein 1	chr1	7088919	7173628	+
A_51_P383991	1.72233	3.36095e-12	2.83448e-10	18.3533	NM_011129	SEPT2	septin-4 isoform 1	chr11	87581060	87590539	+
A_55_P2253348	1.44734	3.42648e-12	2.87586e-10	18.3336	NM_001167981	Galnt7	N-acetylgalactosaminyltransferase 7 isoform 2	chr8	57523824	57653055	-
A_55_P1978306	1.89305	3.42173e-12	2.87586e-10	18.3351	NM_207671	Zfp318	zinc finger protein 318 isoform 1	chr17	46383765	46420918	+
A_52_P493747	1.20393	3.47697e-12	2.91123e-10	18.3188	NM_026137	Wdr13	WD repeat-containing protein 13 isoform 1	chrX	8123300	8132858	-
A_52_P576049	-1.7178	3.48607e-12	2.91187e-10	18.3161	NM_010565	Inhbc	inhibin beta C chain preproprotein	chr10	127356321	127370548	-
A_55_P2095573	1.64827	3.56138e-12	2.96767e-10	18.2944	NM_001033256	Spata5l1	spermatogenesis-associated protein 5-like protein 1	chr2	122630624	122632704	+
A_51_P364657	-2.07612	3.58154e-12	2.97737e-10	18.2887	NM_021470	Rnf32	RING finger protein 32	chr5	29195992	29225524	+
A_55_P2134092	1.2144	3.65083e-12	3.02776e-10	18.2692	NM_001003920	Brsk1	serine/threonine-protein kinase BRSK1 isoform 1	chr7	4690927	4715997	+
A_51_P485240	1.12432	3.71328e-12	3.07225e-10	18.252	NM_028320	Adipor1	adiponectin receptor protein 1	chr1	134415377	134433350	+
A_52_P110070	1.48978	3.72594e-12	3.07544e-10	18.2485	NR_033596	5730416F02Rik	0	chrX	109001484	109002296	+
A_55_P1976237	-2.11279	3.73651e-12	3.07689e-10	18.2456	NM_008299	Dnajb3	dnaJ homolog subfamily B member 3	chr1	88204731	88205748	-
A_55_P2162970	1.64539	3.79284e-12	3.11593e-10	18.2304	TC1705286	NA	NA	NA	NA	NA	NA
A_51_P375969	1.58541	3.84154e-12	3.13382e-10	18.2175	NM_053200	Ces1d	carboxylesterase 1D precursor	chr8	93166071	93197804	-
A_51_P487004	-1.49871	3.83349e-12	3.13382e-10	18.2196	NM_027732	Dmrtc2	doublesex- and mab-3-related transcription factor C2	chr7	24870056	24877651	+
A_55_P2229098	1.9856	3.83884e-12	3.13382e-10	18.2182	NR_046029	Gm20758	0	chr10	111854520	111874376	-
A_51_P422625	-1.72649	3.89492e-12	3.16995e-10	18.2034	NM_177337	Arl11	ADP-ribosylation factor-like protein 11	chr14	61309752	61311936	+
A_55_P1990648	1.46814	3.95054e-12	3.20595e-10	18.189	NM_026742	Ndufaf4	NADH dehydrogenase [ubiquinone] 1 alpha subcomplex assembly factor 4	chr4	24898082	24905001	+
A_51_P285487	-2.19407	3.95751e-12	3.20595e-10	18.1872	NM_153503	Rnf113a1	RING finger protein 113A	chrX	37191221	37192465	+
A_55_P1961730	1.41077	3.97776e-12	3.20854e-10	18.182	NM_001081027	Kcnt2	potassium channel subfamily T member 2	chr1	140246256	140610261	+
A_55_P1981155	-1.15964	3.97908e-12	3.20854e-10	18.1817	NM_153537	Phldb1	pleckstrin homology-like domain family B member 1	chr9	44686307	44735198	-
A_55_P1957739	-2.45226	3.99974e-12	3.21152e-10	18.1764	NM_008191	Guca2b	guanylate cyclase activator 2B preproprotein	chr4	119656602	119658945	-
A_55_P1965488	-1.59994	4.00118e-12	3.21152e-10	18.1761	NM_019931	Kcnd3	potassium voltage-gated channel subfamily D member 3 isoform 2 precursor	chr3	105458815	105669209	+
A_52_P512519	2.20356	4.02398e-12	3.22122e-10	18.1703	NM_009863	Cdc7	cell division cycle 7-related protein kinase isoform 1	chr5	106964321	106984439	+
A_55_P2403135	1.29989	4.03171e-12	3.22122e-10	18.1683	NM_001291190	Ssh2	protein phosphatase Slingshot homolog 2 isoform 2	chr11	77348279	77460219	+
A_55_P2126572	-2.1806	4.04831e-12	3.2271e-10	18.1642	NM_027865	Tmem25	transmembrane protein 25 precursor	chr9	44793778	44799216	-
A_51_P302377	-1.47128	4.0956e-12	3.25736e-10	18.1524	NM_008009	Fgfbp1	fibroblast growth factor-binding protein 1 precursor	chr5	43978857	43981799	-
A_51_P156857	1.87052	4.1357e-12	3.27433e-10	18.1424	NM_134133	Smim3	small integral membrane protein 3	chr18	60474190	60501983	-
A_55_P2381921	-1.76196	4.12935e-12	3.27433e-10	18.144	AK086320	NA	NA	NA	NA	NA	NA
A_52_P194464	-1.39961	4.18073e-12	3.29025e-10	18.1314	NM_023507	Ercc6l2	DNA excision repair protein ERCC-6-like 2 isoform 2	chr13	63815333	63869655	+
A_55_P2021388	1.37739	4.17916e-12	3.29025e-10	18.1318	NM_001033541	Gm5127	uncharacterized protein B130007I08	chrX	106583185	106710557	+
A_52_P131559	-1.71398	4.18408e-12	3.29025e-10	18.1306	NM_009275	Srprb	signal recognition particle receptor subunit beta	chr9	103188032	103202065	-
A_55_P2313033	1.19384	4.21138e-12	3.29989e-10	18.124	NM_029928	Ptprb	receptor-type tyrosine-protein phosphatase beta precursor	chr10	116301373	116389538	+
A_55_P1990573	-1.015	4.21523e-12	3.29989e-10	18.1231	NM_009224	Snrnp70	U1 small nuclear ribonucleoprotein 70 kDa	chr7	45376453	45395742	-
A_55_P2177968	-0.852009	4.2299e-12	3.30396e-10	18.1195	NM_026943	Snrpd2	small nuclear ribonucleoprotein Sm D2	chr7	19149837	19152726	+
A_55_P2130987	-2.24594	4.25877e-12	3.31908e-10	18.1126	NM_007389	Chrna1	acetylcholine receptor subunit alpha precursor	chr2	73563280	73580338	-
A_66_P132322	-2.03956	4.28416e-12	3.33144e-10	18.1066	ENSMUST00000154785	NA	NA	NA	NA	NA	NA
A_51_P443569	2.56588	4.3143e-12	3.3326e-10	18.0995	NM_023431	Mum1	PWWP domain-containing protein MUM1	chr10	80226597	80245144	+
A_51_P349008	1.42557	4.30803e-12	3.3326e-10	18.1009	NM_133783	Ptges2	prostaglandin E synthase 2	chr2	32395889	32402740	+
A_55_P2121484	0.747994	4.30382e-12	3.3326e-10	18.1019	NM_176996	Smo	smoothened homolog precursor	chr6	29735496	29761366	+
A_51_P273538	1.2432	4.33742e-12	3.34307e-10	18.094	NM_027954	Syce2	synaptonemal complex central element protein 2 isoform 2	chr8	84872110	84887446	+
A_55_P2044339	-2.11961	4.39354e-12	3.37886e-10	18.0809	NR_029469	D4Ertd617e	0	chr4	118626403	118631915	+
A_55_P2059095	1.21777	4.47984e-12	3.43115e-10	18.0612	NM_001214911	Fignl2	putative fidgetin-like protein 2	chr15	101050191	101054399	-
A_55_P2014720	1.51443	4.48118e-12	3.43115e-10	18.0608	AK153785	NA	NA	NA	NA	NA	NA
A_55_P1979335	1.63706	4.63011e-12	3.53742e-10	18.0276	NM_028183	1810062G17Rik	uncharacterized protein LOC72282	chr3	36475936	36482299	+
A_66_P132295	1.39266	4.74327e-12	3.61596e-10	18.003	NM_011576	Tfpi	tissue factor pathway inhibitor isoform a precursor	chr2	84432859	84474174	-
A_66_P102260	-1.31767	4.77873e-12	3.62716e-10	17.9954	NM_001081212	Irs2	insulin receptor substrate 2	chr8	10986963	11008430	-
A_52_P236448	-1.12082	4.77338e-12	3.62716e-10	17.9966	NM_033217	Ngfr	tumor necrosis factor receptor superfamily member 16 precursor	chr11	95568820	95587698	-
A_55_P2416464	-1.95489	4.8919e-12	3.705e-10	17.9716	NR_045829	4921511I17Rik	0	chr12	12351521	12392475	-
A_55_P1989976	1.46696	4.92191e-12	3.71967e-10	17.9654	NM_008534	Ly9	T-lymphocyte surface antigen Ly-9 isoform 1 precursor	chr1	171588612	171607410	-
A_55_P2057459	-1.67679	4.95674e-12	3.72984e-10	17.9582	NM_145532	Mall	MAL-like protein	chr2	127704389	127729897	-
A_52_P158431	1.4495	4.95495e-12	3.72984e-10	17.9586	NM_080455	Tshz2	teashirt homolog 2	chr2	169633645	169888504	+
A_55_P2093023	-1.89284	5.01082e-12	3.76243e-10	17.9472	NM_026858	Xrcc6bp1	mitochondrial inner membrane protease ATP23 homolog isoform 2	chr10	126868427	126901371	-
A_55_P2025930	1.63425	5.19057e-12	3.88903e-10	17.9113	NM_001013771	Gm973	uncharacterized protein KIAA2012 homolog	chr1	59516263	59634509	+
A_52_P253567	-1.67036	5.21081e-12	3.89583e-10	17.9073	NM_013821	Hsd3b6	3 beta-hydroxysteroid dehydrogenase/Delta 5-->4-isomerase type 6	chr3	98805503	98814443	-
A_52_P182298	-1.68926	5.2826e-12	3.94106e-10	17.8934	NM_011272	Rln1	prorelaxin 1 precursor	chr19	29331754	29334670	-
A_52_P411376	-1.53394	5.29387e-12	3.94106e-10	17.8912	NM_175467	Sptlc3	serine palmitoyltransferase 3	chr2	139493919	139637674	+
A_66_P109986	1.40294	5.35147e-12	3.96761e-10	17.8802	NM_001111058	Cd33	myeloid cell surface antigen CD33 isoform 1 precursor	chr7	43527455	43533171	-
A_66_P104814	1.13229	5.375e-12	3.96761e-10	17.8757	NM_175114	Trak1	trafficking kinesin-binding protein 1	chr9	121366957	121474918	+
A_55_P1979743	-0.778227	5.37142e-12	3.96761e-10	17.8764	BC034408	NA	NA	NA	NA	NA	NA
A_55_P2031974	1.71849	5.35249e-12	3.96761e-10	17.88	AK038232	NA	NA	NA	NA	NA	NA
A_55_P1961983	-0.905002	5.3917e-12	3.97154e-10	17.8726	NM_025650	Uqcr11	cytochrome b-c1 complex subunit 10	chr10	80402996	80406821	-
A_52_P26299	-1.60722	5.52832e-12	4.0636e-10	17.8471	NM_178675	Slc35f1	solute carrier family 35 member F1	chr10	52690500	53111622	+
A_55_P1985286	-1.39722	5.54505e-12	4.06734e-10	17.844	NM_009508	Slc32a1	vesicular inhibitory amino acid transporter	chr2	158610757	158615747	+
A_55_P2070431	-1.53107	5.56092e-12	4.07043e-10	17.8411	AK039585	NA	NA	NA	NA	NA	NA
A_52_P443544	-1.44692	5.61255e-12	4.09962e-10	17.8317	NM_178752	Gdpgp1	GDP-D-glucose phosphorylase 1	chr7	80232892	80241420	+
A_55_P2062133	1.63545	5.67924e-12	4.13968e-10	17.8197	NM_001286844	Etv3	ETS translocation variant 3	chr3	87525577	87540158	+
A_51_P206405	-1.37156	5.73949e-12	4.17488e-10	17.8089	NM_001081306	Ptprz1	receptor-type tyrosine-protein phosphatase zeta isoform 3 precursor	chr6	22875501	23052916	+
A_52_P512749	-1.43034	5.79941e-12	4.1836e-10	17.7983	NM_026140	Ears2	probable glutamate--tRNA ligase, mitochondrial precursor	chr7	122034161	122067086	-
A_55_P2185955	-2.29144	5.78979e-12	4.1836e-10	17.8	NM_001037931	Gm6878	uncharacterized protein LOC628416	chr14	67304887	67314711	-
A_55_P2120946	-2.01268	5.77983e-12	4.1836e-10	17.8018	NM_001161790	Mefv	pyrin isoform 1	chr16	3707214	3718124	-
A_51_P388374	1.93911	5.7656e-12	4.1836e-10	17.8043	NM_026141	Ppil4	peptidyl-prolyl cis-trans isomerase-like 4	chr10	7792893	7822563	+
A_51_P367125	1.79641	5.86416e-12	4.22159e-10	17.787	NM_011131	Pold1	DNA polymerase delta catalytic subunit	chr7	44532743	44548815	-
A_55_P2180435	-2.35098	5.9032e-12	4.24095e-10	17.7803	AK160680	NA	NA	NA	NA	NA	NA
A_55_P2184123	-1.58636	5.93998e-12	4.25861e-10	17.7739	NM_013734	Atp1a4	sodium/potassium-transporting ATPase subunit alpha-4	chr1	172223507	172258424	-
A_51_P340829	-2.01	5.95546e-12	4.26096e-10	17.7713	NM_177604	AA986860	specifically androgen-regulated gene protein	chr1	130731975	130744622	+
A_52_P422859	-0.813116	6.03864e-12	4.31164e-10	17.7572	NM_008305	Hspg2	basement membrane-specific heparan sulfate proteoglycan core protein precursor	chr4	137468802	137570630	+
A_55_P2157705	-0.846813	6.05697e-12	4.3159e-10	17.7541	NM_197979	Uqcr10	cytochrome b-c1 complex subunit 9	chr11	4701967	4704344	-
A_51_P470851	1.68905	6.11295e-12	4.33997e-10	17.7447	NM_146223	Cplx3	complexin-3 precursor	chr9	57599991	57606281	-
A_66_P129873	1.19974	6.12063e-12	4.33997e-10	17.7434	NM_008722	Npm1	nucleophosmin isoform 1	chr11	33152497	33163206	-
A_52_P524227	-1.61605	6.14048e-12	4.33997e-10	17.7401	NM_207138	Olfr149	olfactory receptor 149	chr9	39701831	39702767	-
A_55_P1955532	-2.05445	6.13476e-12	4.33997e-10	17.7411	NM_001289509	Tfr2	transferrin receptor protein 2 isoform b	chr5	137569839	137588081	+
A_51_P365604	-1.46171	6.1779e-12	4.3576e-10	17.7339	NR_102361	9030612E09Rik	0	chr10	43174698	43176565	+
A_52_P339054	-1.2016	6.20616e-12	4.35992e-10	17.7293	NM_008672	Nap1l4	nucleosome assembly protein 1-like 4 isoform b	chr7	143513578	143549120	-
A_55_P2378129	-1.95709	6.19368e-12	4.35992e-10	17.7313	BM937886	NA	NA	NA	NA	NA	NA
A_55_P2100555	1.39125	6.3093e-12	4.42348e-10	17.7125	NM_008478	L1cam	neural cell adhesion molecule L1 precursor	chrX	73853779	73880834	-
A_55_P2015807	-2.49531	6.35854e-12	4.44035e-10	17.7046	ENSMUST00000161108	NA	NA	NA	NA	NA	NA
A_66_P130024	-1.84468	6.3588e-12	4.44035e-10	17.7045	XR_374962	NA	NA	NA	NA	NA	NA
A_55_P2051077	-1.78098	6.3999e-12	4.45455e-10	17.6979	NR_045882	Gm10787	0	chr10	77011994	77022214	+
A_51_P413803	-2.03665	6.40465e-12	4.45455e-10	17.6972	AK021319	NA	NA	NA	NA	NA	NA
A_55_P1994668	1.38908	6.44537e-12	4.47396e-10	17.6907	NM_029282	Tti1	TELO2-interacting protein 1 homolog	chr2	157981802	158009360	-
A_55_P2017227	1.86463	6.51686e-12	4.5146e-10	17.6795	NM_146446	Olfr215	olfactory receptor 215	chr6	116582011	116582944	-
A_55_P2063785	-1.74687	6.57588e-12	4.51962e-10	17.6703	NM_001110783	Ank1	ankyrin-1 isoform 1	chr8	22974835	23150497	+
A_51_P247799	1.7141	6.56575e-12	4.51962e-10	17.6719	NM_009812	Casp8	caspase-8 isoform 1 precursor	chr1	58795373	58847503	+
A_55_P2011814	-2.18382	6.57534e-12	4.51962e-10	17.6704	NM_001013751	Syna	envelope glycoprotein syncytin-A precursor	chr5	134557253	134560171	-
A_55_P2177406	-1.92061	6.54662e-12	4.51962e-10	17.6748	BY123082	NA	NA	NA	NA	NA	NA
A_55_P1979330	1.41254	6.61783e-12	4.52634e-10	17.6638	NM_011932	Dapp1	dual adapter for phosphotyrosine and 3-phosphotyrosine and 3-phosphoinositide isoform 1	chr3	137931006	137981549	-
A_66_P118936	-2.22541	6.62455e-12	4.52634e-10	17.6628	NM_001205037	Gm11544	uncharacterized protein LOC432591 precursor	chr11	94844830	94849593	-
A_55_P2238933	-1.53714	6.60049e-12	4.52634e-10	17.6665	AK081553	NA	NA	NA	NA	NA	NA
A_55_P2177899	2.73749	6.65845e-12	4.54062e-10	17.6576	NM_001190466	Dact1	dapper homolog 1 isoform 1	chr12	71309883	71320107	+
A_52_P561927	1.25204	6.73147e-12	4.55483e-10	17.6465	NM_011308	Ncor1	nuclear receptor corepressor 1 isoform 2	chr11	62316425	62438515	-
A_52_P589699	-1.48719	6.71278e-12	4.55483e-10	17.6493	NM_001081247	Polr3a	DNA-directed RNA polymerase III subunit RPC1	chr14	24448693	24487046	-
A_55_P2029289	-1.76106	6.69884e-12	4.55483e-10	17.6514	AK084505	NA	NA	NA	NA	NA	NA
A_55_P2016222	-1.75277	6.72372e-12	4.55483e-10	17.6476	AK082786	NA	NA	NA	NA	NA	NA
A_52_P197095	2.45558	6.84661e-12	4.62378e-10	17.6292	NM_146239	Cdk17	cyclin-dependent kinase 17	chr10	93160875	93241342	+
A_51_P520384	1.48712	6.86861e-12	4.62968e-10	17.6259	NM_007502	Atp1b3	sodium/potassium-transporting ATPase subunit beta-3	chr9	96332674	96364299	-
A_55_P2093794	1.09132	6.90506e-12	4.64528e-10	17.6205	NM_144937	Usp3	ubiquitin carboxyl-terminal hydrolase 3 isoform 1	chr9	66514638	66593115	-
A_55_P2058340	-2.32605	6.95972e-12	4.67305e-10	17.6125	ENSMUST00000123915	NA	NA	NA	NA	NA	NA
A_52_P519960	1.5954	7.05692e-12	4.72922e-10	17.5983	NM_011426	Siglec1	sialoadhesin precursor	chr2	131069219	131086765	-
A_55_P1961761	1.04161	7.08481e-12	4.73881e-10	17.5943	NM_007831	Dcc	netrin receptor DCC precursor	chr18	71253631	72351069	-
A_55_P2047027	-1.78562	7.11541e-12	4.75018e-10	17.5899	NM_001033296	Sel1l2	protein sel-1 homolog 2 precursor	chr2	140229857	140389710	-
A_52_P683306	1.5585	7.27084e-12	4.84469e-10	17.5679	NM_146084	Fam13b	protein FAM13B	chr18	34442350	34506823	-
A_55_P2031976	-1.21647	7.35596e-12	4.89207e-10	17.556	AK038232	NA	NA	NA	NA	NA	NA
A_55_P2155848	2.33807	7.40151e-12	4.913e-10	17.5497	NR_030683	Gm14207	0	chr2	119321198	119326197	-
A_51_P407594	-1.75936	7.44358e-12	4.9139e-10	17.5439	NM_011053	Pdcd11	protein RRP5 homolog	chr19	47090765	47131145	+
A_55_P2057523	-1.12798	7.43157e-12	4.9139e-10	17.5456	NM_001159497	Ppm1b	protein phosphatase 1B isoform 3	chr17	84956740	85023992	+
A_55_P2202029	-1.47442	7.44509e-12	4.9139e-10	17.5437	AK041257	NA	NA	NA	NA	NA	NA
A_66_P112886	1.85659	7.75192e-12	5.10676e-10	17.5025	NM_011908	Ubl3	ubiquitin-like protein 3 precursor	chr5	148504630	148552788	-
A_52_P263490	-1.68096	7.85159e-12	5.16021e-10	17.4895	NM_172615	Rubcn	run domain Beclin-1-interacting and cysteine-rich domain-containing protein isoform b	chr16	32821701	32868366	-
A_55_P2012523	1.48722	7.86262e-12	5.16021e-10	17.4881	NM_008971	Twf1	twinfilin-1	chr15	94577947	94589824	-
A_55_P2424627	-1.24571	7.93756e-12	5.18995e-10	17.4784	NR_045459	4833427F10Rik	0	chr17	35772449	35780687	+
A_55_P2102798	-2.18677	7.93766e-12	5.18995e-10	17.4784	NM_011168	Prl7a2	prolactin-7A2 precursor	chr13	27658583	27668036	-
A_55_P1982593	-1.44481	8.09934e-12	5.28576e-10	17.4578	NM_011235	Rad51d	DNA repair protein RAD51 homolog 4 isoform 1	chr11	82873062	82890624	-
A_55_P2161636	-1.24333	8.23162e-12	5.34e-10	17.4413	NM_001126325	Gm13088	uncharacterized protein LOC277668	chr4	143653759	143657246	-
A_55_P2161903	-2.05747	8.23738e-12	5.34e-10	17.4405	NM_011025	Oxt	oxytocin-neurophysin 1 preproprotein	chr2	130576168	130577053	+
A_55_P2054744	3.22961	8.22344e-12	5.34e-10	17.4423	NM_172507	Sh3bgrl2	SH3 domain-binding glutamic acid-rich-like protein 2	chr9	83548337	83600291	+
A_55_P2221236	-1.00961	8.24362e-12	5.34e-10	17.4398	AK085976	NA	NA	NA	NA	NA	NA
A_51_P516148	-1.78035	8.28033e-12	5.34395e-10	17.4352	NM_016984	Trpc4	short transient receptor potential channel 4 isoform 1	chr3	54156056	54318471	+
A_55_P2042615	1.36826	8.27112e-12	5.34395e-10	17.4364	AK082716	NA	NA	NA	NA	NA	NA
A_51_P316553	0.974396	8.31384e-12	5.35568e-10	17.4311	NM_010612	Kdr	vascular endothelial growth factor receptor 2 precursor	chr5	75933269	75978428	-
A_51_P319449	2.26913	8.52653e-12	5.48257e-10	17.4053	NM_144784	Acat1	acetyl-CoA acetyltransferase, mitochondrial precursor	chr9	53580521	53610350	-
A_52_P316474	1.63146	8.55788e-12	5.49262e-10	17.4016	NM_009178	St3gal4	CMP-N-acetylneuraminate-beta-galactosamide- alpha-2,3-sialyltransferase 4	chr9	35046578	35116810	-
A_55_P2003443	0.889376	8.68572e-12	5.55425e-10	17.3864	NM_025349	Lsm7	U6 snRNA-associated Sm-like protein LSm7	chr10	80852824	80855209	-
A_55_P2138627	-1.5622	8.67659e-12	5.55425e-10	17.3875	ENSMUST00000103486	NA	NA	NA	NA	NA	NA
A_55_P1953201	-2.94499	8.70181e-12	5.55436e-10	17.3846	NM_146887	Olfr1301	olfactory receptor 1301	chr2	111754250	111755189	+
A_55_P2122429	1.4345	8.84584e-12	5.636e-10	17.3678	NM_001111143	Cym	embryonic pepsinogen precursor	chr3	107211294	107221732	-
A_55_P2056729	1.60576	8.94867e-12	5.69113e-10	17.356	NM_008342	Igfbp2	insulin-like growth factor-binding protein 2 isoform 1 precursor	chr1	72824479	72852471	+
A_51_P502437	-1.95859	8.99425e-12	5.69414e-10	17.3508	NM_009785	Cacna2d3	voltage-dependent calcium channel subunit alpha-2/delta-3 precursor	chr14	28904942	29721864	-
A_55_P2039603	1.6431	8.99131e-12	5.69414e-10	17.3511	NM_001130149	Drosha	ribonuclease 3	chr15	12824814	12935291	+
A_55_P1978994	-1.81275	9.00234e-12	5.69414e-10	17.3499	ENSMUST00000103472	NA	NA	NA	NA	NA	NA
A_55_P2119440	-2.82803	9.0471e-12	5.71211e-10	17.3448	ENSMUST00000154054	NA	NA	NA	NA	NA	NA
A_52_P260818	1.14581	9.16037e-12	5.76797e-10	17.3321	NM_130859	Card10	caspase recruitment domain-containing protein 10	chr15	78775135	78803042	-
A_55_P2370419	-3.41397	9.16862e-12	5.76797e-10	17.3312	BQ550053	NA	NA	NA	NA	NA	NA
A_55_P2034870	-1.704	9.2425e-12	5.80399e-10	17.323	NM_001024147	Gm5868	uncharacterized protein LOC545758	chr5	72581638	72587550	-
A_55_P2004807	2.56427	9.38701e-12	5.88415e-10	17.3072	NM_027658	Hexim2	protein HEXIM2	chr11	103133358	103139908	+
A_52_P204689	-1.14993	9.459e-12	5.91866e-10	17.2994	NM_009006	Map4k2	mitogen-activated protein kinase kinase kinase kinase 2 isoform 1	chr19	6341159	6355619	+
A_52_P599549	-1.99095	9.59851e-12	5.99521e-10	17.2844	NM_001004154	Rragb	ras-related GTP-binding protein B	chrX	153139957	153171943	+
A_55_P2070250	2.5734	9.6726e-12	6.03069e-10	17.2766	NM_019478	Pqbp1	polyglutamine-binding protein 1 isoform 1	chrX	7894518	7899000	-
A_55_P2082961	1.59699	9.85501e-12	6.13347e-10	17.2575	NM_001114665	Fnbp1l	formin-binding protein 1-like isoform 1	chr3	122538718	122619714	-
A_51_P270519	1.54612	9.87978e-12	6.13794e-10	17.2549	NM_027263	Apitd1	centromere protein S	chr4	149128348	149137600	-
A_51_P326685	-1.69778	1.00586e-11	6.23795e-10	17.2366	NM_176920	Lrtm1	leucine-rich repeat and transmembrane domain-containing protein 1 precursor	chr14	29018207	29033642	+
A_55_P2116111	-1.16143	1.00902e-11	6.24643e-10	17.2334	NM_172911	D8Ertd82e	tyrosine-protein kinase SgK223	chr8	36094827	36147787	+
A_55_P2015492	-1.60483	1.01194e-11	6.25346e-10	17.2304	NM_001111317	Tmem262	transmembrane protein 262	chr19	6080037	6080785	+
A_55_P2000628	2.00558	1.01962e-11	6.28976e-10	17.2227	BC025048	NA	NA	NA	NA	NA	NA
A_55_P2091596	-1.88585	1.02179e-11	6.292e-10	17.2206	AK132182	NA	NA	NA	NA	NA	NA
A_66_P131937	2.58472	1.02589e-11	6.30614e-10	17.2165	NM_001011776	Olfr527	olfactory receptor 527	chr7	140335863	140336781	+
A_51_P295816	1.96481	1.03266e-11	6.33661e-10	17.2097	NM_027556	Cep192	centrosomal protein of 192 kDa	chr18	67800106	67885170	+
A_51_P386899	1.35558	1.0451e-11	6.4017e-10	17.1975	NM_145447	Mfsd7c	feline leukemia virus subgroup C receptor-related protein 2	chr12	85746538	85813585	+
A_52_P278154	1.09314	1.05449e-11	6.44789e-10	17.1884	NM_027236	Eif1ad	probable RNA-binding protein EIF1AD	chr19	5366812	5371511	+
A_55_P1983733	-1.99462	1.07106e-11	6.53775e-10	17.1724	NM_027406	Aldh1l1	cytosolic 10-formyltetrahydrofolate dehydrogenase	chr6	90550847	90599171	+
A_55_P2162379	-1.72811	1.0736e-11	6.54186e-10	17.17	NM_175497	Actbl2	beta-actin-like protein 2	chr13	111255012	111257749	+
A_52_P255841	1.62523	1.07738e-11	6.55343e-10	17.1664	NM_031403	Dbr1	lariat debranching enzyme	chr9	99575798	99584343	+
A_55_P2054827	1.49773	1.08473e-11	6.58669e-10	17.1595	NM_178717	Rxfp3	relaxin-3 receptor 1	chr15	11033716	11037968	-
A_52_P593268	0.739637	1.10296e-11	6.66263e-10	17.1424	NM_030145	Lsm6	U6 snRNA-associated Sm-like protein LSm6	chr8	78804867	78821152	-
A_55_P1994554	-1.63924	1.09928e-11	6.66263e-10	17.1459	NM_001034115	Shank1	SH3 and multiple ankyrin repeat domains protein 1	chr7	44310263	44358353	+
A_66_P127704	-1.74892	1.10148e-11	6.66263e-10	17.1438	XM_006504245	NA	NA	NA	NA	NA	NA
A_55_P2106690	1.18059	1.12396e-11	6.77774e-10	17.1232	NM_001287388	Tal1	T-cell acute lymphocytic leukemia protein 1 homolog	chr4	115057810	115071755	+
A_52_P16419	0.808172	1.13456e-11	6.79469e-10	17.1136	NM_010271	Gpd1	glycerol-3-phosphate dehydrogenase [NAD(+)], cytoplasmic	chr15	99717592	99725007	+
A_55_P2151646	1.59084	1.13137e-11	6.79469e-10	17.1165	NM_027830	Mcm9	DNA helicase MCM9	chr10	53537323	53630439	-
A_51_P501248	-1.82036	1.13282e-11	6.79469e-10	17.1151	NM_025367	Sphk1	sphingosine kinase 1 isoform 2	chr11	116533237	116536675	+
A_55_P2158966	-1.91267	1.13449e-11	6.79469e-10	17.1136	ENSMUST00000117093	NA	NA	NA	NA	NA	NA
A_51_P431785	-2.27851	1.13741e-11	6.80013e-10	17.111	NM_008664	Myom2	myomesin-2	chr8	15057652	15133419	+
A_55_P2001073	-2.26114	1.1428e-11	6.82066e-10	17.1062	NM_175251	Arid2	AT-rich interactive domain-containing protein 2	chr15	96287521	96405463	+
A_51_P207751	-1.66799	1.17035e-11	6.9443e-10	17.0818	NM_008189	Guca1a	guanylyl cyclase-activating protein 1	chr17	47394556	47400606	-
A_51_P398069	-1.39032	1.17081e-11	6.9443e-10	17.0814	NM_146865	Olfr992	olfactory receptor 992	chr2	85399601	85400531	-
A_55_P2345631	-2.34656	1.17147e-11	6.9443e-10	17.0809	AK038325	NA	NA	NA	NA	NA	NA
A_55_P2125862	-1.21765	1.16636e-11	6.9443e-10	17.0853	TC1710962	NA	NA	NA	NA	NA	NA
A_51_P256827	3.08955	1.17648e-11	6.96219e-10	17.0765	NM_013650	S100a8	protein S100-A8	chr3	90669070	90670034	+
A_55_P2416534	-1.99094	1.17852e-11	6.96245e-10	17.0747	AK142377	NA	NA	NA	NA	NA	NA
A_55_P2133255	1.58559	1.19781e-11	7.06445e-10	17.0581	NM_019499	Mad2l1	mitotic spindle assembly checkpoint protein MAD2A	chr6	66535467	66540991	+
A_51_P134551	1.63725	1.21285e-11	7.13689e-10	17.0454	NM_026452	Coq9	ubiquinone biosynthesis protein COQ9, mitochondrial precursor	chr8	94838416	94854895	+
A_55_P1982628	-1.83742	1.21418e-11	7.13689e-10	17.0442	NM_025465	Tma16	translation machinery-associated protein 16	chr8	66476345	66486507	-
A_55_P2159299	-1.07379	1.22499e-11	7.1883e-10	17.0352	NM_011919	Ing1	inhibitor of growth protein 1 isoform 1	chr8	11556456	11563251	+
A_55_P1975385	-1.18156	1.24131e-11	7.23129e-10	17.0216	NM_007835	Dctn1	dynactin subunit 1 isoform 1	chr6	83179588	83200118	+
A_51_P361675	2.34411	1.23988e-11	7.23129e-10	17.0228	NM_177208	Dopey1	protein dopey-1	chr9	86467153	86555806	+
A_55_P1984745	2.22736	1.24267e-11	7.23129e-10	17.0205	NM_001085376	Pappa2	pappalysin-2 precursor	chr1	158711730	158957438	-
A_55_P2149951	2.00622	1.24264e-11	7.23129e-10	17.0206	NM_019412	Prx	periaxin isoform S	chr7	27499323	27520041	+
A_51_P393968	-1.70861	1.24186e-11	7.23129e-10	17.0212	NM_007701	Vsx2	visual system homeobox 2 isoform 2	chr12	84569827	84595457	+
A_51_P435321	1.80226	1.25083e-11	7.26668e-10	17.0138	NM_026887	Ap1s2	AP-1 complex subunit sigma-2 isoform 1	chrX	163909016	163929546	+
A_55_P1964033	1.03397	1.26093e-11	7.31316e-10	17.0056	NM_153141	Carm1	histone-arginine methyltransferase CARM1 isoform 2	chr9	21546893	21589465	+
A_55_P2070601	-1.23324	1.28996e-11	7.46913e-10	16.9823	NM_001004367	Cxxc4	CXXC-type zinc finger protein 4	chr3	134236494	134262089	+
A_52_P384718	-1.65061	1.30184e-11	7.51795e-10	16.973	NM_009865	Cdh10	cadherin-10 preproprotein	chr15	18820328	19014236	+
A_52_P86158	-1.84237	1.30269e-11	7.51795e-10	16.9723	NM_016804	Mtx2	metaxin-2	chr2	74825811	74876748	+
A_55_P2160322	1.83354	1.30875e-11	7.54044e-10	16.9675	NM_027532	Anapc15	anaphase-promoting complex subunit 15 isoform c	chr7	101896330	101899545	+
A_55_P1999888	1.53854	1.31545e-11	7.56652e-10	16.9623	NM_011998	Chst4	carbohydrate sulfotransferase 4	chr8	110029074	110039334	-
A_52_P606303	1.3492	1.32024e-11	7.58162e-10	16.9586	NM_053159	Mrpl3	39S ribosomal protein L3, mitochondrial	chr9	105053267	105077476	+
A_51_P501844	1.32951	1.32271e-11	7.58332e-10	16.9567	NM_175475	Cyp26b1	cytochrome P450 26B1	chr6	84571413	84593810	-
A_51_P376149	-1.3264	1.34695e-11	7.69745e-10	16.9381	NM_026526	Eef1akmt1	protein-lysine N-methyltransferase N6amt2	chr14	57549597	57571569	-
A_52_P2947	2.2771	1.34703e-11	7.69745e-10	16.9381	NM_001127346	Ndufaf2	mimitin, mitochondrial	chr13	108052588	108158625	-
A_51_P477972	1.32556	1.36896e-11	7.79825e-10	16.9215	NM_001011756	Olfr948	olfactory receptor 948	chr9	39318646	39319612	-
A_52_P615537	-1.72828	1.36913e-11	7.79825e-10	16.9214	NM_001104537	Vmn2r83	vomeronasal 2, receptor 83 precursor	chr10	79468957	79492154	+
A_55_P2019909	1.06793	1.38724e-11	7.88851e-10	16.908	NM_001099319	Tmem35b	uncharacterized protein ZMYM6NB precursor	chr4	127126042	127129660	+
A_51_P241457	2.09319	1.39107e-11	7.89743e-10	16.9052	NM_013532	Lilrb4a	leukocyte immunoglobulin-like receptor subfamily B member 4 isoform 1 precursor	chr10	51490897	51496611	+
A_55_P2062513	0.777319	1.40494e-11	7.9632e-10	16.895	NM_018884	Pdzrn3	E3 ubiquitin-protein ligase PDZRN3	chr6	101149606	101377897	-
A_55_P2085664	-0.91404	1.40833e-11	7.96951e-10	16.8925	NM_001290701	Meaf6	chromatin modification-related protein MEAF6 isoform 2	chr4	125085133	125110070	+
A_51_P284486	-1.13854	1.41198e-11	7.97725e-10	16.8899	NM_008183	Gstm2	glutathione S-transferase Mu 2	chr3	107981701	107986436	-
A_51_P358462	-1.48899	1.41518e-11	7.9824e-10	16.8876	NM_133689	Ppp1r32	protein phosphatase 1 regulatory subunit 32	chr19	10474256	10482897	-
A_52_P467449	2.3246	1.42853e-11	8.04469e-10	16.878	NM_007440	Alox12	arachidonate 12-lipoxygenase, 12S-type isoform 1	chr11	70241456	70255370	-
A_51_P277006	1.85437	1.45776e-11	8.1961e-10	16.8572	NM_175140	Chst8	carbohydrate sulfotransferase 8	chr7	34674467	34812711	-
A_55_P2244355	-2.07019	1.48706e-11	8.34736e-10	16.8369	AK010586	NA	NA	NA	NA	NA	NA
A_55_P2052016	-0.950676	1.49623e-11	8.35856e-10	16.8306	NM_030209	Crispld2	cysteine-rich secretory protein LCCL domain-containing 2 isoform 2 precursor	chr8	119992437	120052794	+
A_52_P337388	-1.95599	1.4955e-11	8.35856e-10	16.8311	NM_177785	Fam205c	protein FAM205C	chr4	42868002	42874203	-
A_66_P120558	-1.21978	1.49216e-11	8.35856e-10	16.8334	NM_025571	Pam16	mitochondrial import inner membrane translocase subunit TIM16	chr16	4616465	4624946	-
A_66_P139785	1.97749	1.50583e-11	8.39872e-10	16.824	NM_080555	Plpp3	phospholipid phosphatase 3	chr4	105157346	105232767	+
A_55_P2421352	-1.63525	1.50944e-11	8.40542e-10	16.8216	AK020298	NA	NA	NA	NA	NA	NA
A_51_P296057	-0.962007	1.52906e-11	8.50115e-10	16.8084	NM_030680	Upf1	regulator of nonsense transcripts 1 isoform b	chr8	70331493	70353279	-
A_51_P350817	-0.890438	1.54176e-11	8.55811e-10	16.7999	NM_009922	Cnn1	calponin-1	chr9	22099252	22109221	+
A_55_P2123826	-1.76743	1.55823e-11	8.63583e-10	16.789	ENSMUST00000061507	NA	NA	NA	NA	NA	NA
A_55_P2186302	-1.40067	1.57764e-11	8.72953e-10	16.7764	NR_045870	Gm9866	0	chr12	27140795	27160516	-
A_55_P2076787	-1.20647	1.58689e-11	8.76681e-10	16.7704	NM_001109975	Synpo	synaptopodin isoform B	chr18	60600205	60610104	-
A_52_P358720	-1.28794	1.60218e-11	8.82336e-10	16.7606	NM_146489	Olfr266	olfactory receptor 266	chr3	106821606	106822557	-
A_52_P536022	1.38108	1.60089e-11	8.82336e-10	16.7614	NM_001039655	Rasgrf1	ras-specific guanine nucleotide-releasing factor 1 isoform 2	chr9	89909774	89915847	+
A_51_P267063	-1.80829	1.65709e-11	9.1114e-10	16.7261	NM_144845	Ugt3a2	UDP-glucuronosyltransferase 3A2 precursor	chr15	9335597	9370870	+
A_55_P2136622	0.941851	1.66694e-11	9.15113e-10	16.72	NM_178116	Camta2	calmodulin-binding transcription activator 2 isoform 1	chr11	70669462	70688105	-
A_55_P1977169	1.17515	1.67036e-11	9.1555e-10	16.7179	NM_134203	Vmn1r73	vomeronasal 1 receptor 73	chr7	11756256	11757168	+
A_65_P18167	0.981356	1.67964e-11	9.19197e-10	16.7122	NM_001081196	Hnrnpul2	heterogeneous nuclear ribonucleoprotein U-like protein 2	chr19	8819400	8834142	+
A_52_P538673	1.17252	1.7038e-11	9.30958e-10	16.6976	NM_010197	Fgf1	fibroblast growth factor 1 precursor	chr18	38838672	38918699	-
A_51_P260490	1.17478	1.71723e-11	9.36828e-10	16.6896	NM_009067	Ralbp1	ralA-binding protein 1	chr17	65848427	65885755	-
A_51_P500507	1.85491	1.73822e-11	9.45329e-10	16.6771	NM_025698	Tmed7	transmembrane emp24 domain-containing protein 7 precursor	chr18	46585927	46597535	-
A_55_P2344244	-1.54993	1.7364e-11	9.45329e-10	16.6782	AK016144	NA	NA	NA	NA	NA	NA
A_65_P09031	1.56991	1.75358e-11	9.52199e-10	16.6681	NM_178626	Cdc42se2	CDC42 small effector protein 2	chr11	54717414	54787703	-
A_52_P105840	1.07944	1.77157e-11	9.60471e-10	16.6577	NM_001038700	Fnbp1	formin-binding protein 1 isoform a	chr2	31026205	31142008	-
A_51_P470311	1.79449	1.77729e-11	9.60588e-10	16.6544	NM_028634	Cby1	protein chibby homolog 1	chr15	79659226	79667660	+
A_52_P269016	0.902569	1.77462e-11	9.60588e-10	16.6559	NM_145138	Nek9	serine/threonine-protein kinase Nek9	chr12	85299513	85339362	-
A_52_P203691	1.98377	1.7877e-11	9.61748e-10	16.6484	NM_207231	Arl5c	ADP-ribosylation factor-like protein 5C	chr11	97989579	97996173	-
A_55_P2155876	-1.71884	1.78456e-11	9.61748e-10	16.6502	NM_001113395	Gm16501	histone variant H2al2-like	chrY	2599098	2599434	+
A_55_P2151728	-2.57701	1.78606e-11	9.61748e-10	16.6493	NM_146542	Olfr11	olfactory receptor 11	chr13	21638579	21639521	-
A_55_P1970880	-1.5821	1.8e-11	9.66877e-10	16.6413	NM_147052	Olfr589	olfactory receptor 589	chr7	103154791	103155745	-
A_52_P667913	1.19936	1.81204e-11	9.71849e-10	16.6345	NM_033592	Pcdhga9	protocadherin gamma-A9 precursor	chr18	37736935	37841863	+
A_51_P304603	-1.36203	1.8149e-11	9.71888e-10	16.6329	AK029975	NA	NA	NA	NA	NA	NA
A_51_P499891	1.32397	1.84016e-11	9.8391e-10	16.6187	NM_030675	Krit1	krev interaction trapped protein 1 isoform 1	chr5	3803164	3844515	+
A_55_P1955382	-0.995567	1.84337e-11	9.84116e-10	16.617	NM_177740	Rgma	repulsive guidance molecule A precursor	chr7	73375519	73419899	+
A_55_P2028511	0.837834	1.8637e-11	9.93453e-10	16.6057	XM_003085343	NA	NA	NA	NA	NA	NA
A_52_P654703	1.4928	1.86746e-11	9.93937e-10	16.6037	NM_080510	Trim69	E3 ubiquitin-protein ligase TRIM69	chr2	122160699	122179027	+
A_55_P2025033	2.25585	1.87334e-11	9.95551e-10	16.6004	NM_028760	Cep55	centrosomal protein of 55 kDa isoform 2	chr19	38055041	38074425	+
A_51_P301809	-0.92687	1.89102e-11	1.00342e-09	16.5908	NM_011412	Slit3	slit homolog 3 protein precursor	chr11	35121455	35708507	+
A_65_P20167	1.71686	1.94311e-11	1.02793e-09	16.563	NM_021395	Hyou1	hypoxia up-regulated protein 1 precursor	chr9	44379489	44392369	+
A_55_P2093874	-0.7761	1.94169e-11	1.02793e-09	16.5637	NM_146131	Pbxip1	pre-B-cell leukemia transcription factor-interacting protein 1	chr3	89436703	89450952	+
A_52_P31490	1.38648	1.95024e-11	1.03015e-09	16.5592	NM_009498	Vamp3	vesicle-associated membrane protein 3	chr4	151047304	151057953	-
A_55_P1990309	-1.51889	1.96129e-11	1.03442e-09	16.5534	NM_010488	Elavl4	ELAV-like protein 4 isoform a	chr4	110203736	110286834	-
A_55_P2118491	-1.57889	1.97201e-11	1.0385e-09	16.5478	NR_033484	Gm10046	0	chr7	27765672	27770972	+
A_51_P126437	1.33202	1.97699e-11	1.03955e-09	16.5453	NM_007930	Enc1	ectoderm-neural cortex protein 1	chr13	97241104	97253040	+
A_55_P2104528	1.47087	1.99142e-11	1.04557e-09	16.5378	AW519498	NA	NA	NA	NA	NA	NA
A_51_P487628	-3.64027	2.00707e-11	1.05221e-09	16.5298	NM_029948	Pramef12	PRAME family member 12	chr4	144391673	144408464	-
A_51_P338728	2.37609	2.0851e-11	1.09122e-09	16.4907	NM_001033140	Sdhaf1	succinate dehydrogenase assembly factor 1, mitochondrial	chr7	30321408	30322375	-
A_52_P289692	2.01337	2.08774e-11	1.09122e-09	16.4894	ENSMUST00000073088	NA	NA	NA	NA	NA	NA
A_55_P2277014	0.993857	2.09089e-11	1.09123e-09	16.4879	AA522020	NA	NA	NA	NA	NA	NA
A_52_P492861	-2.22592	2.09882e-11	1.09374e-09	16.484	NM_175939	Adam29	disintegrin and metalloproteinase domain-containing protein 29 preproprotein	chr8	55870911	55906964	-
A_55_P1985608	1.45454	2.11851e-11	1.10235e-09	16.4744	NM_001033321	Tmem231	transmembrane protein 231	chr8	111912017	111933791	-
A_52_P74680	-1.20885	2.12524e-11	1.10421e-09	16.4712	ENSMUST00000103262	NA	NA	NA	NA	NA	NA
A_55_P1984043	0.647321	2.13225e-11	1.1062e-09	16.4678	NM_011050	Pdcd4	programmed cell death protein 4	chr19	53892230	53929861	+
A_55_P2107957	-2.93848	2.13929e-11	1.10821e-09	16.4644	NM_172405	Fam175a	BRCA1-A complex subunit Abraxas	chr5	100804801	100820935	-
A_51_P347529	-2.73881	2.15444e-11	1.1144e-09	16.4572	NM_177898	Nek5	serine/threonine-protein kinase Nek5	chr8	22073615	22125053	-
A_51_P242591	-1.89638	2.16401e-11	1.1177e-09	16.4526	NM_181590	Shq1	protein SHQ1 homolog	chr6	100571810	100671157	-
A_55_P2125551	-1.17466	2.21054e-11	1.14005e-09	16.4308	NM_133839	Mmadhc	methylmalonic aciduria and homocystinuria type D homolog, mitochondrial precursor	chr2	50279880	50296677	-
A_51_P497100	-1.32887	2.33817e-11	1.20409e-09	16.3733	NM_010706	Lgals4	galectin-4	chr7	28833793	28841703	+
A_55_P2057503	1.70634	2.34947e-11	1.20543e-09	16.3683	NM_177305	Arl4c	ADP-ribosylation factor-like protein 4C	chr1	88698225	88702191	-
A_51_P396297	-2.48002	2.34734e-11	1.20543e-09	16.3693	NM_175185	Hsdl1	inactive hydroxysteroid dehydrogenase-like protein 1	chr8	119561977	119575200	-
A_55_P1958200	-1.85092	2.35114e-11	1.20543e-09	16.3676	NM_008771	P2rx1	P2X purinoceptor 1	chr11	72999144	73015197	+
A_55_P2179884	-2.16158	2.3578e-11	1.20708e-09	16.3647	BE654891	NA	NA	NA	NA	NA	NA
A_55_P1955756	-1.5093	2.38276e-11	1.21807e-09	16.3539	NM_011041	Pax9	paired box protein Pax-9	chr12	56695470	56712822	+
A_52_P19532	1.99642	2.40022e-11	1.2252e-09	16.3464	NM_015759	Fgd3	FYVE, RhoGEF and PH domain-containing protein 3	chr13	49263109	49309208	-
A_52_P673307	2.11699	2.40403e-11	1.22535e-09	16.3448	NM_153780	2610044O15Rik8	uncharacterized protein LOC72139	chr8	129216353	129234046	-
A_52_P237973	-1.09717	2.41413e-11	1.22871e-09	16.3405	NM_146957	Olfr170	olfactory receptor 170	chr16	19605724	19606666	-
A_55_P2163194	-1.76089	2.41887e-11	1.22933e-09	16.3385	NM_139309	Fktn	fukutin	chr4	53714181	53763271	+
A_52_P659312	-1.48886	2.42411e-11	1.2302e-09	16.3363	NM_145134	Spsb4	SPRY domain-containing SOCS box protein 4	chr9	96943481	97018355	-
A_55_P2177736	-1.98208	2.42868e-11	1.23073e-09	16.3343	AB701678	NA	NA	NA	NA	NA	NA
A_55_P2123917	1.601	2.4504e-11	1.23994e-09	16.3252	NM_172524	Nipal4	magnesium transporter NIPA4	chr11	46148154	46166359	-
A_52_P222026	3.51032	2.45829e-11	1.24034e-09	16.3219	NM_009602	Chrnb2	neuronal acetylcholine receptor subunit beta-2 precursor	chr3	89753447	89764632	-
A_51_P183497	-1.47346	2.4567e-11	1.24034e-09	16.3226	NM_021358	Htr6	5-hydroxytryptamine receptor 6	chr4	139061408	139074789	-
A_51_P504442	1.75346	2.47844e-11	1.2487e-09	16.3135	NM_026175	Sf3a1	splicing factor 3A subunit 1	chr11	4160353	4182541	+
A_55_P1985593	-2.20675	2.48716e-11	1.25128e-09	16.3099	NR_045710	Gm9833	0	chr3	10088276	10092562	+
A_55_P2079395	1.76268	2.49701e-11	1.25443e-09	16.3059	AK137776	NA	NA	NA	NA	NA	NA
A_55_P2170413	-2.05556	2.50428e-11	1.25628e-09	16.3029	NM_153413	Dock3	dedicator of cytokinesis protein 3	chr9	106892824	107231909	-
A_55_P2057931	-2.146	2.5117e-11	1.25819e-09	16.2999	AK080011	NA	NA	NA	NA	NA	NA
A_66_P111336	1.15533	2.5325e-11	1.26679e-09	16.2914	NR_046061	Gm10782	0	chr13	56362899	56368857	+
A_55_P2250514	-1.75879	2.53807e-11	1.26776e-09	16.2891	AK016828	NA	NA	NA	NA	NA	NA
A_55_P2016462	1.69957	2.56494e-11	1.2739e-09	16.2783	NM_021274	Cxcl10	C-X-C motif chemokine 10 precursor	chr5	92346638	92348889	-
A_55_P2034003	1.47167	2.55711e-11	1.2739e-09	16.2815	NM_207239	Gtf3c1	general transcription factor 3C polypeptide 1	chr7	125640953	125707688	-
A_55_P2033100	1.54649	2.56429e-11	1.2739e-09	16.2786	NM_146459	Olfr1215	olfactory receptor 1215	chr2	89001347	89002290	-
A_52_P366105	1.53673	2.55879e-11	1.2739e-09	16.2808	NM_001033271	Tmem55b	type 1 phosphatidylinositol 4,5-bisphosphate 4-phosphatase isoform 1	chr14	50927214	50930849	-
A_55_P2000107	-0.881055	2.59584e-11	1.28558e-09	16.2661	NM_009720	Atox1	copper transport protein ATOX1	chr11	55446642	55461138	-
A_55_P2067513	1.73138	2.59302e-11	1.28558e-09	16.2672	NM_145406	Slc10a3	P3 protein	chrX	74369218	74373349	-
A_52_P484405	1.42468	2.6025e-11	1.28706e-09	16.2634	NM_008971	Twf1	twinfilin-1	chr15	94577947	94589824	-
A_55_P2335695	-1.4886	2.60985e-11	1.28887e-09	16.2605	NM_001082476	Ndor1	NADPH-dependent diflavin oxidoreductase 1 isoform 1	chr2	25244812	25255414	-
A_51_P106488	-0.806801	2.61959e-11	1.29185e-09	16.2567	NM_001085371	Speg	striated muscle-specific serine/threonine-protein kinase isoform 3	chr1	75382113	75404565	+
A_55_P2090725	-1.62828	2.64619e-11	1.30313e-09	16.2464	NM_009596	Scgb1b27	secretoglobin, family 1B, member 27 precursor	chr7	34021566	34022881	+
A_51_P324303	1.30635	2.69012e-11	1.32289e-09	16.2295	NM_153789	Mylip	E3 ubiquitin-protein ligase MYLIP	chr13	45389741	45411940	+
A_52_P216427	-1.2977	2.69862e-11	1.32521e-09	16.2262	NM_009385	Nkx2-1	homeobox protein Nkx-2.1	chr12	56531934	56536908	-
A_55_P2075191	1.29075	2.72508e-11	1.33632e-09	16.2162	NR_002874	Has2os	0	chr15	56689943	56694460	+
A_55_P1982747	0.735195	2.81999e-11	1.38093e-09	16.1811	NM_080440	Slc8a3	sodium/calcium exchanger 3 isoform 2 precursor	chr12	81197914	81333180	-
A_52_P604526	1.66108	2.85157e-11	1.39444e-09	16.1697	NM_026490	Mrpl19	39S ribosomal protein L19, mitochondrial	chr6	81957841	81965949	-
A_66_P118863	-1.70099	2.85771e-11	1.39548e-09	16.1674	NM_134094	Ncald	neurocalcin-delta	chr15	37366174	37792428	-
A_55_P2163093	-1.65311	2.88908e-11	1.40883e-09	16.1562	NM_130888	Nxf7	nuclear RNA export factor 7 isoform 2	chrX	135579786	135593855	-
A_52_P131458	1.44179	2.9169e-11	1.42041e-09	16.1464	NM_027238	Ttc39b	tetratricopeptide repeat protein 39B	chr4	83220300	83324189	-
A_55_P1955656	1.77363	2.92508e-11	1.42241e-09	16.1435	NM_007796	Ctla2a	protein CTLA-2-alpha isoform a precursor	chr13	60934154	60936625	-
A_55_P1958007	-0.862273	2.93383e-11	1.42468e-09	16.1405	NM_001159502	Ddx24	ATP-dependent RNA helicase DDX24 isoform 1	chr12	103407975	103425780	-
A_52_P413394	1.45778	2.95549e-11	1.43321e-09	16.1329	NM_011148	Ppef2	serine/threonine-protein phosphatase with EF-hands 2	chr5	92226973	92253159	-
A_55_P1966271	-2.44962	2.97046e-11	1.43847e-09	16.1277	XM_006526542	NA	NA	NA	NA	NA	NA
A_55_P1960376	1.10758	2.99717e-11	1.44939e-09	16.1185	NM_130905	Cd209e	CD209 antigen-like protein E	chr8	3847972	3854286	-
A_55_P2029294	1.98444	3.01577e-11	1.45436e-09	16.1122	NM_145825	Cetn4	centrin-4	chr3	37308626	37312446	-
A_52_P336290	1.53973	3.01561e-11	1.45436e-09	16.1122	NM_029519	Rap2a	ras-related protein Rap-2a precursor	chr14	120478460	120507192	+
A_55_P2171508	1.69998	3.02531e-11	1.45695e-09	16.109	NM_001289722	Wipf1	WAS/WASL-interacting protein family member 1	chr2	73429609	73453889	-
A_55_P2004124	-1.44488	3.03182e-11	1.45782e-09	16.1067	XM_006540491	NA	NA	NA	NA	NA	NA
A_52_P615375	1.13073	3.03548e-11	1.45782e-09	16.1055	ENSMUST00000108817	NA	NA	NA	NA	NA	NA
A_51_P343954	-2.14267	3.04676e-11	1.46123e-09	16.1017	NM_178695	Prrg4	transmembrane gamma-carboxyglutamic acid protein 4 precursor	chr2	104830740	104849850	-
A_51_P154534	1.35132	3.06234e-11	1.46669e-09	16.0965	NM_139063	Bloc1s5	biogenesis of lysosome-related organelles complex 1 subunit 5	chr13	38602705	38635109	-
A_55_P2062777	1.17797	3.07853e-11	1.47242e-09	16.091	NM_015776	Mfap5	microfibrillar-associated protein 5 precursor	chr6	122513675	122529287	+
A_52_P62444	-1.29925	3.09207e-11	1.47688e-09	16.0865	NM_013681	Syn2	synapsin-2 isoform IIb	chr6	115134901	115276563	+
A_51_P327778	-0.855621	3.10509e-11	1.47905e-09	16.0822	NM_011070	Pfdn2	prefoldin subunit 2	chr1	171345698	171358170	+
A_65_P05358	0.793761	3.10179e-11	1.47905e-09	16.0833	ENSMUST00000082392	NA	NA	NA	NA	NA	NA
A_51_P343266	1.85428	3.12826e-11	1.48603e-09	16.0746	NM_146775	Olfr473	olfactory receptor 473	chr7	107933521	107934454	+
A_51_P238009	-1.72076	3.12561e-11	1.48603e-09	16.0755	ENSMUST00000035501	NA	NA	NA	NA	NA	NA
A_51_P243094	1.64034	3.13604e-11	1.4877e-09	16.072	NM_053221	Vmn1r42	vomeronasal type-1 receptor 42	chr6	89844517	89845615	-
A_55_P2158151	-0.809606	3.21039e-11	1.5209e-09	16.048	TC1659587	NA	NA	NA	NA	NA	NA
A_55_P2181904	-2.14581	3.23374e-11	1.52852e-09	16.0406	NM_027152	Cd164l2	CD164 sialomucin-like 2 protein precursor	chr4	133220808	133224554	+
A_55_P2066553	0.812645	3.2396e-11	1.52852e-09	16.0387	NM_177028	Oacyl	O-acyltransferase like precursor	chr18	65698267	65751537	+
A_51_P281767	-1.86112	3.23886e-11	1.52852e-09	16.0389	AK157290	NA	NA	NA	NA	NA	NA
A_55_P1962655	1.24808	3.26593e-11	1.53886e-09	16.0304	NM_147048	Olfr652	olfactory receptor 652	chr7	104564151	104565212	+
A_51_P229105	1.19922	3.28206e-11	1.54438e-09	16.0253	NM_007684	Cetn3	centrin-3	chr13	81783291	81797157	+
A_55_P2034360	1.19043	3.3285e-11	1.56202e-09	16.0109	NM_001256198	Eif4g3	eukaryotic translation initiation factor 4 gamma 3 isoform 3	chr4	137993455	138207079	+
A_55_P2141479	-0.656025	3.3262e-11	1.56202e-09	16.0116	NR_004414	NA	NA	NA	NA	NA	NA
A_55_P2212006	0.911188	3.37424e-11	1.58136e-09	15.9969	AK010742	NA	NA	NA	NA	NA	NA
A_51_P134812	1.39557	3.392e-11	1.58756e-09	15.9915	NM_026929	Chac1	glutathione-specific gamma-glutamylcyclotransferase 1	chr2	119351241	119354327	+
A_55_P2320263	0.718312	3.39799e-11	1.58823e-09	15.9897	XM_006504369	NA	NA	NA	NA	NA	NA
A_51_P377995	2.79956	3.46225e-11	1.6161e-09	15.9704	NM_001081432	Ptprq	phosphatidylinositol phosphatase PTPRQ precursor	chr10	107517359	107720027	-
A_55_P2124273	1.70154	3.47427e-11	1.61955e-09	15.9669	NM_053214	Myo1f	unconventional myosin-If	chr17	33555706	33607764	+
A_51_P189943	-1.42299	3.49237e-11	1.62582e-09	15.9615	NM_031174	Dscam	Down syndrome cell adhesion molecule homolog precursor	chr16	96592078	97170735	-
A_55_P2114651	-1.85772	3.51241e-11	1.62694e-09	15.9557	NM_029346	Dynap	dynactin-associated protein	chr18	70240428	70244584	-
A_55_P1961034	2.72711	3.50583e-11	1.62694e-09	15.9576	NM_001161608	Gm13272	interferon zeta-like precursor	chr4	88779849	88780660	+
A_51_P516615	-0.912137	3.50434e-11	1.62694e-09	15.958	NM_026684	Ndufb10	NADH dehydrogenase [ubiquinone] 1 beta subcomplex subunit 10	chr17	24722066	24724388	-
A_55_P2408175	-1.18125	3.51342e-11	1.62694e-09	15.9554	AK015119	NA	NA	NA	NA	NA	NA
A_55_P2190217	-1.40734	3.52147e-11	1.62851e-09	15.953	AK018600	NA	NA	NA	NA	NA	NA
A_55_P2042487	-1.13832	3.54073e-11	1.63525e-09	15.9474	NM_001291455	Dpysl3	dihydropyrimidinase-related protein 3 CRMP4b	chr18	43320978	43438286	-
A_55_P2128225	-0.592425	3.54578e-11	1.63542e-09	15.9459	NM_009077	Rpl18	60S ribosomal protein L18	chr7	45718070	45720835	+
A_55_P2218334	-1.74543	3.57566e-11	1.64702e-09	15.9373	AK034586	NA	NA	NA	NA	NA	NA
A_51_P196526	-1.22704	3.58867e-11	1.65084e-09	15.9336	NM_008144	Bscl2	seipin isoform 1	chr19	8839327	8848683	+
A_55_P2068066	1.46234	3.59489e-11	1.65152e-09	15.9318	NM_001080925	Rapgefl1	rap guanine nucleotide exchange factor-like 1	chr11	98836784	98853005	+
A_55_P2099232	0.990426	3.60498e-11	1.65398e-09	15.9289	NM_001081061	Bdp1	transcription factor TFIIIB component B'' homolog	chr13	100017993	100104070	-
A_51_P160544	-0.827348	3.62342e-11	1.65688e-09	15.9237	NM_021474	Efemp2	EGF-containing fibulin-like extracellular matrix protein 2 isoform 1 precursor	chr19	5474689	5481854	+
A_55_P2104510	-2.65682	3.62327e-11	1.65688e-09	15.9237	NM_146468	Olfr1391	olfactory receptor 1391	chr11	49327412	49328348	+
A_51_P427516	1.67686	3.62553e-11	1.65688e-09	15.9231	NM_019576	Thsd1	thrombospondin type-1 domain-containing protein 1 isoform 1 precursor	chr8	22227302	22261332	+
A_52_P436522	-1.57202	3.65532e-11	1.66777e-09	15.9147	NM_026500	Ddx59	probable ATP-dependent RNA helicase DDX59	chr1	136415270	136440220	+
A_55_P2013268	-1.48972	3.65892e-11	1.66777e-09	15.9137	BC096394	NA	NA	NA	NA	NA	NA
A_52_P102783	-2.54762	3.69625e-11	1.68194e-09	15.9033	NM_029851	Dync2h1	cytoplasmic dynein 2 heavy chain 1	chr9	6928502	7177046	-
A_55_P2029809	-2.01294	3.69965e-11	1.68194e-09	15.9023	NM_001085520	Gm12789	uncharacterized protein LOC381536	chr4	101986839	101990231	+
A_55_P1983095	1.02409	3.72024e-11	1.6891e-09	15.8966	NM_001291891	Adam19	disintegrin and metalloproteinase domain-containing protein 19 isoform 3	chr11	46055983	46147347	+
A_55_P2351255	-1.48703	3.74819e-11	1.69959e-09	15.8889	AK016655	NA	NA	NA	NA	NA	NA
A_51_P514601	1.66811	3.75606e-11	1.70066e-09	15.8868	NM_146916	Olfr1346	olfactory receptor 1346	chr7	6474111	6475053	+
A_55_P2009434	1.55969	3.7603e-11	1.70066e-09	15.8856	NM_001286720	Tsc2	tuberin isoform 5	chr17	24595815	24632627	-
A_52_P485007	1.4455	3.778e-11	1.70645e-09	15.8808	NM_007379	Abca2	ATP-binding cassette sub-family A member 2	chr2	25428673	25448539	+
A_55_P2134004	-0.803768	3.78729e-11	1.70768e-09	15.8783	NM_008183	Gstm2	glutathione S-transferase Mu 2	chr3	107981701	107986436	-
A_52_P381484	1.46481	3.7905e-11	1.70768e-09	15.8774	NM_133903	Spon2	spondin-2 precursor	chr5	33213517	33218238	-
A_66_P118738	-1.33622	3.79689e-11	1.70836e-09	15.8757	NM_001010828	Taar6	trace amine-associated receptor 6	chr10	23984608	23985646	-
A_55_P2025463	-1.6281	3.85688e-11	1.72884e-09	15.8596	NM_001081315	Brpf3	bromodomain and PHD finger-containing protein 3	chr17	28801125	28838789	+
A_51_P227962	-2.20544	3.86003e-11	1.72884e-09	15.8587	NM_029297	Dynlrb2	dynein light chain roadblock-type 2	chr8	116505014	116515915	+
A_55_P1963634	-1.34735	3.86223e-11	1.72884e-09	15.8581	NM_025904	Yae1d1	yae1 domain-containing protein 1	chr13	17986639	17993351	-
A_55_P2016888	-1.89581	3.84874e-11	1.72884e-09	15.8617	ENSMUST00000105884	NA	NA	NA	NA	NA	NA
A_55_P2149515	1.23343	3.89422e-11	1.74093e-09	15.8497	NM_025822	Rsrc1	serine/Arginine-related protein 53	chr3	66985671	67358403	+
A_55_P2447879	-0.987624	3.91629e-11	1.74856e-09	15.8438	NM_001270988	Asxl2	putative Polycomb group protein ASXL2 isoform 1	chr12	3426856	3506849	+
A_52_P665675	1.12367	3.97023e-11	1.77038e-09	15.8298	NM_013454	Abca1	ATP-binding cassette sub-family A member 1	chr4	53030788	53159895	-
A_55_P1954955	-1.53561	3.98088e-11	1.77286e-09	15.827	NM_001199632	Fbxl13	F-box/LRR-repeat protein 13 isoform a	chr5	21483846	21645605	-
A_55_P2103055	1.10498	3.99352e-11	1.77397e-09	15.8238	NM_010344	Gsr	glutathione reductase, mitochondrial precursor	chr8	33653237	33698162	+
A_55_P2095563	0.927154	3.99308e-11	1.77397e-09	15.8239	NM_148946	Slc8a2	sodium/calcium exchanger 2 precursor	chr7	16130299	16160511	+
A_55_P2169514	0.91968	4.01388e-11	1.78074e-09	15.8186	NM_022657	Fgf23	fibroblast growth factor 23 precursor	chr6	127072901	127082296	+
A_55_P2045966	-2.66112	4.10139e-11	1.81726e-09	15.7964	AK086611	NA	NA	NA	NA	NA	NA
A_55_P1960053	1.97231	4.1433e-11	1.8292e-09	15.7859	NM_001042489	Hvcn1	voltage-gated hydrogen channel 1	chr5	122209728	122242297	+
A_51_P441426	1.19567	4.13884e-11	1.8292e-09	15.787	NM_019932	Pf4	platelet factor 4 precursor	chr5	90772434	90773383	+
A_55_P2341667	-1.49648	4.14405e-11	1.8292e-09	15.7858	BB308674	NA	NA	NA	NA	NA	NA
A_66_P102299	1.66211	4.1776e-11	1.84168e-09	15.7775	NM_026937	Ascc1	activating signal cointegrator 1 complex subunit 1	chr10	60002804	60099990	+
A_52_P661587	-1.35429	4.2338e-11	1.86133e-09	15.7637	NM_001025576	Ccdc141	coiled-coil domain-containing protein 141	chr2	77009905	77170635	-
A_52_P481780	-2.14682	4.23816e-11	1.86133e-09	15.7627	NM_198019	Cep78	centrosomal protein of 78 kDa	chr19	15955772	15984989	-
A_51_P456465	2.01297	4.23306e-11	1.86133e-09	15.7639	NM_021386	Cldn10	claudin-10 isoform b precursor	chr14	118854949	118874525	+
A_51_P499854	-1.19304	4.2436e-11	1.86137e-09	15.7614	NM_010284	Ghr	growth hormone receptor isoform 1 precursor	chr15	3317754	3583352	-
A_55_P2108206	-1.18211	4.28462e-11	1.87701e-09	15.7515	NM_029101	Rrp7a	ribosomal RNA-processing protein 7 homolog A	chr15	83115845	83122801	-
A_55_P2377156	-2.18957	4.29381e-11	1.87868e-09	15.7493	TC1674879	NA	NA	NA	NA	NA	NA
A_55_P1978216	1.56578	4.30478e-11	1.87877e-09	15.7466	NM_134158	Cd300c2	CMRF35-like molecule precursor	chr11	114996768	115001880	-
A_55_P1977895	-1.20537	4.30463e-11	1.87877e-09	15.7467	AK171408	NA	NA	NA	NA	NA	NA
A_30_P01026751	-1.96458	4.36042e-11	1.90067e-09	15.7334	PINC	NA	NA	NA	NA	NA	NA
A_55_P2178678	-0.979908	4.37195e-11	1.90332e-09	15.7307	NM_033321	P2rx5	P2X purinoceptor 5	chr11	73160529	73172687	+
A_55_P2023667	0.942385	4.4027e-11	1.91218e-09	15.7235	NM_029943	Apex2	DNA-(apurinic or apyrimidinic site) lyase 2	chrX	150571506	150588155	-
A_51_P466824	1.73233	4.40324e-11	1.91218e-09	15.7234	NM_018793	Tyk2	non-receptor tyrosine-protein kinase TYK2 isoform 2	chr9	21104067	21131275	-
A_51_P245989	1.60318	4.46308e-11	1.93576e-09	15.7095	NM_009915	Ccr2	C-C chemokine receptor type 2	chr9	124102182	124109140	+
A_55_P2045928	0.750817	4.48678e-11	1.94362e-09	15.7041	ENSMUST00000069941	NA	NA	NA	NA	NA	NA
A_55_P1998781	1.28421	4.51709e-11	1.95205e-09	15.6972	NM_001033795	Zcchc16	zinc finger CCHC domain-containing protein 16	chrX	144688906	145122410	+
A_55_P2148534	-1.16996	4.51743e-11	1.95205e-09	15.6971	BC096461	NA	NA	NA	NA	NA	NA
A_51_P392055	-1.38366	4.5514e-11	1.96188e-09	15.6894	NM_146968	Olfr1242	olfactory receptor 1242	chr2	89493293	89494346	-
A_55_P2092831	0.756977	4.54881e-11	1.96188e-09	15.69	AK146780	NA	NA	NA	NA	NA	NA
A_52_P531175	1.77138	4.56661e-11	1.96601e-09	15.6859	NM_013902	Fkbp3	peptidyl-prolyl cis-trans isomerase FKBP3	chr12	65062431	65073938	-
A_66_P131979	1.95595	4.59666e-11	1.97651e-09	15.6792	NM_011799	Cdc6	cell division control protein 6 homolog isoform a	chr11	98908150	98923942	+
A_55_P2024224	0.916652	4.67453e-11	2.00726e-09	15.6619	NM_027418	Mapk6	mitogen-activated protein kinase 6	chr9	75386781	75409359	-
A_55_P2121280	1.17707	4.67968e-11	2.00726e-09	15.6608	TC1610308	NA	NA	NA	NA	NA	NA
A_55_P2063256	-1.16296	4.69024e-11	2.00932e-09	15.6585	NM_010706	Lgals4	galectin-4	chr7	28833793	28841703	+
A_55_P2053824	1.37964	4.70716e-11	2.0141e-09	15.6548	NM_026090	Iqcf4	IQ motif containing F4	chr9	106568318	106570967	-
A_55_P1956948	-0.720602	4.75272e-11	2.03111e-09	15.6449	NM_011289	Rpl27	60S ribosomal protein L27	chr11	101442244	101445596	+
A_55_P2040529	-1.50764	4.76411e-11	2.03348e-09	15.6424	NM_001253391	Mtfr1	mitochondrial fission regulator 1	chr3	19187328	19220817	+
A_55_P2111380	-3.02822	4.78985e-11	2.04197e-09	15.6369	NM_008729	Ctnnd2	catenin delta-2	chr15	30172592	31029343	+
A_51_P331021	1.47242	4.83024e-11	2.05668e-09	15.6282	NM_029321	Ttc32	tetratricopeptide repeat protein 32	chr12	9029996	9036394	+
A_66_P113708	-2.77055	4.84953e-11	2.06238e-09	15.6241	NR_002846	Nespas	0	chr2	174281236	174295436	-
A_55_P1986426	-1.77578	4.85719e-11	2.06313e-09	15.6225	NR_001462	G6bos	0	chr17	35064436	35065596	+
A_55_P2135788	-1.08237	4.89709e-11	2.07754e-09	15.6141	NM_029984	Fam159b	membrane protein FAM159B	chr13	104845282	104863893	-
A_52_P425839	1.83974	4.91944e-11	2.08449e-09	15.6094	NM_181596	Retnlg	resistin-like gamma precursor	chr16	48872607	48874498	+
A_51_P348022	-1.45427	4.94257e-11	2.09176e-09	15.6046	NM_026623	Nudt21	cleavage and polyadenylation specificity factor subunit 5	chr8	94019402	94037039	-
A_51_P195875	0.985124	4.9508e-11	2.0927e-09	15.6029	NM_010929	Notch4	neurogenic locus notch homolog protein 4 precursor	chr17	34564294	34588543	+
A_55_P2357676	-1.62608	4.96864e-11	2.0977e-09	15.5992	BC064107	NA	NA	NA	NA	NA	NA
A_51_P265806	2.03031	4.99202e-11	2.09815e-09	15.5944	NM_030601	Clca3a2	chloride channel calcium activated 3A2 precursor	chr3	144796558	144819494	-
A_51_P140237	1.36665	4.98588e-11	2.09815e-09	15.5956	NM_010212	Fhl2	four and a half LIM domains protein 2	chr1	43123070	43163961	-
A_55_P1994487	-1.52051	4.99373e-11	2.09815e-09	15.594	NM_001081199	Mamdc4	apical endosomal glycoprotein precursor	chr2	25563114	25571316	-
A_55_P1973373	-2.45318	4.97646e-11	2.09815e-09	15.5976	XM_006514604	NA	NA	NA	NA	NA	NA
A_51_P435844	1.28711	5.01979e-11	2.10656e-09	15.5886	NM_013708	Nr2e3	photoreceptor-specific nuclear receptor	chr9	59942770	59950079	-
A_55_P2024709	1.08188	5.07253e-11	2.1208e-09	15.5779	NM_028963	4933427D14Rik	protein moonraker	chr11	72154096	72203371	-
A_55_P2026139	2.06481	5.08002e-11	2.1208e-09	15.5764	NM_001013773	Nxpe5	uncharacterized protein LOC381680	chr5	138225903	138251875	+
A_52_P237792	1.20351	5.08408e-11	2.1208e-09	15.5756	NM_031196	Slc19a1	folate transporter 1	chr10	77033211	77050432	+
A_55_P2021119	-0.487103	5.0636e-11	2.1208e-09	15.5797	NM_001205345	Sun2	SUN domain-containing protein 2 isoform 1	chr15	79724067	79742536	-
A_55_P1959525	2.1849	5.07881e-11	2.1208e-09	15.5766	NR_026907	Wbscr25	0	chr5	134987432	135001350	-
A_55_P2117590	1.37518	5.10476e-11	2.12688e-09	15.5714	NM_199029	Zfp395	zinc finger protein 395	chr14	65358675	65398930	+
A_51_P131216	1.449	5.1842e-11	2.15741e-09	15.5555	NM_030180	Usp54	inactive ubiquitin carboxyl-terminal hydrolase 54	chr14	20548911	20618354	-
A_52_P252322	-1.57457	5.20601e-11	2.1639e-09	15.5512	NM_011053	Pdcd11	protein RRP5 homolog	chr19	47090765	47131145	+
A_55_P1976589	-1.17404	5.23885e-11	2.17497e-09	15.5447	NR_015513	E130114P18Rik	0	chr4	97567874	97584591	-
A_55_P1973809	2.36184	5.24875e-11	2.17648e-09	15.5428	NM_008220	Hbb-bt	hemoglobin, beta adult t chain	chr7	103812523	103813923	-
A_55_P2051879	-2.53909	5.2979e-11	2.19426e-09	15.5332	NM_001081012	Ccdc171	coiled-coil domain-containing protein 171	chr4	83525544	83864670	+
A_55_P1974421	-1.0556	5.31631e-11	2.19755e-09	15.5296	NM_013565	Itga3	integrin alpha-3 isoform 1 preproprotein	chr11	95044474	95076714	-
A_52_P286360	2.20352	5.32456e-11	2.19755e-09	15.528	NM_008769	Otc	ornithine carbamoyltransferase, mitochondrial precursor	chrX	10252304	10321024	+
A_55_P2111416	1.14419	5.32471e-11	2.19755e-09	15.528	NM_173867	Rcc2	protein RCC2	chr4	140701472	140723220	+
A_55_P1980341	-0.875554	5.36275e-11	2.21063e-09	15.5207	NM_025946	Romo1	reactive oxygen species modulator 1	chr2	156144232	156145794	+
A_55_P2064572	1.61066	5.5114e-11	2.26656e-09	15.4925	NM_172731	Fgd5	FYVE, RhoGEF and PH domain-containing protein 5	chr6	91978964	92076005	+
A_52_P431139	-1.40872	5.50642e-11	2.26656e-09	15.4935	ENSMUST00000134107	NA	NA	NA	NA	NA	NA
A_55_P1970763	1.27597	5.54343e-11	2.27704e-09	15.4866	NM_001024932	Pilrb2	paired immunoglobulin-like type 2 receptor beta-2 precursor	chr5	137865828	137871758	-
A_55_P2136410	-1.33767	5.56289e-11	2.28236e-09	15.483	ENSMUST00000099666	NA	NA	NA	NA	NA	NA
A_55_P2147831	1.48113	5.58373e-11	2.28822e-09	15.4791	NM_174990	Gimap4	GTPase IMAP family member 4 isoform a	chr6	48684577	48692062	+
A_52_P67440	1.9726	5.61342e-11	2.29769e-09	15.4737	NM_029926	Irak4	interleukin-1 receptor-associated kinase 4	chr15	94543659	94568316	+
A_55_P2435504	-2.14166	5.65687e-11	2.31276e-09	15.4657	NM_176976	Cep295	centrosomal protein of 295 kDa	chr9	15316913	15357788	-
A_52_P590781	1.68079	5.68519e-11	2.3189e-09	15.4606	NM_024244	Fam13c	protein FAM13C isoform 1	chr10	70440909	70558732	+
A_52_P676255	-0.874087	5.67986e-11	2.3189e-09	15.4616	NM_001163527	Itpripl1	inositol 1,4,5-trisphosphate receptor-interacting protein-like 1 precursor	chr2	127138768	127143457	-
A_55_P1960837	-0.94226	5.70268e-11	2.32333e-09	15.4574	XR_403974	NA	NA	NA	NA	NA	NA
A_55_P2131899	1.70407	5.71934e-11	2.3274e-09	15.4544	NM_009238	Sox4	transcription factor SOX-4	chr13	28950729	28953682	-
A_55_P2004881	-1.1343	5.72845e-11	2.32839e-09	15.4528	NM_172631	Ldlrad4	low-density lipoprotein receptor class A domain-containing protein 4	chr18	67933256	68255549	+
A_52_P654043	-0.778831	5.83283e-11	2.36806e-09	15.4342	NM_144898	Msto1	protein misato homolog 1	chr3	88909615	88913950	-
A_51_P399614	-1.53049	5.88506e-11	2.38649e-09	15.425	NM_023322	Zkscan14	zinc finger protein 394	chr5	145194945	145201882	-
A_55_P2113837	-1.30871	5.96942e-11	2.41789e-09	15.4104	NM_019636	Tbc1d1	TBC1 domain family member 1 isoform 1	chr5	64160259	64351486	+
A_51_P204252	-1.49237	6.01022e-11	2.4316e-09	15.4034	NM_172497	Efhb	EF-hand domain-containing family member B	chr17	53398888	53463321	-
A_55_P2130388	-0.74037	6.03081e-11	2.4371e-09	15.3999	NM_138315	Mical1	protein-methionine sulfoxide oxidase MICAL1 isoform 1	chr10	41476313	41487030	+
A_52_P467232	-1.28412	6.08377e-11	2.45566e-09	15.3909	NM_134103	Il1rap	interleukin-1 receptor accessory protein isoform b precursor	chr16	26581704	26702354	+
A_66_P139794	-2.20522	6.15153e-11	2.48015e-09	15.3795	XR_387666	NA	NA	NA	NA	NA	NA
A_66_P116326	1.44775	6.17338e-11	2.48608e-09	15.3758	NM_027249	Tlcd2	TLC domain-containing protein 2 isoform 1	chr11	75468049	75470899	+
A_55_P2129498	2.37973	6.193e-11	2.49111e-09	15.3725	NR_033594	Gm5712	0	chr3	129433672	129434712	+
A_55_P2081105	1.46243	6.20362e-11	2.49251e-09	15.3708	NM_001204910	Ifi207	uncharacterized protein LOC226691	chr1	173723427	173741809	-
A_55_P2169829	-1.72792	6.22043e-11	2.49639e-09	15.368	NM_026142	3632451O06Rik	uncharacterized protein C14orf37 homolog precursor	chr14	49682018	49783367	-
A_52_P435561	-1.34007	6.24314e-11	2.50263e-09	15.3642	NM_146026	Prr15l	proline-rich protein 15-like protein	chr11	96929323	96935647	+
A_55_P1952414	-1.32376	6.27119e-11	2.51099e-09	15.3596	NM_001113214	Odf2	outer dense fiber protein 2 isoform b	chr2	29889719	29922538	+
A_55_P2066543	1.61301	6.28082e-11	2.51197e-09	15.3581	NM_178751	Orai2	protein orai-2	chr5	136147460	136170656	-
A_51_P511015	1.591	6.30341e-11	2.51812e-09	15.3544	NM_010246	Fzd9	frizzled-9 precursor	chr5	135248937	135251047	-
A_51_P473888	2.49779	6.31833e-11	2.51952e-09	15.3519	NM_010560	Il6st	interleukin-6 receptor subunit beta precursor	chr13	112464069	112506860	+
A_51_P474498	1.99299	6.32135e-11	2.51952e-09	15.3514	NM_053093	Tac4	tachykinin-4 precursor	chr11	95261528	95269261	+
A_55_P1998977	-1.18321	6.32926e-11	2.5198e-09	15.3501	NM_011852	Oas1g	2'-5' oligoadenylate synthetase 1G	chr5	120876141	120887613	-
A_55_P2108434	-1.36836	6.36951e-11	2.53293e-09	15.3436	NM_001011736	Olfr205	olfactory receptor 205	chr16	59328589	59329507	-
A_52_P630463	-1.64557	6.4022e-11	2.53746e-09	15.3383	NM_025413	Lce1g	RIKEN cDNA 1110058A15	chr3	92750150	92752338	-
A_55_P2161858	-0.853034	6.39026e-11	2.53746e-09	15.3403	NM_001114088	Pdlim7	PDZ and LIM domain protein 7 isoform a	chr13	55497486	55513446	-
A_55_P1970636	-0.855269	6.40462e-11	2.53746e-09	15.338	NM_133952	Unc45a	protein unc-45 homolog A	chr7	80325291	80340219	-
A_55_P2104372	1.11044	6.40995e-11	2.53746e-09	15.3371	XM_006542959	NA	NA	NA	NA	NA	NA
A_55_P2109875	0.869875	6.41835e-11	2.5379e-09	15.3358	NM_207523	Rpl23a	60S ribosomal protein L23a	chr11	78180935	78183584	-
A_55_P2028362	-2.16329	6.46668e-11	2.55412e-09	15.328	XM_006526529	NA	NA	NA	NA	NA	NA
A_51_P303276	-2.46586	6.50553e-11	2.56656e-09	15.3219	NM_030553	Olfr160	olfactory receptor 160	chr9	37711347	37712280	-
A_55_P1980446	1.13199	6.57214e-11	2.58991e-09	15.3114	NM_001081203	Sbno1	protein strawberry notch homolog 1	chr5	124368701	124425914	-
A_55_P2088601	1.5381	6.64191e-11	2.61151e-09	15.3005	NM_010180	Fbln1	fibulin-1 precursor	chr15	85206007	85286294	+
A_55_P2167893	-1.90034	6.63842e-11	2.61151e-09	15.301	NM_018805	Hs3st3b1	heparan sulfate glucosamine 3-O-sulfotransferase 3B1	chr11	63884692	63922284	-
A_55_P2032412	-1.43424	6.67748e-11	2.6211e-09	15.295	NM_001289925	Egr3	early growth response protein 3 isoform 2	chr14	70077444	70082613	+
A_51_P299632	-1.04582	6.6813e-11	2.6211e-09	15.2944	NM_027641	Spef1	sperm flagellar protein 1	chr2	131170260	131174810	-
A_55_P1980316	1.2002	6.7575e-11	2.64802e-09	15.2827	NM_001103165	Pcbp2	poly(rC)-binding protein 2 isoform 1	chr15	102470631	102500059	+
A_55_P2119420	-0.992771	6.83711e-11	2.67621e-09	15.2707	NM_026612	Ndufb2	NADH dehydrogenase [ubiquinone] 1 beta subcomplex subunit 2, mitochondrial precursor	chr6	39592582	39599471	+
A_55_P1952027	1.34662	6.84994e-11	2.67823e-09	15.2688	NM_001011769	Olfr317	olfactory receptor 317	chr11	58732095	58733223	-
A_55_P2089488	-1.22767	6.87684e-11	2.68482e-09	15.2647	NM_001039710	Coq10b	coenzyme Q-binding protein COQ10 homolog B, mitochondrial isoform 1	chr1	55052769	55072702	+
A_51_P449638	-1.85516	6.88924e-11	2.68482e-09	15.2629	NR_033616	Pldi	0	chr10	60928225	60938132	-
A_55_P1961235	0.740323	6.88988e-11	2.68482e-09	15.2628	NM_022891	Rpl23	60S ribosomal protein L23	chr11	97777525	97782439	-
A_55_P2141709	1.26577	6.90699e-11	2.68849e-09	15.2602	NM_026693	Gabarapl2	gamma-aminobutyric acid receptor-associated protein-like 2	chr8	111940702	111952915	+
A_55_P2075459	-1.43683	6.93781e-11	2.69748e-09	15.2556	ENSMUST00000101637	NA	NA	NA	NA	NA	NA
A_55_P2136662	-1.42632	7.03802e-11	2.7334e-09	15.2409	NM_178670	8030462N17Rik	uncharacterized protein C18orf25 homolog	chr18	77633280	77714010	-
A_51_P387097	-1.33043	7.08018e-11	2.74367e-09	15.2347	NM_028557	Mbd3l1	methyl-CpG-binding domain protein 3-like 1	chr9	18478394	18485292	+
A_51_P133747	-2.00606	7.07997e-11	2.74367e-09	15.2347	NM_001167908	Ppp1r3e	protein phosphatase 1 regulatory subunit 3E	chr14	54875596	54877538	-
A_55_P1968698	-1.10778	7.10342e-11	2.74962e-09	15.2313	NM_001085492	Rere	arginine-glutamic acid dipeptide repeats protein	chr4	150281915	150621966	+
A_55_P2121456	0.979242	7.14939e-11	2.76435e-09	15.2247	NM_177632	Fam43a	protein FAM43A	chr16	30599722	30602797	+
A_51_P415247	1.20862	7.1709e-11	2.7696e-09	15.2216	ENSMUST00000046721	NA	NA	NA	NA	NA	NA
A_52_P146403	-1.45257	7.26386e-11	2.80241e-09	15.2083	NM_029953	Arhgef38	rho guanine nucleotide exchange factor 38	chr3	133159530	133234889	-
A_55_P2047877	-1.78924	7.51775e-11	2.89715e-09	15.1729	NM_001013784	Ccdc92b	uncharacterized protein LOC432582	chr11	74619604	74641516	+
A_55_P2013569	-1.3874	7.5605e-11	2.90735e-09	15.1671	NM_001284190	Agbl4	cytosolic carboxypeptidase 6 isoform 3	chr4	110397697	111663024	+
A_51_P312035	1.76357	7.56086e-11	2.90735e-09	15.1671	NM_172050	Cd300e	CMRF35-like molecule 2 precursor	chr11	115051916	115062038	-
A_66_P103229	-1.33656	7.58659e-11	2.91083e-09	15.1636	NM_008024	Foxl1	forkhead box protein L1	chr8	121127684	121130644	+
A_55_P2157809	-2.1195	7.58607e-11	2.91083e-09	15.1636	NM_001195544	Lrrc3c	leucine-rich repeat-containing protein 3C precursor	chr11	98598290	98599586	+
A_55_P2160810	1.12017	7.64476e-11	2.92993e-09	15.1557	NM_008593	Foxd2	forkhead box protein D2	chr4	114906279	114908898	-
A_51_P192130	0.771065	7.71225e-11	2.95256e-09	15.1466	NM_009288	Stk10	serine/threonine-protein kinase 10	chr11	32533265	32624595	+
A_51_P169087	-1.52721	7.75425e-11	2.96539e-09	15.141	NM_001033264	Gls2	glutaminase liver isoform, mitochondrial isoform 1 precursor	chr10	128194634	128210004	+
A_55_P1997375	-0.809872	7.81741e-11	2.98627e-09	15.1327	AK044527	NA	NA	NA	NA	NA	NA
A_51_P246677	1.84347	7.84032e-11	2.99175e-09	15.1297	NM_020002	Rec8	meiotic recombination protein REC8 homolog	chr14	55618165	55625395	+
A_55_P1984284	-0.80523	7.85301e-11	2.99332e-09	15.128	NM_008084	Gapdh	glyceraldehyde-3-phosphate dehydrogenase isoform 2	chr6	125161851	125165773	-
A_55_P2069602	-3.87924	7.91676e-11	3.00458e-09	15.1197	NM_001024702	C1ql4	complement C1q-like protein 4 precursor	chr15	99084753	99087728	-
A_52_P30989	-1.24853	7.91645e-11	3.00458e-09	15.1197	NM_028222	Cdkn3	cyclin-dependent kinase inhibitor 3	chr14	46760540	46771525	+
A_51_P445487	-1.48434	7.89564e-11	3.00458e-09	15.1224	NM_001289740	Mturn	maturin isoform a	chr6	54681623	54703855	+
A_55_P2053888	-1.78321	7.91698e-11	3.00458e-09	15.1196	NM_146964	Olfr61	olfactory receptor 61	chr7	140637702	140638638	+
A_55_P1952127	0.726653	7.93049e-11	3.00644e-09	15.1179	NM_011184	Psma3	proteasome subunit alpha type-3 isoform a	chr12	70974622	70995877	+
A_66_P124638	-1.62106	8.01051e-11	3.03348e-09	15.1075	NM_145710	Obox6	oocyte specific homeobox 6	chr7	15833249	15839679	-
A_55_P2057587	-1.56358	8.06941e-11	3.04683e-09	15.1	NM_007492	Arx	homeobox protein ARX	chrX	93286506	93298355	+
A_52_P439995	1.39144	8.08939e-11	3.04683e-09	15.0975	NM_001039394	Rab43	ras-related protein Rab-43 isoform a	chr6	87788852	87811779	-
A_55_P2070054	-0.819412	8.08029e-11	3.04683e-09	15.0986	NM_030702	Senp3	sentrin-specific protease 3	chr11	69673109	69681970	-
A_52_P547447	1.83791	8.08737e-11	3.04683e-09	15.0977	NM_022432	Sirt2	NAD-dependent protein deacetylase sirtuin-2 isoform 1	chr7	28766751	28788665	+
A_51_P377526	0.735245	8.07539e-11	3.04683e-09	15.0992	NM_009293	NA	NA	NA	NA	NA	NA
A_55_P2050513	2.19154	8.25064e-11	3.10087e-09	15.0771	NM_001162919	Pgbd1	piggyBac transposable element-derived protein 1 isoform a	chr13	21421274	21440710	-
A_55_P2164794	-1.78293	8.24881e-11	3.10087e-09	15.0773	XR_388576	NA	NA	NA	NA	NA	NA
A_52_P606774	1.18264	8.27718e-11	3.1075e-09	15.0738	NM_021420	Stk4	serine/threonine-protein kinase 4	chr2	164074177	164155521	+
A_55_P1954820	0.953353	8.31923e-11	3.11659e-09	15.0686	NM_133825	D1Ertd622e	UNC119-binding protein C5orf30 homolog	chr1	97643901	97662018	-
A_55_P2179186	-1.98061	8.31902e-11	3.11659e-09	15.0686	NR_003202	Pinc	0	chr1	73391384	73407569	-
A_55_P2128577	-2.11259	8.33038e-11	3.11742e-09	15.0672	NM_001146349	Rnf217	probable E3 ubiquitin-protein ligase RNF217	chr10	31501886	31609725	-
A_55_P2034645	-1.50475	8.36505e-11	3.12704e-09	15.0629	NM_029455	Fam227b	protein FAM227B	chr2	125983482	126152004	-
A_55_P2159895	-1.20971	8.40135e-11	3.13725e-09	15.0585	NM_144515	Zfp52	zinc finger protein 52	chr17	21535538	21562601	+
A_55_P1999213	1.14231	8.44105e-11	3.14871e-09	15.0536	NM_001290475	Tdrd7	tudor domain-containing protein 7 isoform 1	chr4	45965334	46034765	+
A_51_P293982	1.8725	8.48082e-11	3.15344e-09	15.0488	NM_153119	Plekho2	pleckstrin homology domain-containing family O member 2	chr9	65552576	65580087	-
A_51_P149325	0.870539	8.47641e-11	3.15344e-09	15.0493	NM_026545	Psmd8	26S proteasome non-ATPase regulatory subunit 8	chr7	29174186	29180673	-
A_55_P2037585	1.3103	8.47176e-11	3.15344e-09	15.0499	NM_133977	Trf	serotransferrin precursor	chr9	103208875	103230286	-
A_66_P131398	2.60235	8.49141e-11	3.15402e-09	15.0475	NM_013846	Ror2	tyrosine-protein kinase transmembrane receptor ROR2 precursor	chr13	53109316	53286109	-
A_55_P2368271	-1.36132	8.51529e-11	3.15953e-09	15.0446	AK014122	NA	NA	NA	NA	NA	NA
A_51_P148355	1.45953	8.62103e-11	3.19537e-09	15.0319	NM_175433	Zfp710	zinc finger protein 710 isoform a	chr7	80026227	80092751	+
A_55_P2109585	-1.80276	8.71408e-11	3.22643e-09	15.0208	NM_172743	Plekha7	pleckstrin homology domain-containing family A member 7 isoform 3	chr7	116123484	116189841	-
A_55_P2152862	1.24428	8.72537e-11	3.22719e-09	15.0195	AK047093	NA	NA	NA	NA	NA	NA
A_51_P327751	2.25507	8.81855e-11	3.2582e-09	15.0085	NM_008331	Ifit1	interferon-induced protein with tetratricopeptide repeats 1	chr19	34640888	34650009	+
A_55_P1980661	1.24613	8.83656e-11	3.2614e-09	15.0064	NM_147062	Olfr124	olfactory receptor 124	chr17	37805068	37806190	+
A_52_P85791	1.30268	8.92873e-11	3.29194e-09	14.9957	NM_177353	Slc9a7	sodium/hydrogen exchanger 7 precursor	chrX	20105754	20291764	-
A_51_P282667	1.59326	8.9933e-11	3.31225e-09	14.9883	NM_010421	Hexa	beta-hexosaminidase subunit alpha preproprotein	chr9	59539539	59565109	+
A_55_P2107750	-0.854911	9.02331e-11	3.3198e-09	14.9849	NM_144788	Hectd1	E3 ubiquitin-protein ligase HECTD1	chr12	51743721	51829536	-
A_55_P2108476	1.18244	9.06474e-11	3.33052e-09	14.9801	NM_144888	Mavs	mitochondrial antiviral-signaling protein isoform 1	chr2	131234062	131248024	+
A_55_P2031547	-1.78643	9.07154e-11	3.33052e-09	14.9794	NM_001100616	Vmn2r121	vomeronasal 2, receptor 121 precursor	chrX	124127338	124135910	-
A_52_P346113	1.56152	9.10128e-11	3.33793e-09	14.976	NM_180974	Foxn2	forkhead box protein N2	chr17	88440711	88490533	+
A_55_P2071251	-1.3697	9.12136e-11	3.34179e-09	14.9737	AK042816	NA	NA	NA	NA	NA	NA
A_55_P2364315	-2.20659	9.19128e-11	3.36387e-09	14.9659	AK051948	NA	NA	NA	NA	NA	NA
A_51_P322115	1.69467	9.29036e-11	3.39657e-09	14.9548	NM_010483	Htr5b	5-hydroxytryptamine receptor 5B	chr1	121509772	121528465	-
A_55_P2397599	-0.925963	9.3215e-11	3.40439e-09	14.9514	AK047130	NA	NA	NA	NA	NA	NA
A_52_P631547	1.16289	9.34413e-11	3.40909e-09	14.9489	NM_001081106	Cytl1	cytokine-like protein 1 precursor	chr5	37735518	37739820	+
A_55_P2397504	-1.50693	9.46304e-11	3.44887e-09	14.9358	AK051399	NA	NA	NA	NA	NA	NA
A_51_P440327	-1.74488	9.51825e-11	3.46538e-09	14.9298	NM_027974	Efhc1	EF-hand domain-containing protein 1	chr1	20951625	20990841	+
A_55_P2078395	-1.11652	9.53634e-11	3.46835e-09	14.9279	NR_002928	Gm1943	0	chr8	109339799	109340908	-
A_51_P365019	-1.08758	9.57884e-11	3.48018e-09	14.9233	NM_010295	Gclc	glutamate--cysteine ligase catalytic subunit	chr9	77754534	77794489	+
A_51_P126563	-1.53455	9.61671e-11	3.49031e-09	14.9192	NM_008769	Otc	ornithine carbamoyltransferase, mitochondrial precursor	chrX	10252304	10321024	+
A_55_P2094123	-2.51921	9.65299e-11	3.49764e-09	14.9153	NM_001033365	Mroh5	maestro heat-like repeat family member 5	chr15	73786935	73839671	-
A_52_P199614	1.08273	9.65694e-11	3.49764e-09	14.9149	NM_001146022	Wdfy4	WD repeat- and FYVE domain-containing protein 4	chr14	32959546	33185066	-
A_55_P2118234	-1.38036	9.6761e-11	3.50094e-09	14.9129	NR_033501	Gm7271	0	chr5	76484076	76516628	+
A_55_P2012221	-1.08824	9.76667e-11	3.53005e-09	14.9033	NM_026139	Armcx2	armadillo repeat-containing X-linked protein 2	chrX	134804141	134809221	-
A_51_P123262	-1.88075	9.84342e-11	3.55412e-09	14.8952	NM_029530	Lamp5	lysosome-associated membrane glycoprotein 5 precursor	chr2	136057926	136069917	+
A_55_P1994739	-1.50037	9.89945e-11	3.57065e-09	14.8893	ENSMUST00000112542	NA	NA	NA	NA	NA	NA
A_55_P2159725	1.33928	9.9351e-11	3.57981e-09	14.8856	NM_146652	Olfr13	olfactory receptor 13	chr6	43173987	43174920	+
A_55_P2051991	1.28818	9.95009e-11	3.58152e-09	14.8841	NM_001003920	Brsk1	serine/threonine-protein kinase BRSK1 isoform 1	chr7	4690927	4715997	+
A_52_P488305	1.08941	9.9692e-11	3.5847e-09	14.8821	NM_023668	Ndel1	nuclear distribution protein nudE-like 1	chr11	68821445	68853131	-
A_51_P223776	-1.14527	9.9812e-11	3.58532e-09	14.8809	NM_145434	Nr1d1	nuclear receptor subfamily 1 group D member 1	chr11	98767931	98775377	-
A_52_P664617	2.77811	9.99992e-11	3.58836e-09	14.8789	NM_153063	Zfp472	zinc finger protein 472	chr17	32965830	32979211	+
A_52_P228702	-1.85036	1.00107e-10	3.58853e-09	14.8778	NM_177378	Rnf150	RING finger protein 150 precursor	chr8	82863355	83091271	+
A_55_P2269334	-1.57373	1.00471e-10	3.59789e-09	14.8741	AK033894	NA	NA	NA	NA	NA	NA
A_66_P108723	1.43586	1.00592e-10	3.59852e-09	14.8728	AF285579	NA	NA	NA	NA	NA	NA
A_55_P2201822	-1.28923	1.01649e-10	3.63263e-09	14.8621	NM_001163564	Naf1	H/ACA ribonucleoprotein complex non-core subunit NAF1	chr8	66860216	66890564	+
A_55_P2134236	1.41981	1.02134e-10	3.64535e-09	14.8571	NM_001291067	Foxa2	hepatocyte nuclear factor 3-beta isoform c	chr2	148042876	148045464	-
A_55_P2173199	-1.22135	1.02214e-10	3.64535e-09	14.8563	NM_001104615	Vmn2r4	vomeronasal receptor Vmn2r4	chr3	64388620	64410057	-
A_55_P2091247	-0.994889	1.02319e-10	3.64539e-09	14.8553	BC024703	NA	NA	NA	NA	NA	NA
A_51_P467346	-2.18533	1.02583e-10	3.65104e-09	14.8526	NM_013605	Muc1	mucin-1 precursor	chr3	89229055	89233381	+
A_66_P113749	1.02058	1.02933e-10	3.6598e-09	14.8491	NM_013563	Il2rg	cytokine receptor common subunit gamma isoform a precursor	chrX	101264384	101268255	-
A_55_P2080163	-1.49297	1.04849e-10	3.69701e-09	14.8301	NM_025821	Carhsp1	calcium-regulated heat stable protein 1	chr16	8658586	8672153	-
A_55_P1982291	1.6638	1.04867e-10	3.69701e-09	14.8299	NM_009899	Clca3a1	chloride channel calcium activated 3A1 precursor	chr3	144729676	144760977	-
A_52_P393515	-1.69473	1.04933e-10	3.69701e-09	14.8293	NM_146488	Olfr137	olfactory receptor 137	chr17	38304520	38305459	-
A_52_P282741	2.8277	1.04662e-10	3.69701e-09	14.8319	NM_011520	Sdc3	syndecan-3 precursor	chr4	130792536	130826318	+
A_51_P365008	-0.518554	1.04515e-10	3.69701e-09	14.8334	NM_027884	Tns1	tensin-1 isoform a	chr1	73910230	74124447	-
A_51_P398260	1.75777	1.04326e-10	3.69701e-09	14.8353	NM_182839	Tppp	tubulin polymerization-promoting protein	chr13	74009418	74035753	+
A_55_P2031432	-1.11308	1.04724e-10	3.69701e-09	14.8313	NM_177249	Usp47	ubiquitin carboxyl-terminal hydrolase 47 isoform 1	chr7	112023505	112111386	+
A_55_P2164492	-1.46695	1.04393e-10	3.69701e-09	14.8346	ENSMUST00000149313	NA	NA	NA	NA	NA	NA
A_55_P2410325	0.850447	1.04801e-10	3.69701e-09	14.8306	AK011582	NA	NA	NA	NA	NA	NA
A_52_P385584	0.758233	1.05222e-10	3.70346e-09	14.8264	NM_013555	Hoxd9	homeobox protein Hox-D9	chr2	74697762	74700208	+
A_55_P2095261	1.16859	1.05623e-10	3.71382e-09	14.8225	NM_033371	Ppp1r16a	protein phosphatase 1 regulatory subunit 16A	chr15	76671679	76694915	+
A_55_P2036733	-1.76552	1.08208e-10	3.80089e-09	14.7976	NM_175031	Stk36	serine/threonine-protein kinase 36	chr1	74601454	74636893	+
A_55_P1954365	-0.917548	1.08325e-10	3.80116e-09	14.7965	NM_001267622	Ttc28	tetratricopeptide repeat protein 28	chr5	110879802	111289779	+
A_66_P119074	-0.915352	1.0861e-10	3.80735e-09	14.7938	NM_198647	Tbc1d22b	TBC1 domain family member 22B	chr17	29549801	29606808	+
A_51_P314264	0.747425	1.08725e-10	3.80756e-09	14.7927	NM_025448	Ssr2	translocon-associated protein subunit beta precursor	chr3	88579670	88588413	+
A_55_P2126192	1.21156	1.09317e-10	3.8239e-09	14.7871	NM_010195	Lgr5	leucine-rich repeat-containing G-protein coupled receptor 5 precursor	chr10	115450313	115587780	-
A_55_P2105366	-1.47653	1.09411e-10	3.8239e-09	14.7862	AK140979	NA	NA	NA	NA	NA	NA
A_55_P1966029	2.71003	1.0968e-10	3.82949e-09	14.7836	XR_380545	NA	NA	NA	NA	NA	NA
A_55_P2122125	-1.81757	1.09835e-10	3.83104e-09	14.7822	NM_001005570	Olfr707	olfactory receptor 707	chr7	106891183	106892107	-
A_52_P262219	0.770537	1.09974e-10	3.83209e-09	14.7809	NM_010234	Fos	proto-oncogene c-Fos	chr12	85473900	85477270	+
A_55_P2048284	-1.25817	1.10389e-10	3.8427e-09	14.777	NM_026276	Aasdhppt	L-aminoadipate-semialdehyde dehydrogenase-phosphopantetheinyl transferase isoform 1	chr9	4294792	4309494	-
A_52_P206723	-1.68262	1.11197e-10	3.86312e-09	14.7695	NM_001162865	Cylc2	cylicin-2	chr4	51216677	51229928	+
A_55_P1977985	1.40621	1.1116e-10	3.86312e-09	14.7698	NM_001159617	Pigp	phosphatidylinositol N-acetylglucosaminyltransferase subunit P isoform e	chr16	94364451	94371015	-
A_52_P646979	2.30291	1.11463e-10	3.86678e-09	14.767	NM_025967	D16Ertd472e	protein EURL homolog	chr16	78540335	78576688	-
A_55_P2057803	-1.10756	1.11524e-10	3.86678e-09	14.7664	NM_001081227	Stum	protein stum homolog	chr1	180432372	180483504	-
A_52_P459564	1.52853	1.11775e-10	3.87167e-09	14.7641	NM_010575	Itga2b	integrin alpha-IIb precursor	chr11	102453296	102469883	-
A_55_P2017267	-1.45267	1.12789e-10	3.9029e-09	14.7548	NM_026086	Nanp	N-acylneuraminate-9-phosphatase	chr2	151029684	151039379	-
A_55_P2157517	1.11099	1.13495e-10	3.91956e-09	14.7484	NM_030565	Fam20c	extracellular serine/threonine protein kinase FAM20C precursor	chr5	138755080	138810063	+
A_55_P2058957	-1.45009	1.13392e-10	3.91956e-09	14.7493	NM_001252341	Syt1	synaptotagmin-1 isoform 1	chr10	108497649	109010975	-
A_55_P2047703	1.81978	1.13955e-10	3.93155e-09	14.7442	NM_001111017	Serac1	protein SERAC1 isoform 3	chr17	6040570	6079739	-
A_55_P2087391	-1.28862	1.14684e-10	3.95279e-09	14.7376	ENSMUST00000115650	NA	NA	NA	NA	NA	NA
A_52_P1068723	-1.55563	1.15049e-10	3.96149e-09	14.7343	NM_001081371	Dmxl1	dmX-like protein 1	chr18	49832996	49965473	+
A_55_P2040951	1.28024	1.15588e-10	3.9761e-09	14.7295	NM_009608	Actc1	actin, alpha cardiac muscle 1	chr2	114047283	114052875	-
A_55_P2150349	1.10212	1.16037e-10	3.98762e-09	14.7255	TC1661165	NA	NA	NA	NA	NA	NA
A_51_P391934	-1.44584	1.16351e-10	3.99081e-09	14.7227	NM_029706	Cpb1	carboxypeptidase B precursor	chr3	20249478	20275733	-
A_55_P1993820	1.10262	1.16358e-10	3.99081e-09	14.7227	NM_133872	Kdm1a	lysine-specific histone demethylase 1A	chr4	136550532	136602723	-
A_51_P387400	-1.5364	1.17127e-10	4.01325e-09	14.7159	NM_026535	Serpina12	serpin A12 precursor	chr12	104028768	104044443	-
A_51_P315595	0.595329	1.17283e-10	4.01463e-09	14.7145	ENSMUST00000082421	NA	NA	NA	NA	NA	NA
A_55_P2241663	-1.35954	1.17443e-10	4.0162e-09	14.7131	AK148045	NA	NA	NA	NA	NA	NA
A_55_P1988168	0.696029	1.17612e-10	4.01803e-09	14.7116	NM_183321	Proser3	proline and serine-rich protein 3	chr7	30539133	30552272	-
A_55_P2037897	0.859911	1.18449e-10	4.04265e-09	14.7043	NM_023336	Brd3	bromodomain-containing protein 3 isoform 2	chr2	27445580	27475398	-
A_55_P2186252	-1.71309	1.18838e-10	4.05198e-09	14.7009	TC1716662	NA	NA	NA	NA	NA	NA
A_51_P477676	1.79359	1.19377e-10	4.06639e-09	14.6963	NM_173189	Mcph1	microcephalin	chr8	18595172	18803188	+
A_55_P2060318	1.61944	1.19809e-10	4.0692e-09	14.6925	NM_199145	3110062M04Rik	modulator of retrovirus infection homolog	chr6	34871770	34878065	-
A_55_P1991124	-0.788758	1.19642e-10	4.0692e-09	14.694	NM_153080	Tom1l2	TOM1-like protein 2 isoform a	chr11	60226713	60352905	-
A_55_P2404867	-1.82483	1.19771e-10	4.0692e-09	14.6929	BG080251	NA	NA	NA	NA	NA	NA
A_55_P1975052	2.03125	1.20008e-10	4.07148e-09	14.6908	NM_001013814	Amt	aminomethyltransferase, mitochondrial precursor	chr9	108296921	108301597	+
A_55_P2029446	-1.3835	1.20109e-10	4.07148e-09	14.6899	NM_001255991	Btbd8	BTB/POZ domain-containing protein 8	chr5	107437996	107491596	+
A_55_P2154430	-1.11179	1.20318e-10	4.07458e-09	14.6882	NM_019421	Cd320	CD320 antigen isoform 1 precursor	chr17	33843090	33849774	+
A_55_P2162530	-3.30643	1.20856e-10	4.08488e-09	14.6836	NM_145488	Pex6	peroxisome assembly factor 2	chr17	46711462	46725541	+
A_55_P2121697	-1.14636	1.20792e-10	4.08488e-09	14.6841	XR_374811	NA	NA	NA	NA	NA	NA
A_55_P1970484	1.45043	1.21264e-10	4.09473e-09	14.6801	TC1664635	NA	NA	NA	NA	NA	NA
A_51_P208603	1.25132	1.21454e-10	4.09718e-09	14.6785	NM_010050	Dio2	type II iodothyronine deiodinase	chr12	90724551	90739037	-
A_55_P2048607	1.06241	1.22232e-10	4.11942e-09	14.6719	NM_017370	Hp	haptoglobin isoform 1 preproprotein	chr8	109575127	109579172	-
A_52_P375876	1.39917	1.22986e-10	4.13686e-09	14.6655	NM_007478	Arf3	ADP-ribosylation factor 3	chr15	98737625	98763118	-
A_52_P500244	1.30242	1.2288e-10	4.13686e-09	14.6664	NM_009730	Atrn	attractin preproprotein	chr2	130906494	131030326	+
A_55_P2238059	-1.46984	1.23149e-10	4.13836e-09	14.6642	AK043390	NA	NA	NA	NA	NA	NA
A_55_P2010596	-1.33347	1.23575e-10	4.14869e-09	14.6606	NM_001007222	Tdpoz2	TD and POZ domain-containing protein 2	chr3	93651541	93652686	-
A_51_P474459	0.986555	1.23756e-10	4.15011e-09	14.6591	NM_007707	Socs3	suppressor of cytokine signaling 3	chr11	117966086	117969366	-
A_55_P2004001	-1.23322	1.23856e-10	4.15011e-09	14.6583	NM_080459	Strc	stereocilin precursor	chr2	121363726	121380940	-
A_55_P2038347	1.3144	1.24819e-10	4.1764e-09	14.6503	NM_134246	Acot3	acyl-coenzyme A thioesterase 3	chr12	84052150	84059564	+
A_66_P135452	-1.37634	1.24999e-10	4.1764e-09	14.6488	NM_024412	Clcnka	chloride channel protein ClC-Ka	chr4	141384610	141398706	-
A_51_P210732	-1.90069	1.24993e-10	4.1764e-09	14.6488	NM_134234	Vmn1r82	vomeronasal 1 receptor 82	chr7	12304804	12305719	+
A_55_P1984272	-1.11609	1.25877e-10	4.20172e-09	14.6416	ENSMUST00000062642	NA	NA	NA	NA	NA	NA
A_66_P100765	-2.05273	1.26075e-10	4.20429e-09	14.6399	NM_001286396	Dao	D-amino-acid oxidase isoform 1	chr5	114004807	114025675	+
A_52_P650180	1.08386	1.28496e-10	4.28097e-09	14.6203	NM_145469	Nipal2	NIPA-like protein 2	chr15	34572798	34678706	-
A_55_P2169227	1.29568	1.2908e-10	4.29081e-09	14.6156	NM_177716	Ccdc184	coiled-coil domain-containing protein 184	chr15	98167805	98170134	+
A_55_P2062743	-1.48778	1.29161e-10	4.29081e-09	14.615	NM_001165919	Majin	membrane-anchored junction protein	chr19	6184409	6224219	+
A_55_P2312783	1.41355	1.29061e-10	4.29081e-09	14.6158	AK050884	NA	NA	NA	NA	NA	NA
A_52_P574945	1.97549	1.29623e-10	4.30208e-09	14.6113	AK048993	NA	NA	NA	NA	NA	NA
A_55_P1968993	-1.2569	1.298e-10	4.30385e-09	14.6099	XM_001004798	NA	NA	NA	NA	NA	NA
A_55_P1981110	-1.08069	1.30157e-10	4.31111e-09	14.6071	NM_199222	Lman1l	protein ERGIC-53-like precursor	chr9	57607032	57620774	-
A_55_P2022288	-1.12534	1.30265e-10	4.31111e-09	14.6062	NM_001270542	Scgb1b7	androgen-binding protein-like precursor	chr7	31712664	31713980	+
A_55_P1955172	-1.23541	1.31202e-10	4.338e-09	14.5988	AK142435	NA	NA	NA	NA	NA	NA
A_55_P2009329	-2.06636	1.31654e-10	4.3488e-09	14.5953	NR_033633	Gm8709	0	chr10	26673445	26674651	-
A_51_P111962	1.57765	1.32107e-10	4.35966e-09	14.5917	NM_001141922	Bean1	protein BEAN1 isoform a	chr8	104170512	104219097	+
A_55_P2014395	-1.57617	1.32782e-10	4.37473e-09	14.5864	NM_146830	Olfr44	olfactory receptor 44	chr9	39484203	39493988	-
A_55_P2070794	-2.32472	1.32814e-10	4.37473e-09	14.5862	NM_178897	Tyw1	S-adenosyl-L-methionine-dependent tRNA 4-demethylwyosine synthase isoform 2	chr5	130255618	130285386	+
A_55_P2133546	-1.8596	1.32958e-10	4.37534e-09	14.5851	ENSMUST00000125913	NA	NA	NA	NA	NA	NA
A_55_P2178272	-1.2827	1.33631e-10	4.39334e-09	14.5799	AK157551	NA	NA	NA	NA	NA	NA
A_51_P409039	1.27482	1.33816e-10	4.39526e-09	14.5784	NM_053119	Echs1	enoyl-CoA hydratase, mitochondrial precursor	chr7	140105722	140116423	-
A_51_P425962	-1.07895	1.33941e-10	4.39526e-09	14.5775	NM_010158	Khdrbs3	KH domain-containing, RNA-binding, signal transduction-associated protein 3	chr15	68928419	69093518	+
A_55_P2184434	-1.12313	1.34697e-10	4.41489e-09	14.5717	NM_010136	Eomes	eomesodermin homolog isoform 1	chr9	118478188	118486132	+
A_55_P2063608	-1.20674	1.34792e-10	4.41489e-09	14.5709	ENSMUST00000103655	NA	NA	NA	NA	NA	NA
A_52_P425734	-1.53721	1.35285e-10	4.42534e-09	14.5672	NM_145146	Afm	afamin precursor	chr5	90518948	90553544	+
A_55_P1988093	-1.73765	1.35365e-10	4.42534e-09	14.5666	XR_390928	NA	NA	NA	NA	NA	NA
A_52_P620448	1.26741	1.35971e-10	4.44101e-09	14.562	NM_010750	Mab21l1	protein mab-21-like 1	chr3	55782509	55785287	+
A_52_P117408	-1.30864	1.38349e-10	4.51445e-09	14.5441	NM_009375	Tg	thyroglobulin precursor	chr15	66670769	66850720	+
A_52_P331981	2.22621	1.39112e-10	4.5351e-09	14.5384	NM_011775	Zp2	zona pellucida sperm-binding protein 2 precursor	chr7	120132360	120145290	-
A_51_P391764	-0.777727	1.39329e-10	4.53794e-09	14.5368	NM_028763	Cbx6	chromobox protein homolog 6	chr15	79823897	79834333	-
A_52_P207335	0.860539	1.39668e-10	4.54475e-09	14.5343	NM_025944	Tmem246	transmembrane protein 246	chr4	49584505	49597870	-
A_55_P2037919	-2.18906	1.39886e-10	4.54759e-09	14.5327	XM_006526529	NA	NA	NA	NA	NA	NA
A_55_P2045976	-1.08435	1.40828e-10	4.57397e-09	14.5257	GU599378	NA	NA	NA	NA	NA	NA
A_55_P1967168	-1.58375	1.40979e-10	4.57463e-09	14.5246	NM_172668	Lrp4	low-density lipoprotein receptor-related protein 4 isoform 1 precursor	chr2	91457530	91513901	+
A_52_P343627	-1.506	1.41451e-10	4.58567e-09	14.5212	NM_022020	Rbp7	retinoid-binding protein 7	chr4	149449701	149454968	-
A_55_P1966690	1.04516	1.42748e-10	4.62343e-09	14.5118	NM_021282	Cyp2e1	cytochrome P450 2E1	chr7	140763831	140774977	+
A_55_P2112111	1.00576	1.43195e-10	4.63361e-09	14.5085	NM_009458	Ube2b	ubiquitin-conjugating enzyme E2 B	chr11	51985145	52000466	-
A_55_P2076635	1.01448	1.43541e-10	4.6405e-09	14.506	NM_001284414	Vps25	vacuolar protein-sorting-associated protein 25 isoform 4	chr11	101253706	101258047	+
A_52_P585751	1.15753	1.44498e-10	4.6671e-09	14.4992	NM_029364	Gns	N-acetylglucosamine-6-sulfatase precursor	chr10	121365089	121397245	+
A_51_P161874	0.981027	1.46242e-10	4.71907e-09	14.4868	NM_027212	Med30	mediator of RNA polymerase II transcription subunit 30	chr15	52712444	52730431	+
A_55_P2141938	1.32423	1.46788e-10	4.73232e-09	14.4829	NR_027875	1810058I24Rik	0	chr6	35252731	35262059	+
A_51_P445422	-1.43712	1.47033e-10	4.73585e-09	14.4812	NM_146598	Olfr695	olfactory receptor 695	chr7	106713731	106716345	-
A_51_P131164	2.12906	1.47373e-10	4.74243e-09	14.4788	NM_027728	Enkur	enkurin	chr2	21180730	21205365	-
A_52_P257812	1.01996	1.47518e-10	4.74272e-09	14.4778	NM_008509	Lpl	lipoprotein lipase precursor	chr8	68880554	68906932	+
A_51_P418168	2.37347	1.49706e-10	4.80863e-09	14.4626	NM_029103	Manf	mesencephalic astrocyte-derived neurotrophic factor precursor	chr9	106887414	106891938	-
A_55_P2362391	2.59823	1.50031e-10	4.81464e-09	14.4604	NR_015604	E130112N10Rik	0	chr6	125231275	125239934	+
A_55_P2129047	-1.12411	1.51808e-10	4.8672e-09	14.4482	NM_001290755	Tlr7	toll-like receptor 7 isoform a precursor	chrX	167304925	167330571	-
A_55_P1958951	1.32299	1.52428e-10	4.8826e-09	14.444	ENSMUST00000091023	NA	NA	NA	NA	NA	NA
A_55_P1979356	-0.636892	1.52855e-10	4.89177e-09	14.4411	NM_001039147	Morf4l1	mortality factor 4-like protein 1 isoform a	chr9	90091668	90114820	-
A_52_P9260	-1.07892	1.53397e-10	4.90463e-09	14.4375	NM_001024512	Fam149b	protein FAM149B1 isoform 1	chr14	20348161	20383491	+
A_52_P640922	1.83473	1.55715e-10	4.97265e-09	14.422	NM_177577	Dcdc2a	doublecortin domain-containing protein 2 isoform 1	chr13	25056003	25210706	+
A_55_P2167274	-2.03925	1.55809e-10	4.97265e-09	14.4214	NM_001190483	Pcsk5	proprotein convertase subtilisin/kexin type 5 isoform 1 preproprotein	chr19	17432313	17837632	-
A_52_P641849	1.22173	1.56018e-10	4.97477e-09	14.42	NM_027143	Khnyn	protein KHNYN	chr14	55884941	55898780	+
A_55_P1955627	1.31131	1.56946e-10	4.99981e-09	14.4139	NM_001114385	Chrdl1	chordin-like protein 1 isoform 1 precursor	chrX	143285673	143394262	-
A_55_P2079679	-1.32255	1.58576e-10	5.0431e-09	14.4032	NM_172124	B3gat2	galactosylgalactosylxylosylprotein 3-beta-glucuronosyltransferase 2 precursor	chr1	23761925	23847858	+
A_55_P2123331	-1.2405	1.58594e-10	5.0431e-09	14.4031	NM_029746	Cog2	conserved oligomeric Golgi complex subunit 2	chr8	124520766	124552007	+
A_51_P402403	-1.67361	1.59035e-10	5.04709e-09	14.4002	NM_134220	Vmn1r198	vomeronasal 1 receptor 198	chr13	22354345	22355248	+
A_55_P2034265	-1.57764	1.59154e-10	5.04709e-09	14.3994	NM_028130	Zfp157	zinc finger protein 157	chr5	138441475	138460694	+
A_65_P18993	1.26759	1.59002e-10	5.04709e-09	14.4004	ENSMUST00000032443	NA	NA	NA	NA	NA	NA
A_55_P2404803	-1.59491	1.59646e-10	5.05812e-09	14.3962	NR_110486	9230116L04Rik	0	chr12	79088704	79103939	-
A_55_P2024313	0.784541	1.60469e-10	5.07959e-09	14.3909	XR_386240	NA	NA	NA	NA	NA	NA
A_51_P222115	-1.45103	1.60998e-10	5.0917e-09	14.3875	NM_001011840	Olfr1463	olfactory receptor 1463	chr19	13234251	13235184	+
A_55_P2085485	-1.99951	1.61549e-10	5.10451e-09	14.384	NM_022654	Pidd1	p53-induced death domain-containing protein 1	chr7	141438514	141443355	-
A_55_P2062523	-1.32596	1.62311e-10	5.12394e-09	14.3792	NM_001290395	Awat2	acyl-CoA wax alcohol acyltransferase 2 isoform 2	chrX	100402221	100442717	-
A_55_P2134587	-1.05139	1.63281e-10	5.14993e-09	14.373	NM_001085517	Gm5132	uncharacterized protein LOC333452	chrX	9571959	9572391	-
A_51_P213030	-1.18826	1.63609e-10	5.1556e-09	14.3709	NM_134147	Macrod1	O-acetyl-ADP-ribose deacetylase MACROD1	chr19	7056767	7198062	+
A_51_P245525	0.731226	1.65324e-10	5.20494e-09	14.3602	ENSMUST00000082414	NA	NA	NA	NA	NA	NA
A_51_P118650	0.717376	1.65717e-10	5.21263e-09	14.3577	NM_031392	Wdr6	WD repeat-containing protein 6	chr9	108572312	108578670	-
A_55_P1961466	-1.1581	1.66055e-10	5.21856e-09	14.3556	NM_010024	Dct	L-dopachrome tautomerase precursor	chr14	118012789	118052246	-
A_52_P444162	0.989752	1.66637e-10	5.23213e-09	14.352	NM_017382	Rab11a	ras-related protein Rab-11A	chr9	64715299	64737756	-
A_51_P485651	1.48273	1.68195e-10	5.27632e-09	14.3424	NM_001166497	Zfp983	zinc finger protein 983	chr17	21650610	21664966	+
A_55_P2081652	-1.42725	1.69312e-10	5.30659e-09	14.3355	NM_178028	Galp	galanin-like peptide precursor	chr7	6197089	6216137	+
A_55_P1956288	1.97288	1.69753e-10	5.31561e-09	14.3329	TC1760984	NA	NA	NA	NA	NA	NA
A_55_P2011355	-1.28505	1.71822e-10	5.37561e-09	14.3203	XM_006526935	NA	NA	NA	NA	NA	NA
A_51_P249363	1.14253	1.72215e-10	5.38306e-09	14.318	NR_045806	4930417O22Rik	0	chr11	101952420	101960574	+
A_66_P103818	2.04962	1.73579e-10	5.4184e-09	14.3098	NM_007922	Elk1	ETS domain-containing protein Elk-1	chrX	20933394	20950608	-
A_51_P227679	-1.64512	1.73656e-10	5.4184e-09	14.3094	NM_008070	Gabrb2	gamma-aminobutyric acid receptor subunit beta-2 precursor	chr11	42419756	42632591	+
A_55_P1987196	-1.11861	1.74571e-10	5.44208e-09	14.304	NM_001123367	Gm3448	t-complex-associated testis expressed 3-like	chr17	14995782	15010184	-
A_55_P2271058	-1.30651	1.74808e-10	5.44463e-09	14.3026	AF032130	NA	NA	NA	NA	NA	NA
A_52_P635015	-1.92273	1.76359e-10	5.48804e-09	14.2934	NM_027677	Gpr39	G-protein coupled receptor 39	chr1	125676995	125873861	+
A_65_P03728	1.09306	1.76733e-10	5.48989e-09	14.2912	NM_009177	St3gal1	CMP-N-acetylneuraminate-beta-galactosamide- alpha-2,3-sialyltransferase 1	chr15	67102874	67176882	-
A_51_P219160	-3.33737	1.76638e-10	5.48989e-09	14.2918	ENSMUST00000113046	NA	NA	NA	NA	NA	NA
A_55_P2005764	-1.34011	1.77522e-10	5.5095e-09	14.2866	NM_001243104	Gm6408	predicted gene 6408	chr5	146481942	146484702	+
A_55_P1984337	-1.01759	1.78625e-10	5.53531e-09	14.2802	NM_007927	Emd	emerin	chrX	74254686	74257893	+
A_55_P2029650	-1.722	1.78751e-10	5.53531e-09	14.2795	NM_001039095	Glt6d1	glycosyltransferase 6 domain-containing protein 1 precursor	chr2	25793966	25815836	-
A_65_P17417	-1.47313	1.78988e-10	5.53531e-09	14.2781	ENSMUST00000153836	NA	NA	NA	NA	NA	NA
A_55_P2322981	-1.24587	1.78894e-10	5.53531e-09	14.2787	AK144254	NA	NA	NA	NA	NA	NA
A_55_P2163404	1.07768	1.79661e-10	5.54629e-09	14.2743	ENSMUST00000081993	NA	NA	NA	NA	NA	NA
A_55_P2182911	1.49029	1.79618e-10	5.54629e-09	14.2745	XM_006522809	NA	NA	NA	NA	NA	NA
A_66_P136813	0.991236	1.80441e-10	5.56145e-09	14.2698	NR_033803	6030408B16Rik	0	chr15	101293211	101297426	+
A_55_P2147542	-1.49994	1.80495e-10	5.56145e-09	14.2695	NM_172704	Dnajc11	dnaJ homolog subfamily C member 11	chr4	151933719	151981959	+
A_66_P102910	2.04488	1.8063e-10	5.56145e-09	14.2687	NM_009038	Rcvrn	recoverin	chr11	67695325	67703355	+
A_55_P2030662	1.13941	1.81105e-10	5.57118e-09	14.266	NM_001177943	Eda	ectodysplasin-A isoform 8	chrX	99975605	100400760	+
A_55_P2095794	0.897315	1.81466e-10	5.57737e-09	14.2639	NM_007964	Evi5	ecotropic viral integration site 5 protein	chr5	107744794	107875107	-
A_55_P2326582	-1.55963	1.81757e-10	5.58139e-09	14.2623	AK017527	NA	NA	NA	NA	NA	NA
A_55_P2167240	-1.20264	1.82237e-10	5.5838e-09	14.2596	NM_133690	Atp1b4	protein ATP1B4 isoform 1	chrX	38316121	38336784	+
A_55_P2072095	3.37392	1.82132e-10	5.5838e-09	14.2602	NM_001033366	Dpcr1	diffuse panbronchiolitis critical region protein 1 homolog precursor	chr17	35635754	35643695	-
A_55_P2154263	1.79266	1.82315e-10	5.5838e-09	14.2591	AK157710	NA	NA	NA	NA	NA	NA
A_51_P382925	2.29347	1.8276e-10	5.59252e-09	14.2566	NM_010175	Fadd	FAS-associated death domain protein	chr7	144578322	144582436	-
A_66_P133204	0.785813	1.84153e-10	5.63021e-09	14.2488	ENSMUST00000094300	NA	NA	NA	NA	NA	NA
A_51_P148494	1.27106	1.84955e-10	5.64979e-09	14.2443	NM_029788	Rnft1	RING finger and transmembrane domain-containing protein 1	chr11	86484656	86499007	+
A_66_P103232	-1.64344	1.86471e-10	5.68874e-09	14.2358	ENSMUST00000103366	NA	NA	NA	NA	NA	NA
A_66_P129940	-1.30837	1.86556e-10	5.68874e-09	14.2354	XR_382926	NA	NA	NA	NA	NA	NA
A_55_P1989673	1.4511	1.87875e-10	5.72395e-09	14.2281	NM_033314	Slco2a1	solute carrier organic anion transporter family member 2A1	chr9	103008488	103087849	+
A_55_P1990870	-1.87934	1.88502e-10	5.73804e-09	14.2246	ENSMUST00000034133	NA	NA	NA	NA	NA	NA
A_55_P2006208	1.32965	1.8989e-10	5.77528e-09	14.2171	NR_003248	Foxl2os	0	chr9	98949154	98955310	-
A_55_P2164253	1.9745	1.90477e-10	5.78808e-09	14.2139	NM_177674	Cfap74	cilia- and flagella-associated protein 74 isoform 1	chr4	155409189	155443110	+
A_55_P2063654	-2.25951	1.91309e-10	5.80831e-09	14.2094	NM_001012323	Mup20	major urinary protein 20 precursor	chr4	62050234	62054117	-
A_55_P2016119	1.12945	1.91841e-10	5.81939e-09	14.2065	NM_011890	Sgcb	beta-sarcoglycan	chr5	73632748	73647731	-
A_52_P52303	-2.30915	1.92747e-10	5.8418e-09	14.2016	NM_001131020	Gfap	glial fibrillary acidic protein isoform 1	chr11	102890165	102897200	-
A_52_P506871	-1.78655	1.93006e-10	5.84458e-09	14.2003	NM_172806	Btbd7	BTB/POZ domain-containing protein 7	chr12	102784647	102878406	-
A_55_P1961325	-1.47241	1.95708e-10	5.92127e-09	14.1859	ENSMUST00000121170	NA	NA	NA	NA	NA	NA
A_52_P366932	1.14965	1.9703e-10	5.95612e-09	14.1789	NM_010301	Gna11	guanine nucleotide-binding protein subunit alpha-11	chr10	81528731	81545046	-
A_55_P2435563	-1.8352	1.974e-10	5.96212e-09	14.177	NM_001177630	Etl4	sickle tail protein isoform d	chr2	20519512	20810535	+
A_55_P2176345	0.809171	1.97744e-10	5.96734e-09	14.1752	NM_011967	Psma5	proteasome subunit alpha type-5	chr3	108256925	108279952	+
A_51_P194658	-1.3886	1.98018e-10	5.97046e-09	14.1738	NM_010294	Gk2	glycerol kinase 2	chr5	97455160	97457008	-
A_51_P483878	-1.49214	1.98738e-10	5.987e-09	14.17	NM_053134	Pcdhb9	protocadherin beta 9	chr18	37400854	37403909	+
A_51_P254583	1.09239	1.99279e-10	5.99811e-09	14.1672	NM_172291	Foxred1	FAD-dependent oxidoreductase domain-containing protein 1 isoform 1	chr9	35204220	35211055	-
A_52_P71105	1.03249	2.001e-10	6.01247e-09	14.163	NM_133210	Sertad3	SERTA domain-containing protein 3	chr7	27473839	27477364	+
A_51_P195483	0.977452	2.00098e-10	6.01247e-09	14.163	NM_180600	Ube2q2	ubiquitin-conjugating enzyme E2 Q2	chr9	55149368	55207529	+
A_55_P2168346	-1.13648	2.01027e-10	6.02535e-09	14.1582	NM_207275	Banf2	barrier-to-autointegration factor-like protein	chr2	144033101	144073977	+
A_55_P2164534	-1.35322	2.01108e-10	6.02535e-09	14.1578	NM_029766	Dtl	denticleless protein homolog isoform 1	chr1	191537355	191575544	-
A_55_P2053439	-1.61719	2.01355e-10	6.02535e-09	14.1565	NM_008412	Ivl	involucrin	chr3	92570899	92573735	-
A_55_P2115119	-0.927733	2.01177e-10	6.02535e-09	14.1574	NM_027187	Rnaseh2a	ribonuclease H2 subunit A	chr8	84956609	84966011	-
A_55_P2164998	-1.27423	2.01391e-10	6.02535e-09	14.1563	ENSMUST00000165299	NA	NA	NA	NA	NA	NA
A_55_P2064976	1.0719	2.04397e-10	6.1077e-09	14.141	NR_028384	4930528A17Rik	0	chr4	21846326	21848448	-
A_55_P2078830	0.942953	2.04494e-10	6.1077e-09	14.1405	BC080727	NA	NA	NA	NA	NA	NA
A_55_P2005903	0.812479	2.04704e-10	6.10874e-09	14.1395	NM_008500	Lhx6	LIM/homeobox protein Lhx6 isoform 1	chr2	36081952	36105408	-
A_55_P2022048	-1.7381	2.05221e-10	6.11895e-09	14.1368	NM_146795	Olfr812	olfactory receptor 812	chr10	129842107	129843040	-
A_52_P161630	1.508	2.05826e-10	6.13175e-09	14.1338	NM_145933	St6gal1	beta-galactoside alpha-2,6-sialyltransferase 1	chr16	23224739	23360350	+
A_55_P1959585	-2.35586	2.06033e-10	6.13268e-09	14.1328	ENSMUST00000027895	NA	NA	NA	NA	NA	NA
A_51_P334979	-1.04824	2.07026e-10	6.15701e-09	14.1278	NM_001277944	Apoc2	apolipoprotein C-II precursor	chr7	19671578	19677941	-
A_66_P120707	-1.15662	2.07888e-10	6.1721e-09	14.1235	NM_175367	Ston2	stonin-2	chr12	91633008	91786436	-
A_52_P121015	1.27076	2.0777e-10	6.1721e-09	14.1241	AK019747	NA	NA	NA	NA	NA	NA
A_55_P2147402	-2.90408	2.10251e-10	6.2184e-09	14.1118	NR_045866	Gm6116	0	chr5	74949193	74966368	+
A_55_P2090943	-1.67363	2.10119e-10	6.2184e-09	14.1125	NM_001080948	Larp4	la-related protein 4 isoform 2	chr15	99970064	100016358	+
A_51_P403413	-1.5534	2.10337e-10	6.2184e-09	14.1114	NM_053131	Pcdhb6	protocadherin beta 6 precursor	chr18	37334027	37336346	+
A_51_P366672	1.84024	2.10156e-10	6.2184e-09	14.1123	NM_153170	Slc36a2	proton-coupled amino acid transporter 2	chr11	55158467	55185077	-
A_52_P373893	1.3998	2.10129e-10	6.2184e-09	14.1124	ENSMUST00000000544	NA	NA	NA	NA	NA	NA
A_55_P2118575	-1.1849	2.10557e-10	6.21963e-09	14.1103	NM_054089	Tgs1	trimethylguanosine synthase	chr4	3574878	3616623	+
A_55_P2181542	-1.45008	2.11745e-10	6.24943e-09	14.1045	NM_016771	Sult1d1	sulfotransferase 1 family member D1	chr5	87554649	87569006	-
A_66_P135147	1.88307	2.1198e-10	6.25109e-09	14.1034	AK085632	NA	NA	NA	NA	NA	NA
A_51_P167597	-0.964243	2.12416e-10	6.25866e-09	14.1012	NP063612	NA	NA	NA	NA	NA	NA
A_52_P562267	-2.10691	2.13446e-10	6.2837e-09	14.0962	NM_001033819	9130409I23Rik	uncharacterized protein LOC619326	chr1	181051236	181060667	+
A_55_P1958857	2.42513	2.14653e-10	6.31091e-09	14.0904	NM_001159631	Nek6	serine/threonine-protein kinase Nek6	chr2	38511875	38587490	+
A_52_P470401	1.65604	2.14732e-10	6.31091e-09	14.09	NM_025708	Tmem186	transmembrane protein 186	chr16	8633730	8637701	-
A_55_P2051849	0.976616	2.17006e-10	6.37239e-09	14.0791	NM_001291056	Snap25	synaptosomal-associated protein 25 isoform b	chr2	136713449	136782428	+
A_55_P2039284	-0.809769	2.18506e-10	6.41105e-09	14.072	NM_013560	Hspb1	heat shock protein beta-1	chr5	135887918	135889563	+
A_55_P2168663	-0.966966	2.19221e-10	6.42661e-09	14.0686	NM_007507	Atp5k	ATP synthase subunit e, mitochondrial	chr5	108433252	108434378	-
A_55_P2140780	-1.464	2.20693e-10	6.43128e-09	14.0617	NM_030179	Clip4	CAP-Gly domain-containing linker protein 4 isoform 1	chr17	71781946	71858351	+
A_51_P161890	2.10158	2.20496e-10	6.43128e-09	14.0626	NM_010189	Fcgrt	IgG receptor FcRn large subunit p51 precursor	chr7	45092992	45103822	-
A_55_P1978261	-1.61244	2.20889e-10	6.43128e-09	14.0608	NM_001085412	Gm13078	novel protein similar to preferentially expressed antigen in melanoma-like family (Pramel)	chr4	143719450	143729158	+
A_51_P382121	1.18558	2.20713e-10	6.43128e-09	14.0616	NM_145517	Ormdl1	ORM1-like protein 1	chr1	53297094	53310245	+
A_55_P2000439	-1.48746	2.20707e-10	6.43128e-09	14.0617	NM_001081306	Ptprz1	receptor-type tyrosine-protein phosphatase zeta isoform 3 precursor	chr6	22875501	23052916	+
A_55_P2168497	0.977027	2.21038e-10	6.43128e-09	14.0601	NM_016981	Slc9a1	sodium/hydrogen exchanger 1	chr4	133369771	133423698	+
A_55_P2061243	-1.32432	2.20974e-10	6.43128e-09	14.0604	TC1651499	NA	NA	NA	NA	NA	NA
A_51_P301621	-1.08823	2.20086e-10	6.43128e-09	14.0646	AK018435	NA	NA	NA	NA	NA	NA
A_55_P2111483	1.38008	2.20897e-10	6.43128e-09	14.0608	ENSMUST00000182163	NA	NA	NA	NA	NA	NA
A_51_P199778	-1.86444	2.21811e-10	6.44839e-09	14.0565	XR_391644	NA	NA	NA	NA	NA	NA
A_55_P2240161	-1.25969	2.24288e-10	6.51498e-09	14.045	NR_040279	Dlx4os	0	chr11	95145052	95159047	+
A_55_P1964408	-1.58902	2.24724e-10	6.51748e-09	14.043	NM_001289782	Cryab	alpha-crystallin B chain	chr9	50751324	50756635	+
A_51_P448664	1.69461	2.24747e-10	6.51748e-09	14.0429	NM_011539	Tbxas1	thromboxane-A synthase	chr6	38918985	39084579	+
A_55_P2172096	-1.26349	2.25996e-10	6.53877e-09	14.0372	NM_008559	Mc1r	melanocyte-stimulating hormone receptor	chr8	123407081	123410744	+
A_55_P2150025	1.34224	2.25892e-10	6.53877e-09	14.0377	NM_134150	Otub1	ubiquitin thioesterase OTUB1	chr19	7198205	7206284	-
A_55_P1970695	-1.19846	2.26043e-10	6.53877e-09	14.037	ENSMUST00000028668	NA	NA	NA	NA	NA	NA
A_66_P133255	1.0348	2.26293e-10	6.54058e-09	14.0358	AK076352	NA	NA	NA	NA	NA	NA
A_55_P1975140	-2.03022	2.26752e-10	6.54843e-09	14.0337	NM_001111030	Acvr1c	activin receptor type-1C isoform 1 precursor	chr2	58267452	58357758	-
A_55_P2329680	1.03182	2.27692e-10	6.57014e-09	14.0295	XM_006514046	NA	NA	NA	NA	NA	NA
A_52_P88529	-1.85638	2.28885e-10	6.59366e-09	14.0241	NM_153420	Pxylp1	2-phosphoxylose phosphatase 1	chr9	96823342	96889474	-
A_55_P1985925	-1.15647	2.28835e-10	6.59366e-09	14.0243	ENSMUST00000151080	NA	NA	NA	NA	NA	NA
A_52_P179309	1.00499	2.29401e-10	6.60307e-09	14.0217	NM_016886	Gria3	glutamate receptor 3 isoform a precursor	chrX	41401300	41678601	+
A_55_P2143802	-1.59169	2.30167e-10	6.61966e-09	14.0183	TC1711829	NA	NA	NA	NA	NA	NA
A_52_P574653	2.81106	2.32034e-10	6.6624e-09	14.0099	NM_007544	Bid	BH3-interacting domain death agonist	chr6	120893118	120916820	-
A_51_P361348	-1.31943	2.31914e-10	6.6624e-09	14.0105	TC1600644	NA	NA	NA	NA	NA	NA
A_66_P126300	-1.31474	2.3288e-10	6.68119e-09	14.0062	NM_029017	Mrpl47	39S ribosomal protein L47, mitochondrial	chr3	32727496	32736755	-
A_55_P1982490	-1.70799	2.33567e-10	6.6954e-09	14.0031	AK077156	NA	NA	NA	NA	NA	NA
A_55_P2341468	-0.911071	2.34007e-10	6.70251e-09	14.0012	NM_001172123	Rbms3	RNA-binding motif, single-stranded-interacting protein 3 isoform 1	chr9	116572746	117252483	-
A_51_P490747	-1.58495	2.34298e-10	6.70533e-09	13.9999	NM_001286641	AI593442	uncharacterized protein C11orf87 homolog precursor	chr9	52673031	52679780	-
A_52_P117999	1.34264	2.34637e-10	6.70954e-09	13.9984	NM_001040396	Selt	selenoprotein T precursor	chr3	58576657	58593546	+
A_55_P2054882	-1.02166	2.36107e-10	6.74605e-09	13.9919	ENSMUST00000060956	NA	NA	NA	NA	NA	NA
A_55_P1955084	-1.38116	2.3674e-10	6.75861e-09	13.9892	NM_001085538	Gm11757	uncharacterized protein LOC623272	chr4	73887065	73891080	-
A_55_P2112605	-1.25562	2.38192e-10	6.78896e-09	13.9828	NM_001105184	Vmn2r71	vomeronasal receptor Vmn2r71 precursor	chr7	85615461	85624547	+
A_55_P2124641	1.21152	2.38167e-10	6.78896e-09	13.983	ENSMUST00000141333	NA	NA	NA	NA	NA	NA
A_51_P268069	-1.33957	2.38842e-10	6.80193e-09	13.98	NM_009189	Six1	homeobox protein SIX1	chr12	73041826	73046712	-
A_51_P164207	0.974256	2.40205e-10	6.83517e-09	13.9741	NM_011842	Mta2	metastasis-associated protein MTA2	chr19	8941919	8952300	+
A_55_P2178203	0.770337	2.42646e-10	6.89339e-09	13.9637	NM_001291146	Derl2	derlin-2 isoform b	chr11	71007439	71019841	-
A_52_P618009	-1.77078	2.42601e-10	6.89339e-09	13.9639	NM_175517	Fam221b	protein FAM221B	chr4	43659621	43668859	-
A_52_P518182	-2.36016	2.44255e-10	6.92864e-09	13.9569	NM_133853	Magi3	membrane-associated guanylate kinase, WW and PDZ domain-containing protein 3 isoform 2	chr3	104013264	104220406	-
A_55_P2160168	-1.94854	2.44284e-10	6.92864e-09	13.9567	NM_011164	Prl	prolactin isoform 1 precursor	chr13	27057569	27065203	+
A_51_P461822	-1.09746	2.45011e-10	6.94363e-09	13.9537	NM_009300	Svs4	seminal vesicle secretory protein 4 precursor	chr2	164275955	164278307	-
A_55_P2228307	-1.49144	2.45253e-10	6.94486e-09	13.9526	NR_045344	4933440J02Rik	0	chr10	111586718	111594273	-
A_52_P159885	1.35928	2.47174e-10	6.99358e-09	13.9446	NM_001024922	Ddx49	probable ATP-dependent RNA helicase DDX49	chr8	70292865	70302452	-
A_55_P2055404	0.780468	2.47836e-10	7.00663e-09	13.9418	NM_133895	Slc15a4	solute carrier family 15 member 4	chr5	127595665	127617392	-
A_55_P2038412	-1.31607	2.49208e-10	7.03973e-09	13.9361	NM_133240	Acot8	acyl-coenzyme A thioesterase 8	chr2	164792767	164804881	-
A_51_P316199	-1.25457	2.51908e-10	7.11025e-09	13.925	NM_054090	Olfr73	olfactory receptor 73	chr2	88034195	88035137	-
A_55_P2169029	1.75465	2.52439e-10	7.11947e-09	13.9228	NM_207235	Olfr358	olfactory receptor 358	chr2	37004619	37005612	-
A_55_P2022870	-1.17022	2.53556e-10	7.1452e-09	13.9182	AK163669	NA	NA	NA	NA	NA	NA
A_55_P2181963	1.94903	2.54135e-10	7.15574e-09	13.9159	NM_001164202	Gm8369	membrane-spanning 4-domains, subfamily A, member 4-like	chr19	11492037	11512577	+
A_52_P574158	-1.48192	2.55905e-10	7.19978e-09	13.9087	NR_040519	Sox5os3	0	chr6	144672867	144693832	+
A_55_P1965298	1.39522	2.56144e-10	7.20069e-09	13.9077	NM_001099302	Gm5640	melanoma associated antigen (mutated) 1-like	chrX	74639118	74645635	-
A_55_P2088237	-1.45601	2.58934e-10	7.27326e-09	13.8965	NM_010009	Cyp27b1	25-hydroxyvitamin D-1 alpha hydroxylase, mitochondrial	chr10	127048245	127053006	+
A_51_P363960	-2.34845	2.60498e-10	7.31133e-09	13.8903	NM_146308	Olfr1356	olfactory receptor 1356	chr10	78846950	78847913	-
A_55_P1963309	1.56599	2.61229e-10	7.32594e-09	13.8874	NM_013716	G3bp1	ras GTPase-activating protein-binding protein 1	chr11	55469751	55500887	+
A_55_P2110435	-1.43123	2.61602e-10	7.33052e-09	13.8859	NM_177758	Zscan20	zinc finger and SCAN domain-containing protein 20	chr4	128583538	128610098	-
A_55_P1983368	-1.206	2.6292e-10	7.36156e-09	13.8807	NM_001162533	Sh3d21	SH3 domain-containing protein 21 isoform 1	chr4	126150601	126163341	-
A_55_P1999349	-0.667108	2.64199e-10	7.38552e-09	13.8757	NM_027722	Nudt4	diphosphoinositol polyphosphate phosphohydrolase 2	chr10	95547006	95564167	-
A_55_P1985633	-1.19291	2.6405e-10	7.38552e-09	13.8763	AK153375	NA	NA	NA	NA	NA	NA
A_65_P03197	-1.65591	2.67585e-10	7.47419e-09	13.8625	NM_001199556	AW551984	BCSC-1	chr9	39587395	39603652	-
A_52_P420466	2.69567	2.67837e-10	7.47525e-09	13.8616	NM_175660	Hist1h2ab	histone H2A type 1	chr13	23751087	23751592	+
A_51_P237752	-0.540122	2.69353e-10	7.51154e-09	13.8557	NM_008986	Ptrf	polymerase I and transcript release factor	chr11	100956735	100970617	-
A_52_P252258	1.62978	2.70042e-10	7.52476e-09	13.8531	NM_013871	Mapk12	mitogen-activated protein kinase 12	chr15	89130583	89140703	-
A_55_P2013336	1.36169	2.70768e-10	7.53897e-09	13.8503	NM_010790	Melk	maternal embryonic leucine zipper kinase	chr4	44300916	44364675	+
A_51_P407193	-1.54759	2.71151e-10	7.54136e-09	13.8488	NM_133840	Clp1	polyribonucleotide 5'-hydroxyl-kinase Clp1	chr2	84723121	84727268	-
A_51_P251357	-0.744974	2.71502e-10	7.54136e-09	13.8475	NM_016748	Ctps	CTP synthase 1	chr4	120539867	120570276	-
A_55_P2148171	-1.5982	2.71437e-10	7.54136e-09	13.8478	NM_001243306	Ncmap	noncompact myelin-associated protein isoform 2	chr4	135369576	135398227	-
A_52_P250578	1.48725	2.722e-10	7.55473e-09	13.8449	ENSMUST00000045054	NA	NA	NA	NA	NA	NA
A_51_P502422	1.3846	2.72749e-10	7.56396e-09	13.8428	NM_025790	Acot13	acyl-coenzyme A thioesterase 13	chr13	24817954	24831489	-
A_51_P371882	-0.963399	2.73024e-10	7.56557e-09	13.8417	NM_133744	Ccdc71	coiled-coil domain-containing protein 71	chr9	108460517	108465945	+
A_55_P2166960	-1.3362	2.77028e-10	7.67044e-09	13.8267	NM_027155	2310061N02Rik	uncharacterized protein LOC69661	chr16	88707170	88707962	-
A_51_P338317	1.7107	2.77809e-10	7.68598e-09	13.8238	NM_145491	Rhoq	rho-related GTP-binding protein RhoQ precursor	chr17	86963110	87000069	+
A_55_P2086716	-1.22703	2.78748e-10	7.69975e-09	13.8203	NM_146601	Olfr710	olfactory receptor 710	chr7	106944066	106948312	-
A_55_P1978336	-1.77373	2.78573e-10	7.69975e-09	13.8209	NM_001163572	Tmem170b	transmembrane protein 170B	chr13	41606215	41641357	+
A_55_P2140676	-1.72346	2.80426e-10	7.73998e-09	13.8141	NM_053103	Entpd7	ectonucleoside triphosphate diphosphohydrolase 7	chr19	43689688	43733853	+
A_55_P2140147	-0.749263	2.81048e-10	7.75102e-09	13.8118	NM_134034	Smek2	serine/threonine-protein phosphatase 4 regulatory subunit 3B	chr11	29172906	29220797	+
A_52_P452019	1.21529	2.82419e-10	7.78268e-09	13.8067	NM_001033173	Usp31	ubiquitin carboxyl-terminal hydrolase 31	chr7	121642020	121707253	-
A_66_P125847	-1.27517	2.83092e-10	7.79371e-09	13.8043	NM_139134	Chodl	chondrolectin precursor	chr16	78930947	78951728	+
A_52_P56634	2.32556	2.83265e-10	7.79371e-09	13.8036	NM_022012	Map3k11	mitogen-activated protein kinase kinase kinase 11	chr19	5689130	5702864	+
A_51_P243207	1.12304	2.83553e-10	7.79546e-09	13.8026	NM_175477	Zfp574	zinc finger protein 574	chr7	25077245	25083492	+
A_55_P2156186	-0.921426	2.84601e-10	7.81534e-09	13.7988	NM_153513	BC028528	uncharacterized protein C1orf54 homolog precursor	chr3	95884972	95891930	-
A_55_P1971630	-1.3059	2.84723e-10	7.81534e-09	13.7983	NM_028913	Zfp819	zinc finger protein 819	chr7	43607168	43618279	+
A_55_P2074942	1.17132	2.87313e-10	7.88022e-09	13.789	NM_010484	Slc6a4	sodium-dependent serotonin transporter	chr11	76998596	77032343	+
A_55_P2059524	-1.1374	2.89249e-10	7.92709e-09	13.782	ENSMUST00000103664	NA	NA	NA	NA	NA	NA
A_55_P2378827	0.948526	2.89562e-10	7.92944e-09	13.7809	AK047890	NA	NA	NA	NA	NA	NA
A_51_P323770	1.3841	2.89897e-10	7.93242e-09	13.7797	NM_183271	Wfdc15a	WAP four-disulfide core domain protein 15A precursor	chr2	164198871	164200117	-
A_51_P350403	-1.15851	2.90635e-10	7.94527e-09	13.7771	NM_009148	Exoc4	exocyst complex component 4	chr6	33249149	33972930	+
A_55_P2122953	1.4702	2.90822e-10	7.94527e-09	13.7764	NM_207133	Olfr741	olfactory receptor 741	chr14	50473056	50486395	+
A_52_P321831	1.46194	2.91683e-10	7.96256e-09	13.7733	NM_023511	Krtap3-1	keratin-associated protein 3-1	chr11	99566026	99566630	-
A_55_P1977653	-1.96514	2.92365e-10	7.97495e-09	13.7709	NM_001081390	Palld	palladin isoform 4	chr8	61515020	61902690	-
A_55_P2320283	1.15709	2.93397e-10	7.98439e-09	13.7673	NR_037996	Hmga2-ps1	0	chr1	176834623	176836133	-
A_55_P2091616	0.763039	2.93172e-10	7.98439e-09	13.7681	NM_172946	Krt222	keratin-like protein KRT222	chr11	99233097	99244067	-
A_52_P533265	1.93425	2.93266e-10	7.98439e-09	13.7677	NM_177711	Spata31d1d	putative spermatogenesis-associated protein 31D3	chr13	59725924	59731752	-
A_55_P2137406	1.0748	2.95451e-10	8.02151e-09	13.7601	NM_007527	Bax	apoptosis regulator BAX	chr7	45461694	45466898	-
A_55_P2109377	-0.811073	2.95314e-10	8.02151e-09	13.7606	NM_001174053	Camk2b	calcium/calmodulin-dependent protein kinase type II subunit beta isoform 1	chr11	5969665	6065748	-
A_55_P2041933	-1.51334	2.9541e-10	8.02151e-09	13.7602	XR_381114	NA	NA	NA	NA	NA	NA
A_55_P2070869	1.44286	3.00433e-10	8.15045e-09	13.7428	NM_008491	Lcn2	neutrophil gelatinase-associated lipocalin precursor	chr2	32384636	32387739	-
A_55_P2017038	0.716728	3.02022e-10	8.18718e-09	13.7373	NM_007624	Cbx3	chromobox protein homolog 3	chr6	51470615	51483704	+
A_51_P267441	-1.39728	3.03327e-10	8.21618e-09	13.7329	NM_025416	Them5	acyl-coenzyme A thioesterase THEM5	chr3	94342098	94347352	+
A_55_P2033344	-2.31231	3.04916e-10	8.25283e-09	13.7274	NM_001025286	Nkain2	sodium/potassium-transporting ATPase subunit beta-1-interacting protein 2 short isoform	chr10	31950578	32889915	-
A_55_P1956517	-0.794706	3.05908e-10	8.27326e-09	13.7241	NM_025593	Polr2l	DNA-directed RNA polymerases I, II, and III subunit RPABC5	chr7	141471859	141475153	-
A_55_P2052062	0.790656	3.06162e-10	8.27372e-09	13.7232	NM_010818	Cd200	OX-2 membrane glycoprotein precursor	chr16	45382134	45409053	-
A_55_P2121961	1.8117	3.08711e-10	8.33614e-09	13.7147	NM_008948	Psmc3	26S protease regulatory subunit 6A	chr2	91054015	91059438	+
A_55_P2022885	-2.08354	3.0929e-10	8.34534e-09	13.7127	NM_177899	Zfp866	zinc finger protein 866	chr8	69761323	69774911	-
A_66_P106231	1.2547	3.10556e-10	8.37301e-09	13.7085	NM_001081115	Nccrp1	F-box only protein 50	chr7	28543595	28547254	-
A_55_P2174501	1.3923	3.11183e-10	8.37699e-09	13.7064	NM_026343	Stx17	syntaxin-17	chr4	48124918	48186506	+
A_51_P107959	1.04646	3.11155e-10	8.37699e-09	13.7065	XR_384925	NA	NA	NA	NA	NA	NA
A_55_P2178743	-1.37268	3.12405e-10	8.40341e-09	13.7023	ENSMUST00000147822	NA	NA	NA	NA	NA	NA
A_55_P2122718	1.78388	3.13306e-10	8.41469e-09	13.6994	NM_001167700	Gpr19	probable G-protein coupled receptor 19 isoform b	chr6	134869091	134897925	-
A_66_P110791	0.845846	3.13247e-10	8.41469e-09	13.6996	NM_029632	Ppp1r11	protein phosphatase 1 regulatory subunit 11	chr17	36948354	36951792	-
A_51_P116813	-1.30487	3.1693e-10	8.50546e-09	13.6875	NM_007809	Cyp17a1	steroid 17-alpha-hydroxylase/17,20 lyase precursor	chr19	46667164	46673000	-
A_55_P2091473	0.751238	3.18832e-10	8.54994e-09	13.6813	NM_009760	Bnip3	BCL2/adenovirus E1B 19 kDa protein-interacting protein 3	chr7	138890835	138909506	-
A_52_P578790	1.04396	3.19443e-10	8.55974e-09	13.6793	NM_013739	Dok3	docking protein 3	chr13	55523234	55528538	-
A_55_P2088218	0.687206	3.21507e-10	8.60846e-09	13.6726	NM_026219	Uqcrb	cytochrome b-c1 complex subunit 7	chr13	66900620	66905350	-
A_66_P127175	0.958166	3.23152e-10	8.64587e-09	13.6674	NM_177268	Ankrd16	ankyrin repeat domain-containing protein 16	chr2	11777752	11790323	+
A_55_P2010429	-1.67623	3.24062e-10	8.66358e-09	13.6644	ENSMUST00000103554	NA	NA	NA	NA	NA	NA
A_51_P272754	1.75076	3.25625e-10	8.6881e-09	13.6595	NM_001081299	Cdh18	cadherin-18 precursor	chr15	23036462	23474418	+
A_55_P2073612	1.07009	3.25975e-10	8.6881e-09	13.6584	NM_010204	Fgf6	fibroblast growth factor 6 precursor	chr6	127015541	127024718	+
A_55_P2034998	1.10437	3.25722e-10	8.6881e-09	13.6592	NM_009386	Tjp1	tight junction protein ZO-1 isoform 1	chr7	65296164	65371244	-
A_55_P2193512	1.46456	3.25955e-10	8.6881e-09	13.6584	XM_006526464	NA	NA	NA	NA	NA	NA
A_51_P150430	1.26486	3.29214e-10	8.76775e-09	13.6481	NM_023290	Mkrn2	probable E3 ubiquitin-protein ligase makorin-2	chr6	115601937	115618670	+
A_55_P2026913	-1.90074	3.30192e-10	8.78708e-09	13.6451	NM_001166843	Vmn1r169	vomeronasal 1 receptor 169	chr7	23577184	23578099	+
A_55_P2141909	-1.74636	3.31519e-10	8.81569e-09	13.6409	XM_006528352	NA	NA	NA	NA	NA	NA
A_52_P484956	2.7678	3.33838e-10	8.87058e-09	13.6337	NM_010923	Nnat	neuronatin isoform alpha	chr2	157560077	157562525	+
A_55_P1984487	-1.26443	3.35675e-10	8.91261e-09	13.628	NM_007418	Adra2c	alpha-2C adrenergic receptor	chr5	35278565	35281763	+
A_55_P1998545	1.04464	3.36356e-10	8.92392e-09	13.6259	NM_011986	Ncdn	neurochondrin	chr4	126743749	126753429	-
A_51_P493117	-0.842447	3.39083e-10	8.98943e-09	13.6176	NM_025807	Slc16a9	monocarboxylate transporter 9	chr10	70245275	70285951	+
A_51_P338776	1.72988	3.3983e-10	8.99558e-09	13.6153	NM_172400	Dnajc8	dnaJ homolog subfamily C member 8	chr4	132535558	132553742	+
A_66_P117506	-1.2649	3.39793e-10	8.99558e-09	13.6154	NM_001290785	Sec24a	protein transport protein Sec24A isoform 2	chr11	51692262	51756834	-
A_55_P2391394	-1.69267	3.40464e-10	9.00552e-09	13.6134	XR_375256	NA	NA	NA	NA	NA	NA
A_55_P2100290	0.768529	3.41663e-10	9.02652e-09	13.6097	NM_001284381	Adra1b	alpha-1B adrenergic receptor	chr11	43774604	43901237	-
A_55_P2145506	1.56046	3.41775e-10	9.02652e-09	13.6094	ENSMUST00000123381	NA	NA	NA	NA	NA	NA
A_51_P454152	-1.82393	3.42736e-10	9.03872e-09	13.6065	NM_001081221	Ercc6	DNA excision repair protein ERCC-6	chr14	32513520	32580989	+
A_55_P2029902	1.79299	3.42754e-10	9.03872e-09	13.6064	NM_181584	Gab3	GRB2-associated-binding protein 3	chrX	74988544	75084905	-
A_55_P2253199	-2.04334	3.43209e-10	9.04389e-09	13.605	NR_015535	4930567H12Rik	0	chr8	125584637	125616670	+
A_55_P2050852	1.53941	3.44181e-10	9.06266e-09	13.6021	AA690115	NA	NA	NA	NA	NA	NA
A_51_P215896	0.934618	3.46035e-10	9.1046e-09	13.5966	NM_029805	Tsc22d4	TSC22 domain family protein 4 isoform 1	chr5	137745968	137768453	+
A_52_P547187	0.702961	3.46434e-10	9.10823e-09	13.5954	NM_138667	Tab2	TGF-beta-activated kinase 1 and MAP3K7-binding protein 2	chr10	7905647	7956123	-
A_52_P126266	-1.54246	3.47766e-10	9.13637e-09	13.5914	NM_182997	Prkab2	5'-AMP-activated protein kinase subunit beta-2	chr3	97658211	97673067	+
A_55_P2007761	1.89502	3.48721e-10	9.15457e-09	13.5886	NM_028231	Kcnmb2	calcium-activated potassium channel subunit beta-2	chr3	31902702	32200180	+
A_55_P2085200	-1.29878	3.49348e-10	9.15727e-09	13.5867	NM_146787	Olfr920	olfactory receptor 920	chr9	38752795	38756863	+
A_55_P2029746	-0.526609	3.49114e-10	9.15727e-09	13.5874	AK132033	NA	NA	NA	NA	NA	NA
A_66_P128997	0.91966	3.52181e-10	9.21079e-09	13.5783	NM_178087	Pml	protein PML isoform 2	chr9	58217179	58249786	-
A_55_P2159830	-1.02403	3.51826e-10	9.21079e-09	13.5794	NM_024189	Yaf2	YY1-associated factor 2	chr15	93283832	93336935	-
A_51_P250993	-1.99288	3.52028e-10	9.21079e-09	13.5788	ENSMUST00000080175	NA	NA	NA	NA	NA	NA
A_51_P363642	-1.30084	3.55039e-10	9.27858e-09	13.57	NM_138581	1700088E04Rik	UPF0193 protein EVG1 homolog isoform 1	chr15	79134654	79141251	-
A_55_P1996539	-1.29541	3.5828e-10	9.35628e-09	13.5606	NM_134174	Vmn1r5	vomeronasal 1 receptor, C19	chr6	56985341	56986289	+
A_52_P641892	0.847759	3.59164e-10	9.37236e-09	13.558	NM_021345	Hacd3	very-long-chain (3R)-3-hydroxyacyl-CoA dehydratase 3	chr9	64986982	65021717	-
A_51_P112677	1.64528	3.60004e-10	9.38725e-09	13.5556	NM_178603	Mrpl50	39S ribosomal protein L50, mitochondrial	chr4	49512596	49521083	-
A_55_P2020477	2.11905	3.65055e-10	9.51187e-09	13.5412	NM_134144	Cyp2c50	cytochrome P450 2C50 isoform 1 precursor	chr19	40089678	40113955	+
A_55_P2169559	1.14948	3.67317e-10	9.56367e-09	13.5348	NM_021349	Tnfrsf13b	tumor necrosis factor receptor superfamily member 13B	chr11	61140834	61147642	+
A_52_P152631	-1.24609	3.71526e-10	9.66604e-09	13.523	NM_153596	Tmem17	transmembrane protein 17	chr11	22512282	22519231	+
A_55_P2031848	-1.65322	3.71985e-10	9.67078e-09	13.5217	NR_046078	Gm4278	0	chr14	74975085	74987104	+
A_55_P2067451	-1.78442	3.72352e-10	9.67312e-09	13.5207	ENSMUST00000103663	NA	NA	NA	NA	NA	NA
A_51_P480499	1.44754	3.75934e-10	9.75892e-09	13.5108	NM_010926	Emc8	ER membrane protein complex subunit 8	chr8	120653913	120668112	-
A_52_P623511	2.4819	3.77389e-10	9.78213e-09	13.5068	AK080592	NA	NA	NA	NA	NA	NA
A_55_P2025503	2.61128	3.77271e-10	9.78213e-09	13.5071	TC1663651	NA	NA	NA	NA	NA	NA
A_51_P406077	-0.697675	3.77908e-10	9.78832e-09	13.5054	NM_025363	Fmc1	UPF0562 protein C7orf55 homolog	chr6	38534860	38539449	+
A_52_P413623	0.913468	3.78549e-10	9.79765e-09	13.5036	NM_001004143	Usp22	ubiquitin carboxyl-terminal hydrolase 22	chr11	61151780	61175059	-
A_51_P497756	-1.22955	3.82895e-10	9.90279e-09	13.4918	NM_146961	Olfr539	olfactory receptor 539	chr7	140667288	140668248	+
A_52_P381784	1.2132	3.83605e-10	9.91382e-09	13.4899	NM_001177884	Whsc1	histone-lysine N-methyltransferase NSD2 isoform 3	chr5	33843111	33877283	+
A_51_P375458	1.73777	3.84482e-10	9.92914e-09	13.4875	NM_147012	Olfr1047	olfactory receptor 1047	chr2	86228009	86228969	-
A_51_P503149	1.39706	3.85108e-10	9.93795e-09	13.4858	NM_172564	Tns4	tensin-4 precursor	chr11	99065677	99089306	-
A_55_P2420694	1.42856	3.86884e-10	9.97641e-09	13.4811	AK136555	NA	NA	NA	NA	NA	NA
A_55_P2470474	-1.01148	3.87513e-10	9.98526e-09	13.4794	AK087205	NA	NA	NA	NA	NA	NA
A_55_P2033462	0.852882	3.88389e-10	9.99308e-09	13.477	NM_024175	Rps23	40S ribosomal protein S23	chr13	90923121	90924732	+
A_55_P2425442	1.1924	3.88193e-10	9.99308e-09	13.4776	AI853652	NA	NA	NA	NA	NA	NA
A_55_P2045203	-0.715753	3.88837e-10	9.99725e-09	13.4758	NM_019769	Chp1	calcineurin B homologous protein 1	chr2	119547706	119587022	+
A_55_P2115044	-1.66484	3.90344e-10	1.00286e-08	13.4718	XM_006495847	NA	NA	NA	NA	NA	NA
A_55_P2095342	1.68791	3.90633e-10	1.00287e-08	13.4711	NM_001177302	Rara	retinoic acid receptor alpha isoform 1	chr11	98937717	98974942	+
A_51_P248644	-1.61365	3.92085e-10	1.00585e-08	13.4672	NM_028354	Tdp1	tyrosyl-DNA phosphodiesterase 1	chr12	99884514	99955216	+
A_55_P1979929	1.23712	3.93292e-10	1.00821e-08	13.4641	NM_028243	Prcp	lysosomal Pro-X carboxypeptidase precursor	chr7	92875252	92934581	+
A_55_P1984497	1.13565	3.95883e-10	1.01411e-08	13.4573	NM_130879	Usp48	ubiquitin carboxyl-terminal hydrolase 48	chr4	137594188	137658537	+
A_55_P2029498	1.3978	3.99081e-10	1.02155e-08	13.4489	NM_001252493	Osbpl1a	oxysterol-binding protein-related protein 1 isoform 3	chr18	12755311	12862713	-
A_52_P255304	-1.64578	4.06402e-10	1.03953e-08	13.4301	NM_213727	Amer3	APC membrane recruitment protein 3	chr1	34579692	34590944	+
A_55_P2387099	-1.43689	4.07291e-10	1.04104e-08	13.4278	AI595921	NA	NA	NA	NA	NA	NA
A_55_P2040830	-0.955625	4.09834e-10	1.04677e-08	13.4214	ENSMUST00000103592	NA	NA	NA	NA	NA	NA
A_55_P1991605	1.00417	4.10403e-10	1.04746e-08	13.42	NM_007467	Aplp1	amyloid-like protein 1 precursor	chr7	30434979	30445582	-
A_51_P397934	1.06724	4.11303e-10	1.04899e-08	13.4177	NM_130455	Grin3b	glutamate receptor ionotropic, NMDA 3B precursor	chr10	79970723	79977190	+
A_51_P181746	-0.927784	4.11672e-10	1.04916e-08	13.4168	NM_183154	Zfyve1	zinc finger FYVE domain-containing protein 1	chr12	83546940	83597147	-
A_55_P2154987	1.23547	4.1433e-10	1.05517e-08	13.4101	NM_027844	Krtap5-2	keratin-associated protein 5-2	chr7	142174531	142176005	-
A_51_P151126	1.2163	4.19933e-10	1.06866e-08	13.3962	NM_013706	Cd52	CAMPATH-1 antigen precursor	chr4	134093537	134095073	-
A_55_P2052834	1.54989	4.22539e-10	1.07451e-08	13.3898	NM_010734	Lst1	leukocyte-specific transcript 1 protein	chr17	35185094	35188440	-
A_55_P1989858	-0.889408	4.26176e-10	1.08297e-08	13.3809	BC040346	NA	NA	NA	NA	NA	NA
A_55_P1975335	-1.96643	4.27638e-10	1.08589e-08	13.3774	AK136081	NA	NA	NA	NA	NA	NA
A_55_P2007353	1.56384	4.28352e-10	1.08691e-08	13.3756	NM_001100184	Cyp2t4	cytochrome P450, family 2, subfamily t, polypeptide 4	chr7	27153713	27158564	+
A_55_P2063686	-1.27859	4.28789e-10	1.08723e-08	13.3746	NM_020271	Pdxp	pyridoxal phosphate phosphatase	chr15	78913918	78919517	+
A_55_P2114953	1.581	4.31192e-10	1.09253e-08	13.3688	NM_011909	Usp18	ubl carboxyl-terminal hydrolase 18	chr6	121245905	121270917	+
A_55_P2088535	-0.781441	4.3361e-10	1.09786e-08	13.363	NM_026943	Snrpd2	small nuclear ribonucleoprotein Sm D2	chr7	19149837	19152726	+
A_55_P2170881	1.50993	4.37825e-10	1.10773e-08	13.353	NM_175164	Arhgap26	rho GTPase-activating protein 26	chr18	38993144	39376285	+
A_55_P2062977	1.57199	4.38844e-10	1.1095e-08	13.3506	XM_006518715	NA	NA	NA	NA	NA	NA
A_55_P2152222	-1.1207	4.40734e-10	1.11348e-08	13.3461	NM_020563	Scgb1b2	androgen-binding protein eta precursor	chr7	31290518	31291816	-
A_55_P2103225	1.81058	4.41317e-10	1.11414e-08	13.3448	NM_001081048	Slc25a18	mitochondrial glutamate carrier 2	chr6	120773767	120793982	+
A_55_P1989102	-1.9382	4.44734e-10	1.12115e-08	13.3368	NM_008251	Hmgn1	non-histone chromosomal protein HMG-14	chr16	96121587	96127725	-
A_55_P2140545	-2.41757	4.4459e-10	1.12115e-08	13.3371	NM_146575	Olfr1457	olfactory receptor 1457	chr19	13094692	13095646	-
A_51_P404377	1.2102	4.48582e-10	1.1284e-08	13.3279	NM_009708	Rnd2	rho-related GTP-binding protein RhoN precursor	chr11	101468337	101471306	+
A_55_P1980543	1.42187	4.4857e-10	1.1284e-08	13.3279	NM_001177609	Ube2i	SUMO-conjugating enzyme UBC9	chr17	25260510	25273914	-
A_55_P2117830	-1.6562	4.48057e-10	1.1284e-08	13.3291	ENSMUST00000030015	NA	NA	NA	NA	NA	NA
A_66_P134542	1.38293	4.49723e-10	1.1303e-08	13.3252	NM_028390	Anln	actin-binding protein anillin	chr9	22331213	22389206	-
A_55_P2427150	-1.35567	4.50308e-10	1.1303e-08	13.3239	NR_102296	C430002N11Rik	0	chr9	96765561	96774397	+
A_51_P153423	1.37612	4.5002e-10	1.1303e-08	13.3245	NM_001081416	Fndc1	fibronectin type III domain-containing protein 1	chr17	7738567	7804974	-
A_55_P2143336	1.2265	4.51854e-10	1.13174e-08	13.3203	NM_026308	Rpp21	ribonuclease P protein subunit p21	chr17	36255672	36257846	-
A_55_P2120734	-1.35285	4.51678e-10	1.13174e-08	13.3207	TC1680312	NA	NA	NA	NA	NA	NA
A_51_P168524	1.56622	4.51695e-10	1.13174e-08	13.3207	ENSMUST00000101245	NA	NA	NA	NA	NA	NA
A_55_P2002889	-1.0404	4.52188e-10	1.13177e-08	13.3196	NR_033138	Gm833	0	chr4	152697539	152700922	+
A_55_P2149215	-1.36693	4.53299e-10	1.13374e-08	13.317	NM_009792	Camk2a	calcium/calmodulin-dependent protein kinase type II subunit alpha isoform 1 precursor	chr18	60963553	60988152	+
A_55_P2287260	0.676618	4.53874e-10	1.13436e-08	13.3157	NM_001177792	Snap23	synaptosomal-associated protein 23 isoform a	chr2	120567670	120600722	+
A_55_P2060502	-1.06599	4.55689e-10	1.13727e-08	13.3116	NM_001024950	Zfp563	zinc finger protein 563	chr17	33089366	33110704	+
A_55_P2134487	-1.47379	4.55379e-10	1.13727e-08	13.3123	XR_394051	NA	NA	NA	NA	NA	NA
A_55_P2116450	1.309	4.56875e-10	1.13941e-08	13.3089	NM_146309	Olfr1337	olfactory receptor 1337	chr4	118781635	118782586	-
A_52_P442710	-2.22662	4.65871e-10	1.16019e-08	13.2887	NM_172399	Ndnf	protein NDNF precursor	chr6	65671610	65706930	+
A_51_P128575	-2.86382	4.65656e-10	1.16019e-08	13.2892	NM_011681	Scgb1a1	uteroglobin precursor	chr19	9083641	9087956	-
A_55_P2149535	0.92858	4.67083e-10	1.16238e-08	13.286	ENSMUST00000098484	NA	NA	NA	NA	NA	NA
A_55_P2012759	1.21465	4.6755e-10	1.16272e-08	13.285	ENSMUST00000055408	NA	NA	NA	NA	NA	NA
A_55_P1991906	-0.907321	4.68227e-10	1.16357e-08	13.2835	NM_017366	Acadvl	very long-chain specific acyl-CoA dehydrogenase, mitochondrial precursor	chr11	70010182	70015428	-
A_66_P139586	-1.66343	4.68608e-10	1.16369e-08	13.2826	NM_001033404	Gm813	uncharacterized protein LOC328695	chr16	58613685	58616978	-
A_55_P2055607	1.18064	4.69756e-10	1.16571e-08	13.2801	NM_008813	Enpp1	ectonucleotide pyrophosphatase/phosphodiesterase family member 1 isoform 2	chr10	24637913	24712159	-
A_51_P428505	0.883278	4.70998e-10	1.16796e-08	13.2774	NM_025327	Krtcap2	keratinocyte-associated protein 2 isoform 1	chr3	89246437	89249729	+
A_51_P116487	-0.787767	4.75286e-10	1.17776e-08	13.268	NM_015816	Lsm4	U6 snRNA-associated Sm-like protein LSm4	chr8	70673230	70678752	+
A_52_P385526	-2.05043	4.7867e-10	1.1853e-08	13.2606	NM_146676	Olfr826	olfactory receptor 826	chr10	130179936	130180878	-
A_52_P249856	0.952505	4.7921e-10	1.1858e-08	13.2595	NM_172274	Cc2d2a	coiled-coil and C2 domain-containing protein 2A	chr5	43662378	43740970	+
A_55_P1956978	-0.727749	4.79892e-10	1.18664e-08	13.258	NM_011602	Tln1	talin-1	chr4	43531512	43562583	-
A_52_P67444	-0.945133	4.81522e-10	1.18815e-08	13.2545	NM_019927	Arih1	E3 ubiquitin-protein ligase ARIH1	chr9	59388553	59486374	-
A_55_P2005165	-2.05739	4.81268e-10	1.18815e-08	13.255	NM_134187	Vmn1r8	vomeronasal 1 receptor, C32	chr6	57035912	57037125	+
A_55_P2305900	1.13997	4.81342e-10	1.18815e-08	13.2549	CA481107	NA	NA	NA	NA	NA	NA
A_55_P2132987	-1.07856	4.84898e-10	1.19436e-08	13.2472	NM_001039944	Cypt10	cysteine-rich perinuclear theca 10	chr9	24625203	24625737	+
A_55_P2072131	-1.26247	4.84739e-10	1.19436e-08	13.2476	NR_024324	E130201H02Rik	0	chr7	120597624	120598475	+
A_51_P185939	-1.58534	4.8531e-10	1.19436e-08	13.2464	NM_029771	Gper1	G-protein coupled estrogen receptor 1	chr5	139423178	139427800	+
A_51_P144770	-1.41481	4.85407e-10	1.19436e-08	13.2461	BC016099	NA	NA	NA	NA	NA	NA
A_52_P125485	-1.47553	4.87697e-10	1.19915e-08	13.2413	NM_177809	Slc25a48	solute carrier family 25 member 48	chr13	56438354	56472363	+
A_55_P2174067	1.31508	4.92254e-10	1.2095e-08	13.2316	NM_145475	Cerk	ceramide kinase	chr15	86139100	86186141	-
A_51_P460048	0.756242	4.95943e-10	1.21771e-08	13.2239	NM_029861	Cnrip1	CB1 cannabinoid receptor-interacting protein 1	chr11	17051933	17079372	+
A_51_P253697	-1.00155	4.96299e-10	1.21773e-08	13.2232	NM_027186	Rpain	RPA-interacting protein isoform 1	chr11	70970199	70977933	+
A_55_P2101591	-1.86741	4.99558e-10	1.22487e-08	13.2164	NM_025418	Vta1	vacuolar protein sorting-associated protein VTA1 homolog	chr10	14655332	14705489	-
A_66_P133148	1.1131	5.00002e-10	1.22509e-08	13.2155	NM_001281854	Aoah	acyloxyacyl hydrolase isoform 2 preproprotein	chr13	20794112	20851907	+
A_52_P520564	2.2842	5.05717e-10	1.23823e-08	13.2037	NM_028459	Wasl	neural Wiskott-Aldrich syndrome protein isoform 1	chr6	24613809	24664995	-
A_55_P2162364	-1.09934	5.12686e-10	1.25441e-08	13.1895	NM_001243239	Cacfd1	calcium channel flower homolog isoform 2	chr2	27009925	27016849	+
A_55_P2054913	-1.21261	5.13923e-10	1.25656e-08	13.187	NM_001011863	Olfr406	olfactory receptor 406	chr11	74269390	74270362	+
A_66_P134690	0.80742	5.14383e-10	1.2568e-08	13.1861	NM_001283028	Spin1	spindlin-1 isoform 2	chr13	51100879	51152562	+
A_52_P765764	-1.46204	5.1622e-10	1.26041e-08	13.1824	ENSMUST00000103305	NA	NA	NA	NA	NA	NA
A_55_P2064856	-1.14461	5.19725e-10	1.26808e-08	13.1754	NM_001164682	Mpp4	MAGUK p55 subfamily member 4 isoform 1	chr1	59120934	59163389	-
A_51_P477419	0.671701	5.20202e-10	1.26836e-08	13.1744	NM_008688	Nfic	nuclear factor 1 C-type isoform a	chr10	81396190	81427173	-
A_55_P2128734	-0.934963	5.25292e-10	1.27987e-08	13.1643	NM_146131	Pbxip1	pre-B-cell leukemia transcription factor-interacting protein 1	chr3	89436703	89450952	+
A_55_P2387014	-1.08773	5.25754e-10	1.28011e-08	13.1634	AK013590	NA	NA	NA	NA	NA	NA
A_55_P1955975	-0.928198	5.26508e-10	1.28105e-08	13.162	NM_027130	Afg3l2	AFG3-like protein 2	chr18	67404763	67449136	-
A_66_P115034	-2.96392	5.28914e-10	1.286e-08	13.1572	NM_026279	Bend5	BEN domain-containing protein 5	chr4	111415005	111460298	+
A_52_P93910	0.785809	5.3335e-10	1.29589e-08	13.1486	NM_001077403	Nrp2	neuropilin-2 isoform 1 precursor	chr1	62703316	62818692	+
A_51_P405227	-1.12216	5.36812e-10	1.30249e-08	13.1419	NM_026012	Nradd	death domain-containing membrane protein NRADD	chr9	110621134	110624393	-
A_52_P368262	-2.59264	5.36769e-10	1.30249e-08	13.142	AK038789	NA	NA	NA	NA	NA	NA
A_66_P134707	0.949889	5.37638e-10	1.30359e-08	13.1403	NM_001277867	Mphosph9	M-phase phosphoprotein 9 isoform a	chr5	124250958	124327972	-
A_55_P2064506	-1.2164	5.38218e-10	1.30409e-08	13.1392	NM_001037247	Defb36	beta-defensin 36 precursor	chr2	152604326	152612729	+
A_55_P2384593	1.32305	5.39447e-10	1.30546e-08	13.1368	NM_001079844	Gpc6	glypican-6 isoform 1 precursor	chr14	116925296	117979529	+
A_55_P2061515	-1.00768	5.39532e-10	1.30546e-08	13.1366	XM_006522789	NA	NA	NA	NA	NA	NA
A_55_P2154107	1.4924	5.40812e-10	1.30765e-08	13.1342	NM_008103	Gcm1	chorion-specific transcription factor GCMa	chr9	78051957	78065624	+
A_66_P119859	-1.11351	5.46957e-10	1.32159e-08	13.1225	TC1709410	NA	NA	NA	NA	NA	NA
A_55_P2098697	1.01936	5.48125e-10	1.3235e-08	13.1203	NM_009396	Tnfaip2	tumor necrosis factor alpha-induced protein 2	chr12	111442660	111455018	+
A_55_P2039250	1.78997	5.48616e-10	1.32377e-08	13.1193	NM_026037	Mboat2	lysophospholipid acyltransferase 2 isoform a	chr12	24831598	24960299	+
A_52_P48546	-2.06697	5.51559e-10	1.32995e-08	13.1138	NM_026259	Rnf41	E3 ubiquitin-protein ligase NRDP1	chr10	128411615	128441441	+
A_65_P12955	1.1135	5.52633e-10	1.33162e-08	13.1118	AK082458	NA	NA	NA	NA	NA	NA
A_66_P111578	-1.36939	5.5513e-10	1.33671e-08	13.1071	NM_145624	Zfp709	zinc finger protein 709	chr8	71882067	71892565	+
A_55_P2393483	-1.44178	5.61842e-10	1.35057e-08	13.0947	NR_046179	6430584L05Rik	0	chr6	55396886	55412285	+
A_51_P238796	-1.09612	5.62181e-10	1.35057e-08	13.094	NM_027344	Ctsll3	cathepsin L-like 3 precursor	chr13	60798249	60802844	-
A_51_P394728	2.09349	5.62535e-10	1.35057e-08	13.0934	NM_029571	Kti12	protein KTI12 homolog	chr4	108847856	108849412	+
A_51_P363801	1.47135	5.62906e-10	1.35057e-08	13.0927	NM_023217	Pgpep1	pyroglutamyl-peptidase 1	chr8	70646435	70659738	-
A_51_P292357	1.08959	5.61431e-10	1.35057e-08	13.0954	NM_016959	Rps3a1	40S ribosomal protein S3a	chr3	86137939	86142668	-
A_55_P1956659	-1.98841	5.63206e-10	1.35057e-08	13.0921	ENSMUST00000123068	NA	NA	NA	NA	NA	NA
A_55_P1977934	0.811161	5.65439e-10	1.35407e-08	13.088	NM_001082960	Itgam	integrin alpha-M isoform 1 precursor	chr7	128062639	128118491	+
A_55_P1952543	-1.09049	5.65347e-10	1.35407e-08	13.0882	NM_021506	Sh3rf1	E3 ubiquitin-protein ligase SH3RF1	chr8	61224170	61396072	+
A_55_P2125778	0.862474	5.65854e-10	1.35413e-08	13.0873	NM_028777	Sec14l1	SEC14-like protein 1 isoform 1	chr11	117115171	117159268	+
A_55_P1956642	-1.33359	5.66512e-10	1.35478e-08	13.0861	NM_001198809	Sfmbt2	scm-like with four MBT domains protein 2 isoform 3	chr2	10372435	10439137	+
A_55_P2117818	-1.7006	5.67811e-10	1.35695e-08	13.0837	AK162913	NA	NA	NA	NA	NA	NA
A_55_P1998737	-1.80575	5.71621e-10	1.36513e-08	13.0768	NR_045050	9130015A21Rik	0	chr12	35672290	35695118	-
A_51_P486610	-1.31573	5.73484e-10	1.36704e-08	13.0734	NM_054070	Afg3l1	AFG3-like protein 1	chr8	123477861	123503916	+
A_55_P2294692	-1.19941	5.73273e-10	1.36704e-08	13.0738	DV050960	NA	NA	NA	NA	NA	NA
A_55_P1952882	1.01116	5.73598e-10	1.36704e-08	13.0732	AF233647	NA	NA	NA	NA	NA	NA
A_55_P2152304	-0.751497	5.74811e-10	1.369e-08	13.071	NM_027862	Atp5h	ATP synthase subunit d, mitochondrial	chr11	115415696	115419919	-
A_51_P149714	2.37576	5.78659e-10	1.37722e-08	13.0641	NM_026835	Ms4a6d	membrane-spanning 4-domains subfamily A member 6D	chr19	11586605	11604804	-
A_55_P1964483	-1.47366	5.79571e-10	1.37846e-08	13.0625	NM_010001	Cyp2c37	cytochrome P450 2C37 precursor	chr19	39992423	40012243	+
A_51_P380709	-1.24924	5.81914e-10	1.38308e-08	13.0583	NM_029761	Dok5	docking protein 5 isoform 1	chr2	170731806	170879775	+
A_55_P1988723	1.48062	5.82381e-10	1.38325e-08	13.0574	AK135500	NA	NA	NA	NA	NA	NA
A_55_P2230913	1.05888	5.86251e-10	1.3915e-08	13.0506	NM_007961	Etv6	transcription factor ETV6 isoform 1	chr6	134035699	134270147	+
A_55_P2076605	-1.13154	5.8796e-10	1.39461e-08	13.0476	AK172714	NA	NA	NA	NA	NA	NA
A_51_P263953	-2.0847	5.88908e-10	1.39591e-08	13.0459	NM_146294	Olfr1167	olfactory receptor 1167	chr2	88148983	88150083	-
A_55_P2031989	1.03662	5.91227e-10	1.40045e-08	13.0418	NM_028724	Rin2	ras and Rab interactor 2	chr2	145786115	145887616	+
A_55_P2326225	-1.28983	5.92384e-10	1.40224e-08	13.0398	AK041805	NA	NA	NA	NA	NA	NA
A_55_P1977003	-1.27937	5.94437e-10	1.40615e-08	13.0362	TC1734175	NA	NA	NA	NA	NA	NA
A_55_P1998591	-1.35018	5.96274e-10	1.40954e-08	13.033	NM_001081672	Fam43b	protein FAM43B	chr4	138394091	138396458	-
A_51_P199567	-1.27179	5.97666e-10	1.41092e-08	13.0306	NM_027485	Med26	mediator of RNA polymerase II transcription subunit 26	chr8	72494558	72548310	-
A_51_P515496	1.2355	5.97285e-10	1.41092e-08	13.0313	NM_152824	Rbm17	splicing factor 45	chr2	11585438	11603199	-
A_55_P2472435	1.25955	5.98942e-10	1.41298e-08	13.0284	NM_001289492	Gbp3	guanylate-binding protein 4	chr3	142560051	142573212	+
A_55_P1964325	-1.28301	6.00654e-10	1.41606e-08	13.0254	NM_030599	Klrb1b	killer cell lectin-like receptor subfamily B member 1B allele B	chr6	128813705	128826315	-
A_55_P2301941	0.789883	6.01653e-10	1.41746e-08	13.0237	AK079970	NA	NA	NA	NA	NA	NA
A_52_P214630	-0.859281	6.04395e-10	1.42296e-08	13.019	NM_011448	Sox9	transcription factor SOX-9	chr11	112782209	112787757	+
A_51_P102518	1.37227	6.06528e-10	1.42668e-08	13.0153	NM_029379	Tmem225	transmembrane protein 225	chr9	40148121	40150878	+
A_55_P1974900	-0.982431	6.06794e-10	1.42668e-08	13.0149	ENSMUST00000130904	NA	NA	NA	NA	NA	NA
A_55_P2044197	-1.1658	6.10195e-10	1.43371e-08	13.0091	NM_019780	Vps29	vacuolar protein sorting-associated protein 29	chr5	122354412	122363287	+
A_55_P2122987	-1.24738	6.12824e-10	1.43892e-08	13.0046	NM_010055	Dlx3	homeobox protein DLX-3	chr11	95120116	95125291	+
A_55_P2060667	-1.89744	6.15634e-10	1.44455e-08	12.9999	NM_201255	Krt9	keratin, type I cytoskeletal 9	chr11	100186780	100193246	-
A_65_P05252	-0.959445	6.20007e-10	1.45383e-08	12.9926	NM_007658	Cdc25a	M-phase inducer phosphatase 1	chr9	109875578	109893890	+
A_55_P1972943	1.56992	6.31051e-10	1.47873e-08	12.9743	NM_176954	Celf5	CUGBP Elav-like family member 5 isoform 1	chr10	81459227	81482709	-
A_55_P2080264	-0.875593	6.31701e-10	1.47926e-08	12.9732	TC1597049	NA	NA	NA	NA	NA	NA
A_51_P226142	-1.02093	6.32892e-10	1.48106e-08	12.9712	NM_001285467	Dennd6a	protein DENND6A isoform c	chr14	26573857	26634322	+
A_55_P1965757	-0.77305	6.3427e-10	1.48329e-08	12.969	NM_001163102	Eme2	probable crossover junction endonuclease EME2	chr17	24892151	24895087	-
A_52_P241484	0.929981	6.36357e-10	1.48718e-08	12.9656	NM_021525	Rcl1	RNA 3'-terminal phosphate cyclase-like protein	chr19	29101374	29143843	+
A_55_P2014315	1.0011	6.38538e-10	1.49128e-08	12.962	XM_006522095	NA	NA	NA	NA	NA	NA
A_55_P2103352	-0.809382	6.44419e-10	1.503e-08	12.9525	NM_025316	Ndufb5	NADH dehydrogenase [ubiquinone] 1 beta subcomplex subunit 5, mitochondrial precursor	chr3	32737062	32751559	+
A_55_P1953573	1.38752	6.44211e-10	1.503e-08	12.9529	NM_031202	Tyrp1	5,6-dihydroxyindole-2-carboxylic acid oxidase precursor	chr4	80834212	80851736	+
A_55_P2106544	-2.46227	6.45261e-10	1.50396e-08	12.9512	NM_021368	Olfr1264	olfactory receptor 1264	chr2	90021137	90022064	-
A_55_P2073507	-1.54806	6.50998e-10	1.51632e-08	12.942	NM_025572	2610528J11Rik	type III endosome membrane protein TEMP	chr4	118527274	118530217	+
A_51_P373901	1.11785	6.51592e-10	1.51669e-08	12.9411	NM_025290	Rsph1	radial spoke head 1 homolog	chr17	31255019	31277356	-
A_55_P2175752	-0.741465	6.54116e-10	1.51851e-08	12.9371	NM_001081975	Mfap1b	microfibrillar-associated protein 1	chr2	121461665	121474023	-
A_66_P123282	-1.31519	6.53549e-10	1.51851e-08	12.938	NM_001007460	Zdhhc23	palmitoyltransferase ZDHHC23	chr16	43969145	43979050	-
A_55_P2175160	1.15982	6.53981e-10	1.51851e-08	12.9373	AK138519	NA	NA	NA	NA	NA	NA
A_55_P2412859	1.31293	6.53598e-10	1.51851e-08	12.9379	AK018043	NA	NA	NA	NA	NA	NA
A_55_P2008382	-1.23629	6.59307e-10	1.52955e-08	12.9289	CJ058022	NA	NA	NA	NA	NA	NA
A_55_P2055875	1.34876	6.59947e-10	1.53002e-08	12.9279	NM_001205070	Josd2	josephin-2	chr7	44467979	44471658	+
A_55_P2239317	-1.11906	6.60615e-10	1.53055e-08	12.9268	NM_178928	Afap1l1	actin filament-associated protein 1-like 1	chr18	61730261	61786662	-
A_52_P15522	-1.00722	6.67091e-10	1.54453e-08	12.9167	NM_177677	Dnajc5g	dnaJ homolog subfamily C member 5G	chr5	31108318	31112524	+
A_52_P760207	-1.30977	6.70576e-10	1.55157e-08	12.9113	XM_001004454	NA	NA	NA	NA	NA	NA
A_55_P2006118	-0.755188	6.71032e-10	1.5516e-08	12.9106	NM_001159487	Rbp4	retinol-binding protein 4 isoform 1	chr19	38116619	38125321	-
A_52_P633410	0.570409	6.73649e-10	1.55662e-08	12.9066	NM_020590	Gabarapl1	gamma-aminobutyric acid receptor-associated protein-like 1	chr6	129533191	129542331	+
A_55_P2418311	-1.24795	6.77647e-10	1.56482e-08	12.9004	BG068077	NA	NA	NA	NA	NA	NA
A_66_P117933	1.11309	6.81263e-10	1.57213e-08	12.8949	NM_001005858	Ifit3b	interferon-induced protein with tetratricopeptide repeats 3-like	chr19	34607956	34613401	+
A_52_P478256	-0.841189	6.82474e-10	1.57388e-08	12.8931	NM_178614	Samm50	sorting and assembly machinery component 50 homolog	chr15	84192232	84214303	+
A_55_P2156404	-1.27401	6.85684e-10	1.58024e-08	12.8882	ENSMUST00000096084	NA	NA	NA	NA	NA	NA
A_55_P1961531	1.28241	6.91238e-10	1.59199e-08	12.8798	NM_001113211	Nemp1	nuclear envelope integral membrane protein 1 isoform 1 precursor	chr10	127677064	127701047	+
A_55_P1960366	1.01898	6.95778e-10	1.60139e-08	12.8731	NM_001033478	Fam47e	protein FAM47E isoform 1	chr5	92571536	92591284	+
A_52_P472324	1.89143	6.99593e-10	1.60911e-08	12.8674	NM_011414	Slpi	antileukoproteinase precursor	chr2	164354069	164356507	-
A_52_P621691	1.11691	7.0189e-10	1.61333e-08	12.864	NM_153384	Clrn1	clarin-1 isoform 1	chr3	58844027	58885212	-
A_55_P1991457	1.95288	7.07764e-10	1.62462e-08	12.8553	NM_146554	Olfr803	olfactory receptor 803	chr10	129691112	129692039	-
A_51_P398833	2.1838	7.08037e-10	1.62462e-08	12.8549	NM_153154	Tfap2d	transcription factor AP-2-delta	chr1	19103021	19166332	+
A_55_P2068877	-1.02009	7.08197e-10	1.62462e-08	12.8547	XM_006510765	NA	NA	NA	NA	NA	NA
A_55_P1978937	-1.84927	7.11415e-10	1.63093e-08	12.85	NM_001038660	Slc7a15	aromatic-preferring amino acid transporter isoform 1	chr12	8528482	8539566	-
A_55_P2345270	-1.32852	7.12048e-10	1.63131e-08	12.8491	AK035863	NA	NA	NA	NA	NA	NA
A_55_P2054445	1.60209	7.13978e-10	1.63453e-08	12.8463	NM_013489	Cd84	SLAM family member 5 isoform 1 precursor	chr1	171839696	171890718	+
A_55_P2083368	1.05885	7.14391e-10	1.63453e-08	12.8457	AK144366	NA	NA	NA	NA	NA	NA
A_66_P120770	1.03331	7.15048e-10	1.63497e-08	12.8447	NM_001253807	Ywhaz	14-3-3 protein zeta/delta isoform 2	chr15	36770261	36790932	-
A_55_P2163009	-1.10377	7.19438e-10	1.64393e-08	12.8384	NM_010765	Mapkapk5	MAP kinase-activated protein kinase 5	chr5	121525050	121545892	-
A_51_P313521	-1.60077	7.22445e-10	1.64889e-08	12.8341	NR_002862	Gm5088	0	chr14	89896223	89899447	+
A_52_P546459	2.23272	7.22557e-10	1.64889e-08	12.8339	NM_145420	Ube2d1	ubiquitin-conjugating enzyme E2 D1	chr10	71254979	71285262	-
A_51_P257065	-1.21444	7.23748e-10	1.65053e-08	12.8322	NM_018786	Prpf40b	pre-mRNA-processing factor 40 homolog B	chr15	99295408	99317007	+
A_55_P2019776	-0.840124	7.28176e-10	1.65955e-08	12.8259	NM_001033275	Gxylt1	glucoside xylosyltransferase 1	chr15	93239741	93275084	-
A_55_P2117033	0.767887	7.28868e-10	1.66004e-08	12.8249	NM_028860	Mtmr3	myotubularin-related protein 3	chr11	4480867	4594815	-
A_55_P1993049	0.606419	7.32221e-10	1.66659e-08	12.8201	ENSMUST00000179230	NA	NA	NA	NA	NA	NA
A_51_P338443	-1.21091	7.34874e-10	1.67154e-08	12.8164	NM_020581	Angptl4	angiopoietin-related protein 4 precursor	chr17	33774899	33781575	-
A_51_P498720	1.24679	7.35583e-10	1.67206e-08	12.8154	NM_009784	Cacna2d1	voltage-dependent calcium channel subunit alpha-2/delta-1 isoform e preproprotein	chr5	15934690	16374511	+
A_55_P2047330	1.32375	7.3851e-10	1.67751e-08	12.8113	NM_001024672	Methig1	methyltransferase hypoxia inducible domain containing 1	chr15	100353199	100384435	+
A_55_P2127482	-2.22917	7.38941e-10	1.67751e-08	12.8107	ENSMUST00000033688	NA	NA	NA	NA	NA	NA
A_55_P2002205	-2.03328	7.3951e-10	1.67771e-08	12.8099	ENSMUST00000114514	NA	NA	NA	NA	NA	NA
A_51_P199168	-1.23536	7.45985e-10	1.6913e-08	12.8008	NM_007702	Cidea	cell death activator CIDE-A	chr18	67343563	67367794	+
A_51_P200544	-1.17925	7.48849e-10	1.6967e-08	12.7968	NM_001001495	Tnip3	TNFAIP3-interacting protein 3	chr6	65590397	65634040	+
A_51_P433824	-0.594729	7.5261e-10	1.70411e-08	12.7916	NM_009415	Tpi1	triosephosphate isomerase	chr6	124810591	124814296	-
A_51_P358574	-2.11246	7.6022e-10	1.71995e-08	12.7812	NM_133226	Pdzd3	Na(+)/H(+) exchange regulatory cofactor NHE-RF4	chr9	44247311	44251464	-
A_51_P449824	1.50579	7.60592e-10	1.71995e-08	12.7807	ENSMUST00000011407	NA	NA	NA	NA	NA	NA
A_55_P2080070	1.17289	7.67679e-10	1.73486e-08	12.7711	XM_006516459	NA	NA	NA	NA	NA	NA
A_55_P2136533	1.25069	7.72716e-10	1.74511e-08	12.7643	NM_001033276	Kmt2d	histone-lysine N-methyltransferase 2D	chr15	98831668	98871205	-
A_51_P487028	-1.18232	7.75211e-10	1.74961e-08	12.761	NM_177693	Lim2	lens fiber membrane intrinsic protein	chr7	43430100	43435991	+
A_51_P193000	-1.11054	7.77541e-10	1.75113e-08	12.7579	NM_175325	Bbs4	Bardet-Biedl syndrome 4 protein homolog	chr9	59321965	59353508	-
A_55_P2002757	1.64181	7.77752e-10	1.75113e-08	12.7576	NM_008528	Blnk	B-cell linker protein	chr19	40928926	40994535	-
A_55_P2038242	-1.1985	7.77162e-10	1.75113e-08	12.7584	NM_027762	Tchhl1	trichohyalin-like protein 1	chr3	93468753	93471980	+
A_51_P222657	0.760644	7.7789e-10	1.75113e-08	12.7574	NM_009775	Tspo	translocator protein	chr15	83563572	83574203	+
A_52_P300940	-1.30177	7.8106e-10	1.75713e-08	12.7532	NM_001077687	Lrba	lipopolysaccharide-responsive and beige-like anchor protein isoform gamma	chr3	86224689	86746710	+
A_55_P2001583	1.7973	7.87512e-10	1.77051e-08	12.7446	NM_183180	Tspan18	tetraspanin-18	chr2	93201759	93334487	-
A_51_P355852	1.19703	7.9191e-10	1.77925e-08	12.7389	NM_008856	Prkch	protein kinase C eta type isoform 1	chr12	73584795	73778184	+
A_55_P2086099	1.16641	7.9414e-10	1.78197e-08	12.736	NR_040305	Gm2061	0	chr1	185447115	185455568	-
A_52_P625640	-3.33803	7.94096e-10	1.78197e-08	12.736	NM_001286388	Trim9	E3 ubiquitin-protein ligase TRIM9 isoform f	chr12	70244535	70347614	-
A_55_P1985360	1.29817	7.97006e-10	1.78725e-08	12.7322	NM_207237	Man1c1	mannosyl-oligosaccharide 1,2-alpha-mannosidase IC	chr4	134561689	134704290	-
A_55_P2006236	1.08739	7.99656e-10	1.79204e-08	12.7288	NM_009466	Ugdh	UDP-glucose 6-dehydrogenase	chr5	65413221	65435842	-
A_55_P2364763	-1.59548	8.03105e-10	1.79862e-08	12.7243	AK016407	NA	NA	NA	NA	NA	NA
A_55_P2120144	1.34289	8.08113e-10	1.80821e-08	12.7179	NM_028258	Dzip1l	zinc finger protein DZIP1L isoform 1	chr9	99629530	99670075	+
A_55_P2017789	2.39825	8.08426e-10	1.80821e-08	12.7175	NM_001008700	Il4ra	interleukin-4 receptor subunit alpha precursor	chr7	125552281	125579474	+
A_55_P1958876	1.20486	8.10365e-10	1.81139e-08	12.715	NR_028314	4833422C13Rik	0	chr13	91713607	91741872	-
A_52_P421713	-1.61555	8.12529e-10	1.81506e-08	12.7122	NM_001004155	9930012K11Rik	uncharacterized protein C8orf58 homolog isoform 1	chr14	70154404	70159502	-
A_55_P2091294	1.04958	8.14557e-10	1.81843e-08	12.7096	NM_001005247	Hps5	Hermansky-Pudlak syndrome 5 protein homolog isoform 1	chr7	46760465	46795881	-
A_51_P385099	0.887936	8.2254e-10	1.83508e-08	12.6995	NM_013693	Tnf	tumor necrosis factor isoform 1	chr17	35199366	35202007	-
A_66_P126819	-1.1267	8.27735e-10	1.84549e-08	12.693	AK153745	NA	NA	NA	NA	NA	NA
A_55_P2054331	-1.33239	8.33886e-10	1.85802e-08	12.6853	NM_001256489	9030624G23Rik	uncharacterized protein LOC66808	chr12	24043201	24097269	-
A_55_P2143991	-1.95981	8.34498e-10	1.8582e-08	12.6845	ENSMUST00000100127	NA	NA	NA	NA	NA	NA
A_55_P2150248	-2.6426	8.3821e-10	1.86527e-08	12.6799	NM_001038995	Gm4787	a disintegrin and metalloprotease domain 4b precursor	chr12	81376990	81379486	-
A_55_P1972282	0.863213	8.39473e-10	1.86689e-08	12.6784	TC1611989	NA	NA	NA	NA	NA	NA
A_55_P2110875	0.968802	8.42097e-10	1.87154e-08	12.6751	NR_033198	2700046G09Rik	0	chr19	32389215	32391184	+
A_55_P1994112	1.23691	8.44027e-10	1.87463e-08	12.6728	NM_013661	Sema5b	semaphorin-5B precursor	chr16	35541361	35664258	+
A_55_P2069331	-1.23947	8.45253e-10	1.87616e-08	12.6713	ENSMUST00000144207	NA	NA	NA	NA	NA	NA
A_52_P509616	-1.06556	8.51329e-10	1.88845e-08	12.6638	ENSMUST00000178895	NA	NA	NA	NA	NA	NA
A_51_P257938	-1.11129	8.64895e-10	1.91686e-08	12.6474	NM_020047	Tacstd2	tumor-associated calcium signal transducer 2 precursor	chr6	67534058	67535822	-
A_55_P2182312	2.61534	8.65235e-10	1.91686e-08	12.647	XM_006502494	NA	NA	NA	NA	NA	NA
A_55_P2148921	1.2701	8.67041e-10	1.91964e-08	12.6449	NM_033327	Zfp423	zinc finger protein 423 isoform 1	chr8	87661809	87959595	-
A_52_P348031	-1.12757	8.68141e-10	1.92086e-08	12.6436	NM_021889	Syt9	synaptotagmin-9	chr7	107370789	107548655	+
A_66_P125873	-2.54339	8.73583e-10	1.93167e-08	12.6371	NM_172410	Nup93	nuclear pore complex protein Nup93	chr8	94214600	94315066	+
A_52_P588483	1.46781	8.77067e-10	1.93815e-08	12.6329	NM_010180	Fbln1	fibulin-1 precursor	chr15	85206007	85286294	+
A_55_P2145759	-1.65985	8.82522e-10	1.94651e-08	12.6265	NM_177397	Atp6v1g3	V-type proton ATPase subunit G 3	chr1	138273737	138289462	+
A_51_P503866	1.12376	8.82108e-10	1.94651e-08	12.627	NM_138677	Edem1	ER degradation-enhancing alpha-mannosidase-like protein 1	chr6	108828640	108859356	+
A_55_P2049553	0.95094	8.81409e-10	1.94651e-08	12.6278	XM_006540497	NA	NA	NA	NA	NA	NA
A_55_P2098609	-2.93277	8.83111e-10	1.94658e-08	12.6258	AK016352	NA	NA	NA	NA	NA	NA
A_55_P2083411	0.832334	8.84072e-10	1.94747e-08	12.6247	NM_024444	Cyp4f18	leukotriene-B(4) omega-hydroxylase 2 precursor	chr8	71988481	72009626	-
A_55_P2049141	-1.02475	8.94506e-10	1.96753e-08	12.6125	NM_172974	Cops7b	COP9 signalosome complex subunit 7b	chr1	86587099	86606500	+
A_55_P2096867	-2.40686	8.95431e-10	1.96753e-08	12.6114	NM_008083	Gap43	neuromodulin	chr16	42248560	42340651	-
A_51_P323180	-1.1423	8.9399e-10	1.96753e-08	12.6131	NM_172777	Gbp9	guanylate binding protein family, member 9	chr5	105078393	105110292	-
A_52_P5901	-1.18218	8.95066e-10	1.96753e-08	12.6119	NM_030233	Saal1	protein SAAL1	chr7	46686107	46710651	-
A_55_P2062986	1.83569	9.0494e-10	1.98717e-08	12.6005	NM_001033233	Tmprss11a	transmembrane protease serine 11A	chr5	86410409	86468990	-
A_55_P2007470	-0.666403	9.11865e-10	2.00112e-08	12.5926	NM_008808	Pdgfa	platelet-derived growth factor subunit A precursor	chr5	138976971	138994953	-
A_66_P119045	-1.51907	9.16843e-10	2.01078e-08	12.5869	ENSMUST00000071101	NA	NA	NA	NA	NA	NA
A_66_P116372	1.6333	9.19588e-10	2.01553e-08	12.5838	NM_146064	Soat2	sterol O-acyltransferase 2	chr15	102150574	102163436	+
A_52_P325116	2.02267	9.20463e-10	2.01618e-08	12.5828	ENSMUST00000165104	NA	NA	NA	NA	NA	NA
A_51_P206971	0.970456	9.32437e-10	2.04113e-08	12.5694	NM_008612	Mnat1	CDK-activating kinase assembly factor MAT1	chr12	73123716	73273988	+
A_55_P2108554	2.13536	9.33521e-10	2.04222e-08	12.5682	AK134270	NA	NA	NA	NA	NA	NA
A_51_P393114	-1.92476	9.35663e-10	2.04558e-08	12.5659	NM_146628	Olfr344	olfactory receptor 344	chr2	36568599	36569529	+
A_51_P182728	-0.802624	9.36225e-10	2.04558e-08	12.5652	NM_016801	Stx1a	syntaxin-1A	chr5	135023481	135051100	+
A_51_P187679	-3.02046	9.39154e-10	2.05069e-08	12.562	NM_028946	Slc9b1	sodium/hydrogen exchanger 9B1	chr3	135348036	135397827	+
A_52_P335609	1.43516	9.40621e-10	2.05261e-08	12.5604	NM_198004	Idnk	probable gluconokinase isoform a	chr13	58157648	58164693	+
A_51_P332201	0.705653	9.4264e-10	2.05573e-08	12.5581	NM_009976	Cst3	cystatin-C precursor	chr2	148871721	148875512	-
A_51_P461724	1.62278	9.43673e-10	2.05582e-08	12.557	NM_027439	Atp6ap2	renin receptor precursor	chrX	12587758	12617051	+
A_55_P2021216	0.86231	9.4386e-10	2.05582e-08	12.5568	NM_018776	Crlf3	cytokine receptor-like factor 3 isoform 1	chr11	80046492	80080991	-
A_51_P346826	1.99857	9.4561e-10	2.05835e-08	12.5549	NM_017475	Rragc	ras-related GTP-binding protein C	chr4	123917432	123936997	+
A_55_P2118931	-0.579615	9.48184e-10	2.06267e-08	12.5521	NM_172699	Foxj3	forkhead box protein J3 isoform 1	chr4	119539660	119629119	+
A_55_P2044439	1.47092	9.51676e-10	2.06898e-08	12.5483	NM_008595	Mfng	beta-1,3-N-acetylglucosaminyltransferase manic fringe	chr15	78755882	78773445	-
A_55_P2140065	-1.77678	9.54167e-10	2.0731e-08	12.5455	NM_146439	Olfr937	olfactory receptor 937	chr9	39059728	39060664	-
A_51_P464588	-1.52303	9.5617e-10	2.07616e-08	12.5434	NM_138664	Dnajc28	dnaJ homolog subfamily C member 28 isoform 2	chr16	91614256	91618999	-
A_51_P521374	-1.27268	9.62598e-10	2.08882e-08	12.5364	NM_026341	Nudt13	nucleoside diphosphate-linked moiety X motif 13	chr14	20294689	20317575	+
A_51_P342871	1.12923	9.65521e-10	2.09386e-08	12.5333	NM_009112	S100a10	protein S100-A10	chr3	93555116	93564645	+
A_55_P2094197	-1.08081	9.68163e-10	2.09829e-08	12.5304	NM_007870	Dnase1l3	deoxyribonuclease gamma precursor	chr14	7965189	7994182	-
A_51_P138807	-1.83885	9.70126e-10	2.10124e-08	12.5283	ENSMUST00000043448	NA	NA	NA	NA	NA	NA
A_55_P2032985	-1.61509	9.70978e-10	2.10178e-08	12.5274	NM_001159730	Pdc	phosducin	chr1	150319416	150333906	+
A_66_P105319	1.06573	9.73474e-10	2.10494e-08	12.5248	NR_045598	Gm15706	0	chr6	145250551	145251856	+
A_55_P2136763	0.776017	9.73645e-10	2.10494e-08	12.5246	XM_006531865	NA	NA	NA	NA	NA	NA
A_55_P1996186	1.13749	9.78387e-10	2.11388e-08	12.5195	NM_146863	Olfr770	olfactory receptor 770	chr10	129132830	129133766	-
A_55_P2087989	-1.14888	9.81599e-10	2.11839e-08	12.5161	NM_177139	Lypd6	ly6/PLAUR domain-containing protein 6 precursor	chr2	50066428	50193569	+
A_55_P2002998	-0.986736	9.81686e-10	2.11839e-08	12.516	NM_145921	Olah	S-acyl fatty acid synthase thioesterase, medium chain	chr2	3341987	3366569	-
A_55_P2137206	-0.884897	9.93036e-10	2.14156e-08	12.5041	NM_009370	Tgfbr1	TGF-beta receptor type-1 isoform 1 precursor	chr4	47353221	47414924	+
A_51_P145662	0.938755	9.9906e-10	2.15322e-08	12.4978	NM_029465	Clec4g	C-type lectin domain family 4 member G	chr8	3716070	3720651	-
A_55_P2077964	1.22759	1.00187e-09	2.15795e-08	12.4949	NM_001285893	Vps8	vacuolar protein sorting-associated protein 8 homolog isoform 1	chr16	21423117	21644681	+
A_55_P2155421	-0.785496	1.00415e-09	2.16018e-08	12.4926	NM_001109971	Sec61g	protein transport protein Sec61 subunit gamma isoform 2	chr11	16501637	16508484	-
A_52_P209311	0.833378	1.00406e-09	2.16018e-08	12.4927	NM_001110310	Snx12	sorting nexin-12 isoform 1	chrX	101211960	101222563	-
A_55_P2102095	-1.26156	1.00695e-09	2.16487e-08	12.4897	NM_001163473	1810010H24Rik	UPF0450 protein C17orf58 homolog	chr11	107028222	107030442	+
A_55_P2064451	-1.3753	1.01444e-09	2.17963e-08	12.482	NM_178762	Pced1a	PC-esterase domain-containing protein 1A	chr2	130417683	130424288	-
A_55_P2152292	-1.16624	1.02492e-09	2.2008e-08	12.4713	NM_023138	Map2k2	dual specificity mitogen-activated protein kinase kinase 2	chr10	81105946	81124697	+
A_52_P117576	-1.09928	1.02748e-09	2.20495e-08	12.4687	NM_009810	Casp3	caspase-3	chr8	46617290	46639698	+
A_52_P549279	-1.30566	1.03974e-09	2.22851e-08	12.4564	NM_172944	Itgae	integrin alpha-E isoform 2 precursor	chr11	73090594	73134834	+
A_55_P1963364	1.17169	1.03937e-09	2.22851e-08	12.4568	NM_001134457	Nxpe3	NXPE family member 3	chr16	55839952	55895279	-
A_66_P122155	0.902116	1.04163e-09	2.23119e-08	12.4545	NM_145514	Wdr26	WD repeat-containing protein 26	chr1	181173225	181211978	-
A_66_P124284	1.82605	1.04514e-09	2.23734e-08	12.4511	NM_001033334	Syndig1l	synapse differentiation-inducing gene protein 1-like	chr12	84677277	84698807	-
A_55_P2382105	-1.28796	1.04656e-09	2.23901e-08	12.4496	NM_001254946	BC035044	uncharacterized protein LOC232406 isoform 1	chr6	128848043	128891124	-
A_55_P1971815	-0.968819	1.05215e-09	2.24853e-08	12.4441	NM_009900	Clcn2	chloride channel protein 2	chr16	20702965	20716636	-
A_55_P1952838	-0.95841	1.05264e-09	2.24853e-08	12.4436	ENSMUST00000103278	NA	NA	NA	NA	NA	NA
A_51_P305239	1.00815	1.05294e-09	2.24853e-08	12.4433	AK016429	NA	NA	NA	NA	NA	NA
A_55_P2089422	1.38141	1.06101e-09	2.26437e-08	12.4354	NM_053008	Olig3	oligodendrocyte transcription factor 3	chr10	19356538	19358604	+
A_52_P533250	-1.01361	1.06544e-09	2.27244e-08	12.4311	ENSMUST00000068068	NA	NA	NA	NA	NA	NA
A_66_P108777	-1.44697	1.06691e-09	2.27418e-08	12.4297	AK033053	NA	NA	NA	NA	NA	NA
A_52_P561161	1.57484	1.06828e-09	2.27572e-08	12.4283	NM_177192	Dennd5b	DENN domain-containing protein 5B	chr6	148988068	149101680	-
A_55_P2086089	-1.20903	1.07033e-09	2.27869e-08	12.4263	XM_006544574	NA	NA	NA	NA	NA	NA
A_55_P1981147	-0.786371	1.07524e-09	2.28703e-08	12.4216	NM_001290496	Trub2	probable tRNA pseudouridine synthase 2 isoform c	chr2	29774683	29787671	-
A_55_P2401427	-1.63967	1.07555e-09	2.28703e-08	12.4213	AK020596	NA	NA	NA	NA	NA	NA
A_52_P162509	1.55015	1.07789e-09	2.29061e-08	12.419	NM_021414	Ahcyl2	putative adenosylhomocysteinase 3 isoform 1	chr6	29768442	29912310	+
A_55_P1990086	-1.4156	1.08161e-09	2.29711e-08	12.4155	NM_001039684	Mks1	Meckel syndrome type 1 protein homolog	chr11	87853224	87863679	+
A_51_P339540	0.827308	1.08784e-09	2.30752e-08	12.4095	NM_009876	Cdkn1c	cyclin-dependent kinase inhibitor 1C isoform 2	chr7	143458338	143461050	-
A_66_P125777	1.31549	1.08727e-09	2.30752e-08	12.41	NM_001199283	Slc43a2	large neutral amino acids transporter small subunit 4	chr11	75532111	75577572	+
A_55_P2143551	-1.49542	1.09202e-09	2.31495e-08	12.4055	NM_001195693	Plscr5	phospholipid scramblase family member 5	chr9	92192935	92209698	+
A_55_P1979863	-1.14015	1.09266e-09	2.31495e-08	12.4049	NM_001005510	Syne2	nesprin-2	chr12	75818317	76110928	+
A_55_P2046007	1.2256	1.09467e-09	2.31779e-08	12.403	NM_029116	Kbtbd11	kelch repeat and BTB domain-containing protein 11	chr8	15011024	15033332	+
A_51_P334789	-1.05144	1.0962e-09	2.31893e-08	12.4016	NM_029385	Nudt16	U8 snoRNA-decapping enzyme	chr9	105129337	105131805	-
A_52_P58494	2.58438	1.09654e-09	2.31893e-08	12.4012	NM_177709	Tusc5	tumor suppressor candidate 5 homolog	chr11	76679872	76698664	+
A_51_P114772	-0.88586	1.10035e-09	2.32559e-08	12.3976	NM_170588	Cpne1	copine-1	chr2	156071840	156111965	-
A_55_P1954092	-0.900564	1.10922e-09	2.34291e-08	12.3893	BB713741	NA	NA	NA	NA	NA	NA
A_51_P431554	-1.85291	1.11172e-09	2.34678e-08	12.387	NM_027107	Ten1	CST complex subunit TEN1	chr11	116198854	116215318	+
A_52_P671676	-1.99398	1.11424e-09	2.35067e-08	12.3846	NM_011245	Rasgrf1	ras-specific guanine nucleotide-releasing factor 1 isoform 1	chr9	89909774	90026979	+
A_55_P2166543	-0.989957	1.11535e-09	2.35078e-08	12.3836	NM_025571	Pam16	mitochondrial import inner membrane translocase subunit TIM16	chr16	4616465	4624946	-
A_55_P2322709	-1.03223	1.11564e-09	2.35078e-08	12.3833	AK014609	NA	NA	NA	NA	NA	NA
A_52_P196119	1.43	1.11679e-09	2.3518e-08	12.3822	XR_377597	NA	NA	NA	NA	NA	NA
A_51_P316951	1.99008	1.12044e-09	2.35664e-08	12.3789	NM_001167860	Wipf3	WAS/WASL-interacting protein family member 3 isoform a	chr6	54452882	54503768	+
A_52_P28582	1.48086	1.11982e-09	2.35664e-08	12.3794	NM_029498	Zmym2	zinc finger MYM-type protein 2	chr14	56887794	56962579	+
A_51_P262111	1.57415	1.14178e-09	2.40008e-08	12.3593	NM_010426	Foxf1	forkhead box protein F1	chr8	121084385	121088154	+
A_51_P324704	-0.913802	1.14384e-09	2.40297e-08	12.3574	NM_025606	Mrpl16	39S ribosomal protein L16, mitochondrial precursor	chr19	11770414	11774946	+
A_55_P2082005	-1.14838	1.14538e-09	2.40331e-08	12.356	NM_001165999	Lingo2	leucine-rich repeat and immunoglobulin-like domain-containing nogo receptor-interacting protein 2 precursor	chr4	35706647	36951744	-
A_52_P376169	-0.924523	1.14522e-09	2.40331e-08	12.3562	NM_177139	Lypd6	ly6/PLAUR domain-containing protein 6 precursor	chr2	50066428	50193569	+
A_52_P362981	-0.76624	1.14653e-09	2.40427e-08	12.355	ENSMUST00000068960	NA	NA	NA	NA	NA	NA
A_51_P434758	-2.38016	1.15061e-09	2.41138e-08	12.3513	NM_001033170	Fam83e	protein FAM83E	chr7	45721219	45729492	+
A_55_P2459006	-1.6668	1.15377e-09	2.41655e-08	12.3484	NM_177351	Hykk	hydroxylysine kinase	chr9	54917289	54949924	+
A_55_P2000141	-0.973047	1.16057e-09	2.42934e-08	12.3423	AK047640	NA	NA	NA	NA	NA	NA
A_52_P23225	1.30535	1.16393e-09	2.43492e-08	12.3393	NM_016697	Gpc3	glypican-3 precursor	chrX	52272426	52613974	-
A_66_P110532	-1.20684	1.16705e-09	2.43998e-08	12.3366	NM_177358	Zfp945	uncharacterized protein LOC240041 isoform b	chr17	22846696	22867134	-
A_51_P410927	-2.04675	1.16891e-09	2.44241e-08	12.3349	AK016980	NA	NA	NA	NA	NA	NA
A_51_P357685	0.912421	1.17557e-09	2.45484e-08	12.329	NM_026987	Dhx16	putative pre-mRNA-splicing factor ATP-dependent RNA helicase DHX16	chr17	35879777	35892668	+
A_51_P453088	1.16419	1.17724e-09	2.45509e-08	12.3275	NM_174987	Coa6	cytochrome c oxidase assembly factor 6 homolog	chr8	126422500	126425435	+
A_66_P104945	-2.04316	1.1778e-09	2.45509e-08	12.327	NM_029393	Krt24	keratin, type I cytoskeletal 24	chr11	99280092	99285238	-
A_55_P2135808	-1.52588	1.17742e-09	2.45509e-08	12.3274	AK089197	NA	NA	NA	NA	NA	NA
A_52_P335508	1.68816	1.18371e-09	2.46594e-08	12.3219	NM_145513	Tiprl	TIP41-like protein	chr1	165212285	165236958	-
A_66_P131494	-1.77517	1.18807e-09	2.47355e-08	12.318	BG086570	NA	NA	NA	NA	NA	NA
A_52_P498355	1.42984	1.18957e-09	2.4752e-08	12.3167	NM_201358	Lyrm4	LYR motif-containing protein 4	chr13	35978796	36117357	-
A_55_P2026823	1.93318	1.19662e-09	2.48838e-08	12.3106	NM_001115153	Uspl1	SUMO-specific isopeptidase USPL1 isoform A	chr5	149184559	149215434	+
A_55_P2063376	-1.18414	1.19815e-09	2.49009e-08	12.3093	NM_001271859	Add2	beta-adducin isoform 1	chr6	86078047	86124409	+
A_52_P139716	-2.42092	1.20452e-09	2.50183e-08	12.3038	NM_001013575	Olfr112	olfactory receptor 112	chr17	37563238	37569451	-
A_52_P505234	0.940156	1.2109e-09	2.51359e-08	12.2983	NM_008408	Stt3a	dolichyl-diphosphooligosaccharide--protein glycosyltransferase subunit STT3A	chr9	36732412	36767578	-
A_51_P198645	1.10912	1.21711e-09	2.52498e-08	12.293	NM_133167	Parvb	beta-parvin	chr15	84232042	84315609	+
A_51_P332822	1.44555	1.22508e-09	2.54001e-08	12.2862	NM_015751	Abce1	ATP-binding cassette sub-family E member 1	chr8	79683441	79711740	-
A_66_P113245	1.15714	1.25779e-09	2.60628e-08	12.2588	NM_008595	Mfng	beta-1,3-N-acetylglucosaminyltransferase manic fringe	chr15	78755882	78773445	-
A_55_P2094489	-1.8088	1.25953e-09	2.60834e-08	12.2574	XM_485074	NA	NA	NA	NA	NA	NA
A_52_P179178	-1.94365	1.26292e-09	2.61381e-08	12.2546	NM_199028	Bend3	BEN domain-containing protein 3	chr10	43479139	43515417	+
A_55_P1988774	0.732691	1.2706e-09	2.62815e-08	12.2483	NM_172773	Slc17a5	sialin isoform a	chr9	78536486	78588045	-
A_55_P2021373	-2.73901	1.2731e-09	2.63176e-08	12.2463	NM_146401	Olfr1305	olfactory receptor 1305	chr2	111872914	111873853	-
A_55_P2051047	-0.788974	1.27537e-09	2.63488e-08	12.2444	NM_025963	Rps10	40S ribosomal protein S10	chr17	27630428	27635242	-
A_66_P139646	2.29941	1.28537e-09	2.65398e-08	12.2363	NM_001168504	Pla2g4c	cytosolic phospholipase A2 gamma isoform 1	chr7	13325666	13360668	+
A_55_P1973041	1.43403	1.29882e-09	2.68017e-08	12.2255	NM_028135	Tmem163	transmembrane protein 163	chr1	127490341	127678021	-
A_52_P244964	1.17161	1.30394e-09	2.68596e-08	12.2214	NM_001164503	Akap11	A-kinase anchor protein 11	chr14	78492245	78536860	-
A_55_P2116054	-1.10122	1.30288e-09	2.68596e-08	12.2223	NM_016739	Caprin1	caprin-1 isoform a	chr2	103762944	103797640	-
A_51_P368009	-1.15113	1.3038e-09	2.68596e-08	12.2215	NM_177733	E2f2	transcription factor E2F2 isoform 1	chr4	136172273	136196056	+
A_55_P2165790	1.215	1.31013e-09	2.69711e-08	12.2165	NM_178706	Siglech	sialic acid binding Ig-like lectin H isoform 1 precursor	chr7	55768183	55778925	+
A_52_P122572	1.21973	1.33438e-09	2.74543e-08	12.1975	NM_145149	Rasgrp4	RAS guanyl-releasing protein 4 isoform 2	chr7	29134932	29153955	+
A_51_P337230	1.20846	1.34042e-09	2.75197e-08	12.1928	NM_027864	Galnt14	polypeptide N-acetylgalactosaminyltransferase 14	chr17	73493750	73710451	-
A_52_P46085	-1.15354	1.33926e-09	2.75197e-08	12.1937	NM_080638	Mvp	major vault protein	chr7	126986859	127014594	-
A_51_P140211	1.08049	1.34038e-09	2.75197e-08	12.1928	NM_030087	Ndufv3	NADH dehydrogenase [ubiquinone] flavoprotein 3, mitochondrial isoform 1	chr17	31520114	31531325	+
A_55_P2380890	-1.1797	1.34071e-09	2.75197e-08	12.1926	TC1622180	NA	NA	NA	NA	NA	NA
A_55_P2157537	0.939799	1.34226e-09	2.75353e-08	12.1914	AK142477	NA	NA	NA	NA	NA	NA
A_55_P2151950	-1.00943	1.34602e-09	2.75963e-08	12.1885	NM_146763	Olfr1406	olfactory receptor 1406	chr1	173183441	173184504	-
A_51_P158061	0.952314	1.35115e-09	2.76689e-08	12.1845	NM_026378	Dalrd3	DALR anticodon-binding domain-containing protein 3	chr9	108569891	108572771	+
A_55_P1957695	-1.96195	1.35053e-09	2.76689e-08	12.185	NM_146718	Olfr430	olfactory receptor 430	chr1	174069299	174070253	+
A_55_P2053467	-0.945728	1.35534e-09	2.77384e-08	12.1813	AA267875	NA	NA	NA	NA	NA	NA
A_55_P2099961	0.90374	1.35973e-09	2.77956e-08	12.1779	NM_178186	Hist1h2ag	histone H2A type 1	chr13	22042477	22042949	-
A_52_P51548	0.710484	1.35942e-09	2.77956e-08	12.1782	NM_033620	Pard3	partitioning defective 3 homolog isoform 3	chr8	127064055	127612286	+
A_55_P2428967	-0.941041	1.36903e-09	2.79694e-08	12.1709	NM_028838	Lrrc2	leucine-rich repeat-containing protein 2	chr9	110951544	110984064	+
A_55_P2081283	-1.40128	1.37017e-09	2.79763e-08	12.17	NM_007867	Dlx4	homeobox protein DLX-4	chr11	95140446	95145801	-
A_52_P542172	1.31064	1.37802e-09	2.81202e-08	12.1641	NM_009826	Rb1cc1	RB1-inducible coiled-coil protein 1	chr1	6214661	6276104	+
A_51_P144349	0.973437	1.38365e-09	2.82186e-08	12.1598	NM_172442	Dtx4	E3 ubiquitin-protein ligase DTX4	chr19	12466335	12501996	-
A_55_P1984622	1.47901	1.38954e-09	2.83222e-08	12.1554	NM_009211	Smarcc1	SWI/SNF complex subunit SMARCC1	chr9	110132023	110240178	+
A_51_P118765	0.541979	1.39231e-09	2.83443e-08	12.1534	NM_010106	Eef1a1	elongation factor 1-alpha 1	chr9	78478453	78481724	-
A_55_P2158018	-1.05461	1.39281e-09	2.83443e-08	12.153	NM_001099632	Rnf39	RING finger protein 39	chr17	36943050	36947986	+
A_55_P1985703	1.93764	1.39306e-09	2.83443e-08	12.1528	AK157293	NA	NA	NA	NA	NA	NA
A_55_P1991668	-1.32144	1.39807e-09	2.84296e-08	12.1491	NM_001007574	A830010M20Rik	uncharacterized protein KIAA1107 isoform 1	chr5	107497744	107512556	+
A_55_P2162890	-1.87069	1.41035e-09	2.86626e-08	12.14	NM_001081021	Zfp780b	zinc finger protein 780B	chr7	27959799	27979157	-
A_55_P1994648	-0.537413	1.41691e-09	2.8767e-08	12.1352	NM_029663	Eef1d	elongation factor 1-delta isoform a	chr15	75894795	75909344	-
A_55_P2108032	2.20371	1.41714e-09	2.8767e-08	12.135	NM_001143671	Tmem255b	transmembrane protein 255B isoform 1	chr8	13435458	13461451	+
A_51_P244531	-1.23602	1.42382e-09	2.8886e-08	12.1301	ENSMUST00000100518	NA	NA	NA	NA	NA	NA
A_66_P129747	1.22294	1.42566e-09	2.89065e-08	12.1288	NM_026992	Dnajc24	dnaJ homolog subfamily C member 24	chr2	105966707	106003549	-
A_51_P142744	-0.591019	1.42848e-09	2.893e-08	12.1267	NM_172294	Sulf1	extracellular sulfatase Sulf-1 precursor	chr1	12718544	12860372	+
A_55_P2028074	1.2741	1.42793e-09	2.893e-08	12.1271	DV658623	NA	NA	NA	NA	NA	NA
A_52_P663526	-0.824826	1.43233e-09	2.89911e-08	12.1239	NM_145497	Nmrk1	nicotinamide riboside kinase 1	chr19	18632015	18652184	+
A_55_P2193487	-1.14631	1.43494e-09	2.90272e-08	12.122	AA986695	NA	NA	NA	NA	NA	NA
A_51_P363187	1.54415	1.44209e-09	2.91439e-08	12.1169	NM_008176	Cxcl1	growth-regulated alpha protein precursor	chr5	90891244	90893115	+
A_51_P196726	2.27065	1.44238e-09	2.91439e-08	12.1167	NM_010582	Itih2	inter-alpha-trypsin inhibitor heavy chain H2 precursor	chr2	10094590	10130683	-
A_52_P110052	0.805839	1.44884e-09	2.92575e-08	12.112	NM_010045	Ackr1	atypical chemokine receptor 1	chr1	173331885	173333503	-
A_52_P623775	1.08386	1.45082e-09	2.92806e-08	12.1106	NM_027698	Eri2	ERI1 exoribonuclease 2	chr7	119783825	119794058	-
A_52_P648433	1.8983	1.46312e-09	2.95118e-08	12.1018	NM_031381	Tex13	testis-expressed sequence 13B protein	chrX	140808306	140813433	-
A_51_P370252	-1.44014	1.46749e-09	2.95829e-08	12.0987	NM_011796	Capn10	calpain-10	chr1	92934407	92947948	+
A_55_P2133412	-1.68844	1.46835e-09	2.9583e-08	12.0981	XM_006508663	NA	NA	NA	NA	NA	NA
A_66_P107973	-1.18698	1.47045e-09	2.96083e-08	12.0967	NM_025845	Prpf38b	pre-mRNA-splicing factor 38B	chr3	108902806	108911704	-
A_55_P2172898	-1.42377	1.47863e-09	2.97559e-08	12.0909	NR_033490	Mir124-2hg	0	chr3	17789920	17800071	+
A_55_P2039903	-0.926131	1.48228e-09	2.98121e-08	12.0883	NM_021539	Wsb2	WD repeat and SOCS box-containing protein 2	chr5	117357304	117378589	+
A_55_P2137745	-2.78269	1.48534e-09	2.98392e-08	12.0862	ENSMUST00000060215	NA	NA	NA	NA	NA	NA
A_55_P2031403	-1.12646	1.48477e-09	2.98392e-08	12.0866	AK030337	NA	NA	NA	NA	NA	NA
A_55_P2121618	1.35921	1.4888e-09	2.98915e-08	12.0838	NM_023434	Tox4	TOX high mobility group box family member 4	chr14	52279145	52295509	+
A_55_P2065389	-1.1706	1.49236e-09	2.99459e-08	12.0813	NM_001276361	Camsap1	calmodulin-regulated spectrin-associated protein 1 isoform 3	chr2	25926837	25983282	-
A_55_P2322169	-1.29281	1.49347e-09	2.99509e-08	12.0805	NM_018818	Chm	rab proteins geranylgeranyltransferase component A 1	chrX	113040591	113185515	-
A_55_P2092329	0.987241	1.49621e-09	2.99886e-08	12.0786	NM_019822	Adrm1	proteasomal ubiquitin receptor ADRM1	chr2	180171587	180176283	+
A_52_P62530	1.17153	1.50084e-09	3.00641e-08	12.0754	NM_001081411	Sclt1	sodium channel and clathrin linker 1	chr3	41626704	41742514	-
A_55_P2042202	0.790273	1.50316e-09	3.00934e-08	12.0738	NM_020035	Pigo	GPI ethanolamine phosphate transferase 3 isoform 1	chr4	43017625	43025774	-
A_55_P2146254	1.15055	1.50915e-09	3.01959e-08	12.0697	NM_001112715	Ifitm1	interferon-induced transmembrane protein 1	chr7	140968075	140969827	+
A_55_P2324886	3.55203	1.51999e-09	3.03955e-08	12.0623	AK086428	NA	NA	NA	NA	NA	NA
A_51_P102860	0.805219	1.52224e-09	3.04231e-08	12.0607	NM_020586	Herpud2	homocysteine-responsive endoplasmic reticulum-resident ubiquitin-like domain member 2 protein	chr9	25108129	25151781	-
A_66_P114381	0.901163	1.53235e-09	3.06075e-08	12.0538	NM_001005341	Ypel2	protein yippee-like 2	chr11	86936424	86993762	-
A_55_P2134790	-0.765977	1.53856e-09	3.07141e-08	12.0496	NM_001024945	Qsox1	sulfhydryl oxidase 1 isoform a precursor	chr1	155778154	155812899	-
A_52_P382876	0.973356	1.54068e-09	3.07388e-08	12.0482	NM_177692	Bloc1s3	biogenesis of lysosome-related organelles complex 1 subunit 3	chr7	19505803	19508331	-
A_55_P2228293	1.42431	1.55786e-09	3.10321e-08	12.0367	NM_001284219	Agtpbp1	cytosolic carboxypeptidase 1 isoform 3	chr13	59449534	59556922	-
A_55_P2000964	-1.36287	1.55631e-09	3.10321e-08	12.0377	NM_029901	Akr1c21	aldo-keto reductase family 1 member C21	chr13	4574074	4586543	+
A_55_P2089665	1.17974	1.55805e-09	3.10321e-08	12.0366	AK144919	NA	NA	NA	NA	NA	NA
A_55_P2139625	1.02133	1.57562e-09	3.13641e-08	12.0249	NM_001282083	Gtf2a2	transcription initiation factor IIA subunit 2 isoform 1	chr9	70012547	70022866	+
A_51_P113058	-0.798017	1.58223e-09	3.14778e-08	12.0206	NM_146658	Olfr1131	olfactory receptor 1131	chr2	87628464	87629394	+
A_55_P1986883	-1.67686	1.58671e-09	3.15489e-08	12.0176	AK047722	NA	NA	NA	NA	NA	NA
A_51_P515777	1.38817	1.6021e-09	3.18368e-08	12.0076	NM_183033	Zfp516	zinc finger protein 516	chr18	82910878	83005314	+
A_55_P2160286	0.834257	1.60828e-09	3.19233e-08	12.0036	NM_001038612	Olfm1	noelin isoform b precursor	chr2	28205688	28214431	+
A_52_P234729	0.917705	1.60816e-09	3.19233e-08	12.0037	NM_008861	Pkd2	polycystin-2	chr5	104459456	104505819	+
A_52_P569038	-0.97905	1.60966e-09	3.19325e-08	12.0027	NM_001037846	Cnot2	CCR4-NOT transcription complex subunit 2 isoform a	chr10	116485160	116581511	-
A_51_P497061	-1.15399	1.61564e-09	3.2033e-08	11.9989	NM_026391	Ppp2r2d	serine/threonine-protein phosphatase 2A 55 kDa regulatory subunit B delta isoform	chr7	138846385	138883056	+
A_55_P1954212	-0.462323	1.62869e-09	3.22733e-08	11.9905	NM_026943	Snrpd2	small nuclear ribonucleoprotein Sm D2	chr7	19149837	19152726	+
A_55_P2003103	-1.51878	1.63793e-09	3.23852e-08	11.9846	NR_045812	1500012K07Rik	0	chr7	75308695	75318485	+
A_55_P1963227	1.83438	1.63686e-09	3.23852e-08	11.9853	NM_001204223	Clec12b	C-type lectin domain family 12 member B	chr6	129375512	129385874	-
A_55_P2089198	-1.70928	1.63804e-09	3.23852e-08	11.9846	NM_011880	Rgs7	regulator of G-protein signaling 7 isoform 1	chr1	175059075	175492545	-
A_55_P2032024	-2.07315	1.63533e-09	3.23852e-08	11.9863	NM_001081252	Uggt2	UDP-glucose:glycoprotein glucosyltransferase 2 precursor	chr14	118984984	119099434	-
A_55_P2221365	1.34208	1.64011e-09	3.24077e-08	11.9833	AK037953	NA	NA	NA	NA	NA	NA
A_51_P270904	1.32037	1.64113e-09	3.24096e-08	11.9826	NM_172641	Plekhs1	pleckstrin homology domain-containing family S member 1 isoform 1	chr19	56461636	56486729	+
A_55_P2168014	-2.10475	1.6457e-09	3.24814e-08	11.9797	NM_145404	Prmt7	protein arginine N-methyltransferase 7	chr8	106211053	106251694	+
A_55_P2072144	-2.01804	1.64874e-09	3.2523e-08	11.9778	ENSMUST00000109629	NA	NA	NA	NA	NA	NA
A_55_P2048202	1.47456	1.65456e-09	3.26193e-08	11.9742	NM_009280	Ss18	protein SSXT isoform 1	chr18	14625628	14682914	-
A_51_P359636	1.22294	1.65658e-09	3.26408e-08	11.9729	NM_011150	Lgals3bp	galectin-3-binding protein precursor	chr11	118392751	118401931	-
A_55_P2145474	-1.03223	1.65907e-09	3.26714e-08	11.9713	NR_045480	Gm10415	0	chr6	126286648	126328686	-
A_52_P132507	1.305	1.66064e-09	3.26839e-08	11.9703	NM_173347	Prune	protein prune homolog	chr3	95253673	95282076	-
A_51_P311694	1.88477	1.67313e-09	3.29113e-08	11.9626	NM_027166	Ypel5	protein yippee-like 5	chr17	72836703	72851195	+
A_55_P2293917	-1.60574	1.67524e-09	3.29166e-08	11.9613	NR_040538	1700007F19Rik	0	chr3	58141706	58163807	-
A_51_P416825	1.53875	1.67529e-09	3.29166e-08	11.9612	BC003872	NA	NA	NA	NA	NA	NA
A_55_P2019694	1.0278	1.67865e-09	3.29585e-08	11.9591	NM_030141	1700061G19Rik	uncharacterized protein LOC78625	chr17	56875632	56888838	+
A_55_P1973159	1.25855	1.67931e-09	3.29585e-08	11.9587	NM_011340	Serpinf1	pigment epithelium-derived factor precursor	chr11	75410028	75422623	-
A_51_P293781	-1.458	1.68853e-09	3.31155e-08	11.953	NM_016863	Fkbp1b	peptidyl-prolyl cis-trans isomerase FKBP1B	chr12	4833173	4841595	-
A_51_P389988	1.61499	1.68921e-09	3.31155e-08	11.9526	NM_016917	Slc40a1	solute carrier family 40 member 1	chr1	45908069	45925594	-
A_52_P549927	-2.4854	1.69494e-09	3.32092e-08	11.9491	NM_027472	5730455P16Rik	protein Njmu-R1	chr11	80360491	80378015	-
A_55_P2030903	1.15351	1.71087e-09	3.34838e-08	11.9394	NM_001162957	Rsph4a	radial spoke head protein 4 homolog A	chr10	33905110	33916021	+
A_51_P338600	0.963627	1.70994e-09	3.34838e-08	11.94	NM_025387	Tmem14c	transmembrane protein 14C	chr13	41016249	41022582	+
A_65_P10433	1.50693	1.71942e-09	3.36144e-08	11.9342	NM_025938	Rpp14	ribonuclease P protein subunit p14	chr14	8080312	8091846	+
A_51_P103499	-0.95924	1.72025e-09	3.36144e-08	11.9337	NM_025721	Spesp1	sperm equatorial segment protein 1 precursor	chr9	62270728	62282179	-
A_55_P2069022	-1.3724	1.72062e-09	3.36144e-08	11.9335	NM_178791	Vstm4	V-set and transmembrane domain-containing protein 4 precursor	chr14	32856755	32939489	+
A_55_P2038207	-1.16116	1.72236e-09	3.36144e-08	11.9324	NM_030074	Zfp687	zinc finger protein 687	chr3	95006701	95015238	-
A_55_P2177473	-1.67553	1.72219e-09	3.36144e-08	11.9325	BY708549	NA	NA	NA	NA	NA	NA
A_52_P211949	-1.77423	1.72418e-09	3.36311e-08	11.9313	NM_011286	Rph3a	rabphilin-3A	chr5	120940499	121009538	-
A_55_P2094019	-1.62097	1.73326e-09	3.37894e-08	11.9259	NM_177016	Slc17a4	probable small intestine urate exporter	chr13	23897888	23915007	-
A_55_P2027920	1.56673	1.74372e-09	3.39585e-08	11.9196	NM_177748	Kir3dl2	killer cell immunoglobulin-like receptor, three domains, long cytoplasmic tail, 2 precursor	chrX	136448106	136469041	-
A_55_P1976934	-0.949286	1.74388e-09	3.39585e-08	11.9195	ENSMUST00000155120	NA	NA	NA	NA	NA	NA
A_55_P2179726	0.784864	1.74736e-09	3.40073e-08	11.9175	NM_027279	Mettl18	histidine protein methyltransferase 1 homolog	chr1	163994944	163997244	+
A_51_P218653	-0.943844	1.75455e-09	3.41091e-08	11.9132	NM_021566	Jph2	junctophilin-2	chr2	163336241	163397973	-
A_55_P1982585	-1.11524	1.75408e-09	3.41091e-08	11.9135	NM_172382	Kdm4a	lysine-specific demethylase 4A isoform 2	chr4	118142042	118180043	-
A_66_P106654	-0.644314	1.7573e-09	3.41436e-08	11.9116	NM_001276361	Camsap1	calmodulin-regulated spectrin-associated protein 1 isoform 3	chr2	25926837	25983282	-
A_55_P2119643	-1.02381	1.75927e-09	3.4163e-08	11.9104	NM_001039121	Defb43	beta-defensin 43 precursor	chr14	63011770	63018088	+
A_51_P517695	-1.29473	1.76429e-09	3.42413e-08	11.9075	NM_008530	Ly6f	lymphocyte antigen 6F precursor	chr15	75268420	75272234	+
A_51_P498257	1.27761	1.77968e-09	3.45209e-08	11.8984	ENSMUST00000177236	NA	NA	NA	NA	NA	NA
A_55_P2035539	0.476133	1.78076e-09	3.45226e-08	11.8978	NM_028667	D3Ertd751e	UPF0462 protein C4orf33 homolog isoform a	chr3	41742617	41758939	+
A_55_P2126667	-2.07184	1.78204e-09	3.45282e-08	11.8971	AK136832	NA	NA	NA	NA	NA	NA
A_55_P2425235	1.71441	1.7835e-09	3.45374e-08	11.8962	AK051059	NA	NA	NA	NA	NA	NA
A_55_P2091196	-0.883933	1.79014e-09	3.46467e-08	11.8923	NM_027511	Hrct1	histidine-rich carboxyl terminus protein 1	chr4	43727197	43728110	+
A_55_P2129000	1.73447	1.79719e-09	3.47639e-08	11.8883	NM_144853	Cyyr1	cysteine and tyrosine-rich protein 1 precursor	chr16	85456243	85550373	-
A_55_P2155226	-1.89813	1.80402e-09	3.48767e-08	11.8843	ENSMUST00000073347	NA	NA	NA	NA	NA	NA
A_52_P209172	1.82561	1.81024e-09	3.49776e-08	11.8807	NM_001031808	Mrpl41	39S ribosomal protein L41, mitochondrial precursor	chr2	24972469	24975098	-
A_55_P1991598	1.0476	1.82124e-09	3.51707e-08	11.8745	BC025441	NA	NA	NA	NA	NA	NA
A_55_P2033321	1.01873	1.82693e-09	3.5261e-08	11.8712	ENSMUST00000098035	NA	NA	NA	NA	NA	NA
A_55_P1987406	-1.05884	1.82964e-09	3.52939e-08	11.8697	ENSMUST00000103746	NA	NA	NA	NA	NA	NA
A_55_P2128869	1.09797	1.85563e-09	3.57755e-08	11.855	NM_026439	Ccdc80	coiled-coil domain-containing protein 80 precursor	chr16	45094052	45127924	+
A_66_P135987	0.803082	1.85917e-09	3.58042e-08	11.853	NM_177215	Ocrl	inositol polyphosphate 5-phosphatase OCRL-1	chrX	47912455	47965866	+
A_55_P1953112	0.932778	1.85852e-09	3.58042e-08	11.8534	NM_001001808	Olfr221	olfactory receptor 221	chr14	52035173	52036109	-
A_55_P2056488	1.00102	1.86269e-09	3.58521e-08	11.8511	NM_001271544	Slc4a9	anion exchange protein 4 isoform 1	chr18	36528151	36544608	+
A_55_P2030160	-0.825321	1.87644e-09	3.60969e-08	11.8434	NM_001142920	Tcf7l2	transcription factor 7-like 2 isoform 4	chr19	55741809	55933655	+
A_52_P353417	0.778289	1.88183e-09	3.61807e-08	11.8405	NM_010299	Gm2a	ganglioside GM2 activator precursor	chr11	55097984	55113028	+
A_55_P2195187	-1.25733	1.89522e-09	3.64059e-08	11.8331	NR_045372	4933424G05Rik	0	chr18	14988994	15047987	+
A_55_P2103170	1.38652	1.89683e-09	3.64059e-08	11.8322	NM_146515	Olfr99	olfactory receptor 99	chr17	37279500	37280418	-
A_66_P134790	-1.51871	1.8981e-09	3.64059e-08	11.8315	NM_177906	Opcml	opioid-binding protein/cell adhesion molecule precursor	chr9	27791268	28925048	+
A_66_P120603	-0.912681	1.897e-09	3.64059e-08	11.8321	NM_032000	Trps1	zinc finger transcription factor Trps1 isoform 2	chr15	50654758	50890041	-
A_51_P270666	1.50139	1.89876e-09	3.64059e-08	11.8312	NM_001013378	Uspl1	SUMO-specific isopeptidase USPL1 isoform C	chr5	149184559	149215434	+
A_55_P2069355	-1.20988	1.90571e-09	3.65192e-08	11.8274	XM_006517802	NA	NA	NA	NA	NA	NA
A_51_P201904	0.941515	1.91053e-09	3.65914e-08	11.8247	NM_025316	Ndufb5	NADH dehydrogenase [ubiquinone] 1 beta subcomplex subunit 5, mitochondrial precursor	chr3	32737062	32751559	+
A_55_P2099615	-2.1835	1.91666e-09	3.66832e-08	11.8214	NM_001199224	Agbl1	cytosolic carboxypeptidase 4	chr7	76229886	77124698	+
A_55_P2140016	-2.35204	1.91775e-09	3.66832e-08	11.8208	NM_008899	Pou3f2	POU domain, class 3, transcription factor 2	chr4	22482094	22488366	-
A_55_P2308239	-2.53859	1.91847e-09	3.66832e-08	11.8204	AK162996	NA	NA	NA	NA	NA	NA
A_55_P2118794	-1.30011	1.92642e-09	3.6815e-08	11.8161	NM_172801	Otop2	otopetrin-2	chr11	115307162	115332303	+
A_52_P293556	1.49077	1.93271e-09	3.69149e-08	11.8127	NM_172590	Wdr41	WD repeat-containing protein 41	chr13	94976343	95023316	+
A_55_P2021876	-2.06734	1.93613e-09	3.696e-08	11.8109	XR_384756	NA	NA	NA	NA	NA	NA
A_55_P1962626	1.5335	1.94454e-09	3.70802e-08	11.8064	NM_001039560	Gcnt7	beta-1,3-galactosyl-O-glycosyl-glycoprotein beta-1,6-N-acetylglucosaminyltransferase 7	chr2	172450312	172458596	-
A_65_P18875	1.03501	1.94398e-09	3.70802e-08	11.8067	TC1673532	NA	NA	NA	NA	NA	NA
A_55_P2143219	-0.662977	1.95195e-09	3.72011e-08	11.8024	NM_011242	Rasgrp2	RAS guanyl-releasing protein 2	chr19	6400582	6415216	+
A_51_P301998	0.915827	1.9554e-09	3.72464e-08	11.8006	NM_018881	Fmo2	dimethylaniline monooxygenase [N-oxide-forming] 2	chr1	162875046	162898712	-
A_66_P113556	-1.10377	1.96465e-09	3.74023e-08	11.7957	NM_053116	Wnt16	protein Wnt-16 precursor	chr6	22288226	22298522	+
A_55_P2029203	-1.23016	1.96769e-09	3.74337e-08	11.7941	NM_026700	Dopey2	protein dopey-2 isoform 2	chr16	93711906	93740278	+
A_51_P472274	1.6321	1.96844e-09	3.74337e-08	11.7937	NM_009236	Sox18	transcription factor SOX-18	chr2	181669836	181671640	-
A_51_P214251	1.40511	1.97464e-09	3.75107e-08	11.7904	NM_001167818	Rnls	renalase isoform 1	chr19	33137744	33392295	-
A_55_P2000983	-1.37687	1.97371e-09	3.75107e-08	11.7909	NM_181546	Syt14	synaptotagmin-14 isoform 2	chr1	192891233	193035775	-
A_51_P337944	1.07778	1.98757e-09	3.77358e-08	11.7837	NM_080708	Bmp2k	BMP-2-inducible protein kinase	chr5	96997688	97091048	+
A_55_P2099605	-1.11585	1.99664e-09	3.78873e-08	11.7789	ENSMUST00000108296	NA	NA	NA	NA	NA	NA
A_51_P269173	-1.03089	2.0079e-09	3.80571e-08	11.7731	NM_133981	Alg9	alpha-1,2-mannosyltransferase ALG9	chr9	50775224	50843639	+
A_55_P2381926	1.02158	2.00886e-09	3.80571e-08	11.7726	NM_023844	Jam2	junctional adhesion molecule B precursor	chr16	84774122	84826375	+
A_51_P490955	-2.20419	2.00792e-09	3.80571e-08	11.7731	NM_001039532	Zfp784	zinc finger protein 784	chr7	5034445	5038446	-
A_52_P93933	1.19789	2.01044e-09	3.80612e-08	11.7718	NM_008562	Mcl1	induced myeloid leukemia cell differentiation protein Mcl-1 homolog	chr3	95658720	95663178	+
A_51_P212980	1.60881	2.01232e-09	3.80612e-08	11.7708	NM_029343	Spata9	spermatogenesis-associated protein 9	chr13	75967738	75998968	+
A_52_P18081	0.575538	2.01235e-09	3.80612e-08	11.7708	NM_025864	Tmem206	transmembrane protein 206	chr1	191325964	191352925	+
A_55_P2027317	1.45836	2.01982e-09	3.81819e-08	11.7669	ENSMUST00000028799	NA	NA	NA	NA	NA	NA
A_52_P660385	1.08343	2.03715e-09	3.84887e-08	11.7581	NM_175113	Trmt6	tRNA (adenine(58)-N(1))-methyltransferase non-catalytic subunit TRM6	chr2	132804214	132816054	-
A_55_P2275109	-2.38058	2.04299e-09	3.85782e-08	11.7551	AK020584	NA	NA	NA	NA	NA	NA
A_55_P2007205	1.29723	2.04782e-09	3.86484e-08	11.7526	ENSMUST00000063463	NA	NA	NA	NA	NA	NA
A_55_P2353249	-1.24846	2.0642e-09	3.89365e-08	11.7444	NR_045501	4921509O07Rik	0	chr13	113446287	113502844	-
A_55_P2156460	-0.953463	2.06561e-09	3.89421e-08	11.7436	ENSMUST00000103650	NA	NA	NA	NA	NA	NA
A_55_P2105239	-1.25523	2.07026e-09	3.90086e-08	11.7413	NM_001039125	Defb47	beta-defensin 130-like precursor	chr14	62998076	63001160	+
A_51_P372702	1.28726	2.07393e-09	3.90567e-08	11.7395	NM_010551	Il16	pro-interleukin-16	chr7	83643062	83735490	-
A_51_P257156	0.62527	2.08118e-09	3.9109e-08	11.7358	NM_029832	Ddrgk1	DDRGK domain-containing protein 1 precursor	chr2	130654082	130664645	-
A_52_P191633	-2.17324	2.08117e-09	3.9109e-08	11.7359	NM_001013783	Fam71b	protein FAM71B	chr11	46404727	46407985	+
A_52_P223127	-0.674023	2.07897e-09	3.9109e-08	11.737	NM_080451	Synpo2	synaptopodin-2	chr3	123076518	123236149	-
A_51_P361620	1.35813	2.08038e-09	3.9109e-08	11.7362	ENSMUST00000051089	NA	NA	NA	NA	NA	NA
A_51_P413075	-2.9372	2.09619e-09	3.93699e-08	11.7284	NM_175524	C130060K24Rik	uncharacterized protein LOC243407	chr6	65381293	65458150	+
A_51_P230579	-1.44312	2.10082e-09	3.94356e-08	11.7261	AK007309	NA	NA	NA	NA	NA	NA
A_55_P2029051	0.950974	2.12126e-09	3.97979e-08	11.716	ENSMUST00000110087	NA	NA	NA	NA	NA	NA
A_55_P2005585	-1.31534	2.12964e-09	3.99336e-08	11.7119	NM_032000	Trps1	zinc finger transcription factor Trps1 isoform 2	chr15	50654758	50890041	-
A_51_P341465	1.97572	2.13321e-09	3.99791e-08	11.7102	NM_009970	Csf2ra	granulocyte-macrophage colony-stimulating factor receptor subunit alpha precursor	chr19	61224401	61228418	-
A_51_P123494	-1.51534	2.13905e-09	4.00671e-08	11.7073	AK085566	NA	NA	NA	NA	NA	NA
A_66_P108088	-0.981059	2.14932e-09	4.02378e-08	11.7024	NP063432	NA	NA	NA	NA	NA	NA
A_55_P2055316	-1.53663	2.16093e-09	4.04334e-08	11.6968	ENSMUST00000103373	NA	NA	NA	NA	NA	NA
A_52_P508991	1.24941	2.16372e-09	4.04641e-08	11.6954	NM_010231	Fmo1	dimethylaniline monooxygenase [N-oxide-forming] 1 isoform 1	chr1	162829560	162866610	-
A_51_P389684	-0.853099	2.1653e-09	4.04719e-08	11.6947	NM_138751	Tmem47	transmembrane protein 47	chrX	81070643	81097875	+
A_52_P404895	-1.74769	2.16871e-09	4.05139e-08	11.693	NM_175285	Tmem62	transmembrane protein 62 precursor	chr2	120977061	121007842	+
A_55_P2025735	-2.61988	2.1717e-09	4.05481e-08	11.6916	NM_007402	Adam7	disintegrin and metalloproteinase domain-containing protein 7 preproprotein	chr14	68497336	68533689	-
A_51_P325664	-1.35226	2.17488e-09	4.05857e-08	11.6901	NM_146927	Olfr799	olfactory receptor 799	chr10	129647129	129648065	+
A_55_P2133929	-1.38505	2.18238e-09	4.0704e-08	11.6865	DQ113493	NA	NA	NA	NA	NA	NA
A_66_P135061	-1.236	2.19322e-09	4.08844e-08	11.6814	NM_172527	Nudt15	probable 8-oxo-dGTP diphosphatase NUDT15	chr14	73519863	73548242	-
A_55_P2012563	1.21285	2.20383e-09	4.10601e-08	11.6763	NM_031173	Cacnb1	voltage-dependent L-type calcium channel subunit beta-1 isoform A	chr11	98004924	98022627	-
A_66_P125709	-0.794041	2.21646e-09	4.12735e-08	11.6704	NR_045330	D930032P07Rik	0	chr19	28678223	28720027	+
A_51_P345792	1.02465	2.22414e-09	4.13934e-08	11.6668	NM_029186	Mfsd13a	transmembrane protein 180	chr19	46356879	46375254	+
A_55_P2086628	-1.03645	2.22527e-09	4.13934e-08	11.6663	XR_391383	NA	NA	NA	NA	NA	NA
A_66_P135025	-0.90175	2.22704e-09	4.14043e-08	11.6655	AK042711	NA	NA	NA	NA	NA	NA
A_55_P2155826	-0.86971	2.23777e-09	4.15816e-08	11.6605	NM_018853	Rplp1	60S acidic ribosomal protein P1	chr9	61913282	61914510	-
A_51_P258972	-1.74501	2.24558e-09	4.16823e-08	11.6568	NM_025724	Ccer1	coiled-coil domain-containing glutamate-rich protein 1	chr10	97693058	97694926	+
A_55_P2115900	-2.493	2.24539e-09	4.16823e-08	11.6569	NM_181682	Dsg1b	desmoglein-1-beta preproprotein	chr18	20376728	20412183	+
A_51_P130666	-0.966159	2.25518e-09	4.18382e-08	11.6524	NM_134079	Adk	adenosine kinase isoform 1	chr14	21052573	21448569	+
A_52_P229316	1.37386	2.26031e-09	4.19083e-08	11.65	NM_015737	Galnt4	polypeptide N-acetylgalactosaminyltransferase 4	chr10	99108134	99113247	+
A_55_P2160737	-0.888484	2.26136e-09	4.19083e-08	11.6496	ENSMUST00000179580	NA	NA	NA	NA	NA	NA
A_55_P1956017	1.34197	2.26409e-09	4.19366e-08	11.6483	NM_152825	Usp45	ubiquitin carboxyl-terminal hydrolase 45 isoform 1	chr4	21776269	21837872	+
A_51_P187491	2.26731	2.26668e-09	4.19624e-08	11.6471	NM_053087	Epgn	epigen precursor	chr5	91027516	91035212	+
A_52_P316405	-0.649085	2.2787e-09	4.21626e-08	11.6416	NM_001081108	Lamtor4	ragulator complex protein LAMTOR4	chr5	138255481	138259395	+
A_55_P2130104	-1.08652	2.29396e-09	4.24118e-08	11.6347	NM_027172	Slc52a3	solute carrier family 52, riboflavin transporter, member 3 isoform 1 precursor	chr2	151996510	152009258	+
A_55_P2045050	0.996429	2.2946e-09	4.24118e-08	11.6344	NM_001038651	Zfp953	zinc finger protein 953	chr13	67339308	67360572	-
A_55_P2144597	0.895487	2.29815e-09	4.24549e-08	11.6328	NM_001123370	9030025P20Rik	uncharacterized protein LOC100041574	chr17	14978863	14991577	+
A_55_P2141860	-0.977302	2.30799e-09	4.26142e-08	11.6284	NM_026531	Aen	apoptosis-enhancing nuclease isoform 1	chr7	78895926	78908833	+
A_55_P2182452	-1.16035	2.32257e-09	4.28608e-08	11.6218	NM_177371	Tnfsf15	tumor necrosis factor ligand superfamily member 15	chr4	63724602	63745113	-
A_55_P2007170	-1.05499	2.3265e-09	4.29105e-08	11.6201	NM_133254	Slc5a2	sodium/glucose cotransporter 2	chr7	128265696	128272433	+
A_51_P228295	0.790576	2.33604e-09	4.30638e-08	11.6158	NM_001001880	Mpzl1	myelin protein zero-like protein 1 isoform b precursor	chr1	165592180	165634541	-
A_52_P1042732	-1.70342	2.33955e-09	4.31058e-08	11.6142	NM_001101471	Akap5	A-kinase anchor protein 5	chr12	76324890	76334151	+
A_55_P2133910	-1.27693	2.36318e-09	4.35181e-08	11.6038	NM_029264	Ttll10	protein polyglycylase TTLL10	chr4	156034836	156050817	-
A_52_P463154	-2.77166	2.37876e-09	4.37821e-08	11.597	NM_001011866	Olfr309	olfactory receptor 309	chr7	86306184	86307111	-
A_55_P2070194	0.799994	2.38413e-09	4.38577e-08	11.5946	NM_016739	Caprin1	caprin-1 isoform a	chr2	103762944	103797640	-
A_55_P2008006	0.699708	2.39064e-09	4.39543e-08	11.5918	NM_009677	Ap1g1	AP-1 complex subunit gamma-1 isoform 1	chr8	109778582	109864209	+
A_55_P2151006	0.688617	2.39404e-09	4.39937e-08	11.5903	NM_001135172	C1qtnf7	complement C1q tumor necrosis factor-related protein 7 isoform a precursor	chr5	43515568	43616586	+
A_55_P2003813	0.657467	2.3997e-09	4.40744e-08	11.5879	NM_178227	Scn3b	sodium channel subunit beta-3 isoform a precursor	chr9	40269215	40291618	+
A_55_P2007919	1.79931	2.4071e-09	4.41872e-08	11.5847	NM_001013785	Akr1c19	aldo-keto reductase family 1, member C19	chr13	4233739	4248359	+
A_55_P2033705	-1.52827	2.41418e-09	4.42938e-08	11.5816	NM_008781	Pax3	paired box protein Pax-3 isoform a	chr1	78101266	78197136	-
A_55_P2048164	-1.1732	2.43128e-09	4.45841e-08	11.5743	NM_001145924	Msantd3	myb/SANT-like DNA-binding domain-containing protein 3	chr4	48540080	48561920	+
A_51_P428364	0.642881	2.44015e-09	4.47232e-08	11.5705	NM_011968	Psma6	proteasome subunit alpha type-6 isoform 1	chr12	55398824	55418459	+
A_55_P1975400	-1.63646	2.44449e-09	4.47324e-08	11.5686	NM_001081185	Flnc	filamin-C isoform 1	chr6	29433152	29461888	+
A_55_P2167112	0.835456	2.44436e-09	4.47324e-08	11.5687	NM_145611	Kank2	KN motif and ankyrin repeat domain-containing protein 2	chr9	21766772	21798546	-
A_51_P136781	-0.940497	2.44205e-09	4.47324e-08	11.5697	NM_018874	Pnliprp1	inactive pancreatic lipase-related protein 1 precursor	chr19	58728886	58744169	+
A_66_P106385	1.62707	2.46667e-09	4.5064e-08	11.5592	NM_007827	Cd55b	complement decay-accelerating factor transmembrane isoform isoform 1 precursor	chr1	130388527	130423043	-
A_52_P302395	0.88514	2.46756e-09	4.5064e-08	11.5589	NM_172827	Lnpep	leucyl-cystinyl aminopeptidase	chr17	17527722	17624489	-
A_55_P2101300	-0.893436	2.46777e-09	4.5064e-08	11.5588	ENSMUST00000105051	NA	NA	NA	NA	NA	NA
A_55_P2135860	1.05538	2.46668e-09	4.5064e-08	11.5592	NM_001081374	NA	NA	NA	NA	NA	NA
A_55_P2032449	-1.2948	2.46975e-09	4.50764e-08	11.558	NM_008440	Kif1a	kinesin-like protein KIF1A isoform a	chr1	93015454	93101874	-
A_51_P486121	1.74639	2.4762e-09	4.51614e-08	11.5552	NM_001290814	Aff3	AF4/FMR2 family member 3	chr1	38175990	38627244	-
A_52_P617014	-0.96885	2.47699e-09	4.51614e-08	11.5549	XM_006528323	NA	NA	NA	NA	NA	NA
A_55_P1991239	-0.945231	2.48073e-09	4.5206e-08	11.5533	AK051413	NA	NA	NA	NA	NA	NA
A_55_P2155574	0.824514	2.48879e-09	4.53293e-08	11.55	TC1778878	NA	NA	NA	NA	NA	NA
A_51_P263220	1.21827	2.49427e-09	4.54054e-08	11.5477	NM_177342	Taf5	transcription initiation factor TFIID subunit 5	chr19	47067747	47083479	+
A_55_P1965200	1.17729	2.50237e-09	4.5529e-08	11.5443	ENSMUST00000087465	NA	NA	NA	NA	NA	NA
A_55_P2064024	0.955414	2.50666e-09	4.55834e-08	11.5425	AK139292	NA	NA	NA	NA	NA	NA
A_55_P2004806	0.819098	2.51804e-09	4.57665e-08	11.5378	NM_027658	Hexim2	protein HEXIM2	chr11	103133358	103139908	+
A_55_P2038594	1.3562	2.53195e-09	4.59714e-08	11.5321	NM_029748	Tmem234	transmembrane protein 234 precursor	chr4	129600706	129607879	+
A_55_P2132978	-1.55209	2.53145e-09	4.59714e-08	11.5323	XM_006543169	NA	NA	NA	NA	NA	NA
A_55_P2111980	-1.07067	2.5338e-09	4.59811e-08	11.5313	NM_008295	Hsd3b5	3 beta-hydroxysteroid dehydrogenase type 5	chr3	98618635	98645534	-
A_55_P2087008	-1.65283	2.53739e-09	4.60223e-08	11.5299	AK029018	NA	NA	NA	NA	NA	NA
A_55_P2040549	-0.967178	2.54288e-09	4.60979e-08	11.5276	NM_008888	Phox2b	paired mesoderm homeobox protein 2B	chr5	67094396	67099126	-
A_55_P1981804	-1.02469	2.5451e-09	4.60987e-08	11.5267	NM_010326	Gp1ba	platelet glycoprotein Ib alpha chain precursor	chr11	70639121	70642055	+
A_55_P2023191	-1.83174	2.54556e-09	4.60987e-08	11.5265	NM_015810	Polg2	DNA polymerase subunit gamma-2, mitochondrial	chr11	106768203	106779537	-
A_55_P2144636	1.34159	2.5559e-09	4.62519e-08	11.5223	NM_026714	Ccdc163	coiled-coil domain containing 163	chr4	116708929	116715104	+
A_55_P2037343	1.77985	2.55667e-09	4.62519e-08	11.522	NM_010391	H2-Q10	H-2 class I histocompatibility antigen, Q10 alpha chain precursor	chr17	35470088	35474563	+
A_52_P279425	-1.49406	2.56203e-09	4.63248e-08	11.5198	NM_032465	Cd96	T-cell surface protein tactile precursor	chr16	46035656	46120248	-
A_55_P1978441	-0.761142	2.56659e-09	4.63832e-08	11.518	NM_001290806	Kif3a	kinesin-like protein KIF3A isoform 3	chr11	53567368	53604246	+
A_55_P2172420	1.25655	2.57184e-09	4.64542e-08	11.5159	NM_030675	Krit1	krev interaction trapped protein 1 isoform 1	chr5	3803164	3844515	+
A_55_P2189955	-0.877994	2.57711e-09	4.65251e-08	11.5137	NM_001144953	Vwa5b2	von Willebrand factor A domain-containing protein 5B2 isoform 1	chr16	20589581	20605377	+
A_51_P446131	0.959801	2.5876e-09	4.66905e-08	11.5095	NM_016867	Gipc2	PDZ domain-containing protein GIPC2	chr3	152093840	152165900	-
A_55_P2112225	-0.940894	2.59611e-09	4.68199e-08	11.5061	ENSMUST00000106187	NA	NA	NA	NA	NA	NA
A_55_P1990217	0.907089	2.59887e-09	4.68454e-08	11.505	NM_011747	Zfp13	zinc finger protein 13	chr17	23575851	23599487	-
A_55_P2096772	-1.79476	2.60144e-09	4.68675e-08	11.504	NM_172462	Zfp11	zinc finger protein 11	chr5	129654594	129670088	-
A_55_P2014124	-0.952786	2.60309e-09	4.68731e-08	11.5033	NM_001160012	Gjb3	gap junction beta-3 protein	chr4	127325234	127330836	-
A_55_P2278727	-1.32737	2.61526e-09	4.70679e-08	11.4985	CO798125	NA	NA	NA	NA	NA	NA
A_55_P2172345	1.23187	2.6206e-09	4.71398e-08	11.4963	NM_001252083	Zfp384	zinc finger protein 384 isoform 2	chr6	125009237	125037870	+
A_66_P123787	-1.05711	2.62742e-09	4.72381e-08	11.4936	NM_153168	Lars2	probable leucine--tRNA ligase, mitochondrial	chr9	123366939	123462664	+
A_66_P130840	1.17365	2.63194e-09	4.72465e-08	11.4918	NR_033454	Gm5095	0	chr18	47537734	47718636	+
A_55_P2003216	0.81113	2.62949e-09	4.72465e-08	11.4928	NM_001177886	Igsf5	immunoglobulin superfamily member 5 isoform 1 precursor	chr16	96361760	96422121	+
A_55_P1962134	-0.946256	2.63077e-09	4.72465e-08	11.4923	TC1678442	NA	NA	NA	NA	NA	NA
A_55_P1999548	-0.665292	2.64539e-09	4.74634e-08	11.4865	NM_183250	Tma7	translation machinery-associated protein 7	chr9	109077987	109082381	-
A_55_P2160790	1.00127	2.65183e-09	4.75545e-08	11.484	NR_046048	Gm10677	0	chr9	47799159	47818208	-
A_52_P642488	-1.30725	2.65526e-09	4.75916e-08	11.4827	NM_008430	Kcnk1	potassium channel subfamily K member 1	chr8	125995101	126030688	+
A_66_P134539	-1.01626	2.67556e-09	4.79309e-08	11.4748	XR_399164	NA	NA	NA	NA	NA	NA
A_51_P200249	-0.889214	2.67995e-09	4.79849e-08	11.473	NM_146506	Olfr945	olfactory receptor 945	chr9	39257719	39258679	-
A_51_P324651	-0.752766	2.68449e-09	4.80169e-08	11.4713	NM_181039	Adgrl1	adhesion G protein-coupled receptor L1 precursor	chr8	83900097	83941954	+
A_55_P1970287	-1.32597	2.68318e-09	4.80169e-08	11.4718	NM_001163730	Gm9125	TD and POZ domain-containing protein 1-like	chr3	93936632	93943543	-
A_55_P2067583	2.1814	2.68915e-09	4.80757e-08	11.4695	ENSMUST00000108654	NA	NA	NA	NA	NA	NA
A_51_P303316	0.692501	2.69219e-09	4.80807e-08	11.4683	NM_008264	Hoxa13	homeobox protein Hox-A13	chr6	52258852	52260880	-
A_52_P288251	0.991654	2.69182e-09	4.80807e-08	11.4685	NM_001001183	Tmem204	transmembrane protein 204 precursor	chr17	25057701	25081114	-
A_55_P1999834	-1.9034	2.72026e-09	4.85572e-08	11.4575	XM_006541489	NA	NA	NA	NA	NA	NA
A_55_P2165834	-1.08554	2.73205e-09	4.87428e-08	11.453	NM_146797	Olfr1502	olfactory receptor 1502	chr19	13861794	13862745	+
A_52_P71666	-1.69186	2.74096e-09	4.88767e-08	11.4496	NM_153082	Dnajc27	dnaJ homolog subfamily C member 27	chr12	4082573	4110612	+
A_51_P422540	1.20921	2.76874e-09	4.93469e-08	11.4392	NM_028829	Paqr8	membrane progestin receptor beta	chr1	20890621	20938756	+
A_51_P518488	0.609512	2.77243e-09	4.93875e-08	11.4378	NM_007512	Atpif1	ATPase inhibitor, mitochondrial precursor	chr4	132530554	132535414	-
A_55_P2324360	1.15373	2.77921e-09	4.94829e-08	11.4352	AK018074	NA	NA	NA	NA	NA	NA
A_51_P483280	1.22476	2.7854e-09	4.95426e-08	11.4329	NM_011170	Prnp	major prion protein precursor	chr2	131909927	131938436	+
A_51_P421664	1.16066	2.78421e-09	4.95426e-08	11.4334	NM_133739	Tmem123	porimin precursor	chr9	7764076	7794332	+
A_55_P1972426	-0.921631	2.80144e-09	4.98025e-08	11.427	NM_028303	Pdzd11	PDZ domain-containing protein 11	chrX	100622905	100625907	-
A_66_P109973	-1.66254	2.80681e-09	4.98727e-08	11.425	NM_001011751	Olfr298	olfactory receptor 298	chr7	86488550	86489549	-
A_55_P2158946	-0.699675	2.80931e-09	4.98916e-08	11.424	NM_008481	Lama2	laminin subunit alpha-2 precursor	chr10	26981284	27616942	-
A_55_P2131274	0.615097	2.81186e-09	4.99116e-08	11.4231	NM_001005425	Zfp663	zinc finger protein 663	chr2	165351296	165362119	-
A_55_P2059957	0.743446	2.8299e-09	5.02063e-08	11.4165	NM_029655	Snx7	sorting nexin-7 isoform 1	chr3	117781496	117868936	-
A_51_P329928	-0.872721	2.84491e-09	5.04213e-08	11.411	NM_013750	Phlda3	pleckstrin homology-like domain family A member 3	chr1	135766084	135769134	+
A_66_P121623	-1.23867	2.84452e-09	5.04213e-08	11.4111	NM_025822	Rsrc1	serine/Arginine-related protein 53	chr3	66985671	67358403	+
A_55_P1984344	-1.37388	2.85353e-09	5.05485e-08	11.4078	NM_001100465	Rhox2h	reproductive homeobox 2H	chrX	37668996	37673277	-
A_52_P159490	1.12222	2.86696e-09	5.07506e-08	11.4029	NM_181595	Ppp1r9a	neurabin-1	chr6	4903319	5165661	+
A_52_P490770	-0.947284	2.86785e-09	5.07506e-08	11.4026	NM_011753	Zfp26	zinc finger protein 26	chr9	20428317	20460160	-
A_52_P318584	-1.7381	2.87709e-09	5.08762e-08	11.3993	NM_183104	4931429L15Rik	uncharacterized protein LOC74361	chr9	46303360	46319986	-
A_55_P1975481	-1.30396	2.87786e-09	5.08762e-08	11.399	NM_011196	Ptger3	prostaglandin E2 receptor EP3 subtype	chr3	157566891	157644758	+
A_55_P2081590	-1.07973	2.89453e-09	5.11451e-08	11.393	NM_207240	Olfr1320	olfactory receptor 1320	chrX	49683503	49684463	+
A_51_P272876	-0.640467	2.90298e-09	5.12683e-08	11.3899	NM_001160378	Fam46a	protein FAM46A isoform 1	chr9	85320438	85327124	-
A_51_P395736	-1.47647	2.90941e-09	5.13559e-08	11.3876	NM_025691	Srp72	signal recognition particle subunit SRP72	chr5	76974700	76999935	+
A_55_P2357751	-1.0091	2.91741e-09	5.14245e-08	11.3848	NR_040661	4930552N02Rik	0	chr4	52814603	52828269	+
A_65_P15245	0.765186	2.91771e-09	5.14245e-08	11.3847	NM_001077406	Nrp2	neuropilin-2 isoform 5 precursor	chr1	62703316	62797091	+
A_55_P2022789	1.46999	2.91524e-09	5.14245e-08	11.3856	NM_172749	Zfp646	zinc finger protein 646	chr7	127877700	127885996	+
A_51_P407657	-2.10472	2.93004e-09	5.16158e-08	11.3803	U37911	NA	NA	NA	NA	NA	NA
A_55_P2185120	1.86244	2.93629e-09	5.16477e-08	11.3781	NM_001163610	Nhsl2	NHS-like protein 2	chrX	101849384	102092055	+
A_51_P103397	0.822014	2.93409e-09	5.16477e-08	11.3789	NM_011708	Vwf	von Willebrand factor precursor	chr6	125552947	125686679	+
A_52_P730743	-1.1324	2.93617e-09	5.16477e-08	11.3781	AK046703	NA	NA	NA	NA	NA	NA
A_55_P2153382	1.93807	2.97004e-09	5.2215e-08	11.3662	NM_013848	Ermap	erythroid membrane-associated protein	chr4	119175456	119190011	-
A_55_P2021447	-1.50241	2.9937e-09	5.26044e-08	11.358	NM_016863	Fkbp1b	peptidyl-prolyl cis-trans isomerase FKBP1B	chr12	4833173	4841595	-
A_55_P2048800	-0.890229	2.9972e-09	5.26394e-08	11.3567	NM_001271432	Cd82	CD82 antigen	chr2	93419101	93462502	-
A_51_P455166	-2.53208	2.9996e-09	5.26552e-08	11.3559	NM_011165	Prl4a1	prolactin-4A1 precursor	chr13	28016222	28023546	+
A_51_P495242	1.26703	3.00634e-09	5.27469e-08	11.3536	NM_010689	Lat	linker for activation of T-cells family member 1 precursor	chr7	126363827	126369568	-
A_52_P376135	-0.443749	3.00961e-09	5.27777e-08	11.3524	NM_021462	Mknk2	MAP kinase-interacting serine/threonine-protein kinase 2	chr10	80665317	80676293	-
A_55_P2041320	0.632386	3.02397e-09	5.30029e-08	11.3475	TC1682680	NA	NA	NA	NA	NA	NA
A_55_P2028675	-0.837944	3.03057e-09	5.3092e-08	11.3452	NM_198663	C87499	uncharacterized protein LOC381590	chr4	88627319	88634186	-
A_51_P155345	0.728231	3.03419e-09	5.31287e-08	11.344	NM_026885	Chmp2a	charged multivesicular body protein 2a	chr7	13032005	13034777	-
A_51_P423813	-1.31511	3.04481e-09	5.3288e-08	11.3404	NM_001081082	Alpi	intestinal alkaline phosphatase precursor	chr1	87098001	87101606	-
A_55_P2137783	1.09662	3.0595e-09	5.35183e-08	11.3353	NM_009012	Rad50	DNA repair protein RAD50	chr11	53649518	53707319	-
A_66_P132888	1.06532	3.075e-09	5.36903e-08	11.3301	NM_010049	Dhfr	dihydrofolate reductase	chr13	92354782	92389053	+
A_55_P1963758	-1.29728	3.07524e-09	5.36903e-08	11.33	NM_027128	Odam	odontogenic ameloblast-associated protein precursor	chr5	87885694	87892742	+
[truncated: 14,344 more rows]
